# Supplementary material for: Conserved Genomic Terminals of SARS-CoV-2 as Coevolving Functional Elements and Potential Therapeutic Targets
Source: mSphere. 2020 Nov 25;5(6):e00754-20. doi: 10.1128/mSphere.00754-20 (PMC7690956; doi:10.1128/mSphere.00754-20)
Supplement: TABLE S4 [file mSphere.00754-20-st004.xlsx]

## Sheet: (A) SNV
SNV		The earliest detected isolate			Affected gene and AA change						Prevalence		# genomes by exposure region						# genomes by sex			# genomes by age group						# genomes by collection month
SNV position	SNV type	date collected	GISAID ID	strain (virus name)	gene/peptide	AA change	AA change type	PROVEAN score	PROVEAN prediction		# genomes	genome frequency (%)	Africa	Asia	Europe	North America	Oceania	South America	Female	Male	Unknown	0-19	20-39	40-59	60-79	80-	Unknown	2019-12	2020-01	2020-02	2020-03	2020-04	2020-05	Unknown
										Total	18599	1	129	1722	10228	5218	1091	211	3585	4101	10913	331	2119	2532	1792	794	11031	18	378	582	10878	6004	472	267
23403	A>G	2020-01-24	EPI_ISL_422425	Zhejiang/HZ103/2020	S	p.D614G	Missense	0.598	Neutral		13357	0.718157	114	607	8239	3576	632	189	2556	2866	7935	241	1490	1845	1236	551	7994	0	10	82	7536	5052	444	233
14408	C>T	2020-01-24	EPI_ISL_422425	Zhejiang/HZ103/2020	RNA-dependent_RNA_polymerase	p.P323L	Missense	-0.865	Neutral		13320	0.716168	114	606	8208	3571	632	189	2551	2849	7920	241	1482	1837	1232	549	7979	0	1	71	7518	5055	442	233
3037	C>T	2020-01-24	EPI_ISL_422425	Zhejiang/HZ103/2020	nsp3	no AA change	Synonymous				13300	0.715092	113	608	8209	3549	632	189	2551	2850	7899	240	1487	1841	1230	545	7957	0	11	79	7496	5038	443	233
241	C>T	2020-01-24	EPI_ISL_451345	Sichuan/SC-PHCC1-022/2020	5UTR	n.a.	n.a.				13061	0.702242	113	584	8211	3511	456	186	2535	2838	7688	242	1475	1827	1220	552	7745	0	9	80	7327	4969	444	232
25563	G>T	2020-02-21	EPI_ISL_418218	France/HF1465/2020	ORF3a	p.Q57H	Missense	-3.286	Deleterious		5202	0.279692	24	331	1502	3033	240	72	1116	1188	2898	81	632	791	572	228	2898	0	0	12	3256	1760	143	31
1059	C>T	2020-02-21	EPI_ISL_418218	France/HF1465/2020	nsp2	p.T85I	Missense	-4.09	Deleterious		4258	0.228937	8	143	1196	2689	191	31	871	880	2507	49	502	628	446	165	2468	0	0	13	2744	1378	98	25
28881	G>A	2020-02-24	EPI_ISL_437932	Austria/CeMM0045/2020	N	p.R203K	Missense	-1.604	Neutral		4122	0.221625	18	143	3558	196	146	61	675	768	2679	82	439	456	304	131	2710	0	0	32	1980	1753	185	172
28882	G>A	2020-02-24	EPI_ISL_437932	Austria/CeMM0045/2020	N	no AA change	Synonymous				4114	0.221195	18	143	3551	196	145	61	676	762	2676	82	437	456	301	131	2707	0	0	32	1975	1750	185	172
28883	G>C	2020-02-24	EPI_ISL_437932	Austria/CeMM0045/2020	N	p.G204R	Missense	-1.656	Neutral		4114	0.221195	18	144	3550	196	145	61	676	762	2676	82	438	456	301	130	2707	0	0	32	1975	1750	185	172
28144	T>C	2020-01-05	EPI_ISL_406801	Wuhan/WH04/2020	ORF8	p.L84S	Missense	2.333	Neutral		2089	0.112318	8	318	301	1244	204	14	335	379	1375	26	172	222	190	84	1395	0	134	166	1472	309	6	2
8782	C>T	2020-01-05	EPI_ISL_406801	Wuhan/WH04/2020	nsp4	no AA change	Synonymous				2084	0.112049	8	310	305	1242	205	14	330	381	1373	27	173	219	189	82	1394	0	123	165	1474	313	6	3
11083	G>T	2020-01-17	EPI_ISL_408480	Yunnan/IVDC-YN-003/2020	nsp6	p.L37F	Missense	-1.369	Neutral		1874	0.100758	14	366	1068	193	226	7	447	514	913	47	288	272	210	113	944	0	22	136	1182	485	29	20
14805	C>T	2020-02-09	EPI_ISL_412116	England/09c/2020	RNA-dependent_RNA_polymerase	no AA change	Synonymous				1444	0.0776386	3	53	1086	106	186	10	355	358	731	30	161	196	170	142	745	0	0	26	1081	314	8	15
26144	G>T	2020-01-21	EPI_ISL_421234	Hangzhou/HZCDC0025/2020	ORF3a	p.G251V	Missense	-8.581	Deleterious		1232	0.0662401	2	115	900	103	108	4	302	315	615	20	157	167	159	99	630	0	33	72	854	253	5	15
18060	C>T	2020-01-19	EPI_ISL_404895	USA/WA1/2020	3-to-5_exonuclease	no AA change	Synonymous				1164	0.062584	0	17	9	1061	76	1	77	85	1002	2	41	60	48	8	1005	0	10	54	898	201	0	1
17858	A>G	2020-02-20	EPI_ISL_413456	USA/WA-S2/2020	helicase	p.Y541C	Missense	-8.863	Deleterious		1149	0.0617775	0	5	8	1059	76	1	74	75	1000	2	38	55	45	8	1001	0	0	51	898	199	0	1
17747	C>T	2020-02-20	EPI_ISL_413456	USA/WA-S2/2020	helicase	p.P504L	Missense	-8.158	Deleterious		1131	0.0608097	0	6	10	1040	74	1	65	69	997	1	35	47	45	4	999	0	0	50	878	202	0	1
20268	A>G	2020-02-27	EPI_ISL_414019	Switzerland/GE3121/2020	endoRNAse	no AA change	Synonymous				985	0.0529598	0	11	845	44	47	38	222	254	509	22	131	186	92	37	517	0	0	3	589	346	43	4
18877	C>T	2020-02-29	EPI_ISL_418345	Canada/ON_PHL8751/2020	3-to-5_exonuclease	no AA change	Synonymous				554	0.0297865	11	173	108	223	13	26	146	191	217	19	87	94	72	23	259	0	0	2	250	257	42	3
27964	C>T	2020-03-09	EPI_ISL_424868	USA/LA_0842/2020	ORF8	p.S24L	Missense	-1.833	Neutral		506	0.0272058	0	0	0	484	22	0	58	38	410	2	27	40	51	28	358	0	0	0	214	215	76	1
17247	T>C	2020-02-26	EPI_ISL_413019	Switzerland/1000477102/2020	helicase	no AA change	Synonymous				491	0.0263993	1	13	385	57	33	2	106	118	267	8	67	66	55	21	274	0	0	3	374	107	1	6
2558	C>T	2020-02-09	EPI_ISL_412116	England/09c/2020	nsp2	p.P585S	Missense	0.442	Neutral		481	0.0258616	1	5	404	28	42	1	108	121	252	5	40	56	53	72	255	0	0	4	364	102	3	8
15324	C>T	2020-01-22	EPI_ISL_406533	Guangzhou/20SF206/2020	RNA-dependent_RNA_polymerase	no AA change	Synonymous				460	0.0247325	46	30	325	32	25	2	153	145	162	8	85	95	62	51	159	0	4	8	293	149	6	0
2480	A>G	2020-02-09	EPI_ISL_412116	England/09c/2020	nsp2	p.I559V	Missense	0.444	Neutral		448	0.0240873	1	4	385	28	29	1	103	110	235	4	38	50	49	68	239	0	0	4	334	99	3	8
27046	C>T	2020-03-01	EPI_ISL_413647	Portugal/CV62/2020	M	p.T175M	Missense	-3.135	Deleterious		351	0.018872	0	5	332	5	8	1	70	110	171	24	30	88	33	6	170	0	0	0	312	35	0	4
25429	G>T	2020-03-11	EPI_ISL_418965	USA/UT-023/2020	ORF3a	p.V13L	Missense	-1.648	Neutral		347	0.0186569	0	1	332	6	7	1	25	41	281	1	9	20	20	16	281	0	0	0	117	200	27	3
28854	C>T	2020-01-16	EPI_ISL_406594	Shenzhen/SZTH-003/2020	N	p.S194L	Missense	-4.272	Deleterious		342	0.0183881	0	66	251	17	7	1	43	49	250	6	23	37	15	1	260	0	13	5	80	207	35	2
11916	C>T	2020-03-09	EPI_ISL_436060	USA/NY-SURV0302/2020	nsp7	p.S25L	Missense	-4.272	Deleterious		332	0.0178504	0	33	13	276	6	4	138	118	76	11	78	75	69	21	78	0	0	0	173	146	12	1
23731	C>T	2020-03-02	EPI_ISL_416140	Denmark/SSI-05/2020	S	no AA change	Synonymous				329	0.0176891	9	1	307	2	5	5	46	48	235	2	26	24	24	17	236	0	0	0	137	156	30	6
10097	G>A	2020-03-02	EPI_ISL_416140	Denmark/SSI-05/2020	3C-like_proteinase	p.G15S	Missense	0.056	Neutral		329	0.0176891	8	1	309	1	5	5	46	49	234	2	27	24	24	17	235	0	0	0	135	158	30	6
2416	C>T	2020-02-29	EPI_ISL_414626	France/HF1684/2020	nsp2	no AA change	Synonymous				322	0.0173128	4	19	166	102	31	0	78	80	164	11	28	54	34	27	168	0	0	1	206	112	2	1
28657	C>T	2020-02-25	EPI_ISL_414623	France/GE1583/2020	N	no AA change	Synonymous				313	0.0168289	1	21	194	10	80	7	106	89	118	12	35	54	44	49	119	0	0	6	262	44	1	0
28863	C>T	2020-02-25	EPI_ISL_414623	France/GE1583/2020	N	p.S197L	Missense	-2.221	Neutral		304	0.016345	1	21	188	6	80	8	107	89	108	12	35	56	44	48	109	0	0	6	258	39	1	0
25979	G>T	2020-02-25	EPI_ISL_414623	France/GE1583/2020	ORF3a	p.G196V	Missense	-6.581	Deleterious		298	0.0160224	1	21	184	4	81	7	105	89	104	12	35	54	44	48	105	0	0	6	256	35	1	0
9477	T>A	2020-02-01	EPI_ISL_416372	Shanghai/SH0069/2020	nsp4	p.F308Y	Missense	-2.663	Deleterious		298	0.0160224	1	22	183	5	80	7	105	89	104	12	34	54	46	47	105	0	0	7	255	35	1	0
28311	C>T	2020-02-26	EPI_ISL_427809	Korea/KCDC2015/2020	N	p.P13L	Missense	-1.23	Neutral		274	0.014732	2	126	10	12	123	1	68	113	93	15	66	57	35	6	95	0	0	4	169	93	8	0
29553	G>A	2020-03-08	EPI_ISL_414616	USA/WA-UW29/2020	No annotated genes	n.a.	n.a.				264	0.0141943	0	0	1	263	0	0	1	0	263	0	1	0	0	0	263	0	0	0	162	102	0	0
1440	G>A	2020-02-25	EPI_ISL_414497	Germany/NRW-02-1/2020	nsp2	p.G212D	Missense	0.704	Neutral		250	0.0134416	1	3	228	8	10	0	49	71	130	2	27	37	31	24	129	0	0	5	180	63	1	1
2891	G>A	2020-02-25	EPI_ISL_414497	Germany/NRW-02-1/2020	nsp3	p.A58T	Missense	-0.058	Neutral		249	0.0133878	1	3	227	8	10	0	49	71	129	2	27	36	32	24	128	0	0	5	179	63	1	1
313	C>T	2020-02-28	EPI_ISL_419559	USA/FL_5125/2020	leader_protein	no AA change	Synonymous				239	0.0128502	0	53	140	29	11	6	50	57	132	9	40	26	20	10	134	0	0	2	120	105	8	4
29540	G>A	2020-03-09	EPI_ISL_436060	USA/NY-SURV0302/2020	No annotated genes	n.a.	n.a.				232	0.0124738	0	29	1	197	3	2	106	94	32	11	64	51	57	15	34	0	0	0	128	102	2	0
18998	C>T	2020-03-09	EPI_ISL_436060	USA/NY-SURV0302/2020	3-to-5_exonuclease	p.A320V	Missense	-1.694	Neutral		229	0.0123125	0	28	1	195	3	2	103	94	32	11	63	51	56	14	34	0	0	0	127	100	2	0
13730	C>T	2020-03-04	EPI_ISL_422407	Taiwan/NTU04/2020	RNA-dependent_RNA_polymerase	p.A97V	Missense	-3.611	Deleterious		223	0.0119899	2	122	39	12	46	2	57	101	65	12	62	53	24	5	67	0	0	0	103	113	7	0
1397	G>A	2020-01-19	EPI_ISL_408482	Shandong/IVDC-SD-001/2020	nsp2	p.V198I	Missense	0.307	Neutral		216	0.0116135	1	103	27	18	67	0	75	90	51	9	66	45	30	2	64	0	9	27	137	41	0	2
26735	C>T	2020-03-10	EPI_ISL_416521	SaudiArabia/SCDC-3321/2020	M	no AA change	Synonymous				213	0.0114522	1	155	55	1	1	0	69	103	41	16	41	44	26	13	73	0	0	0	62	109	42	0
28688	T>C	2020-01-19	EPI_ISL_408482	Shandong/IVDC-SD-001/2020	N	no AA change	Synonymous				213	0.0114522	1	101	27	17	67	0	73	90	50	9	65	43	31	2	63	0	9	26	135	41	0	2
24034	C>T	2020-01-13	EPI_ISL_410301	Nepal/61/2020	S	no AA change	Synonymous				206	0.0110759	0	19	13	137	36	1	38	49	119	0	25	21	28	5	127	0	11	8	146	41	0	0
29742	G>T	2020-01-19	EPI_ISL_408482	Shandong/IVDC-SD-001/2020	3UTR	n.a.	n.a.				196	0.0105382	1	101	37	17	40	0	71	88	37	9	64	41	29	3	50	0	9	27	111	47	0	2
28077	G>C	2020-01-15	EPI_ISL_408484	Sichuan/IVDC-SC-001/2020	ORF8	p.V62L	Missense	-0.722	Neutral		195	0.0104844	0	18	10	132	35	0	36	44	115	0	22	19	27	5	122	0	10	8	142	35	0	0
26530	A>G	2020-02-27	EPI_ISL_413999	Switzerland/AG0361/2020	M	p.D3G	Missense	-1.364	Neutral		189	0.0101618	13	8	149	9	10	0	56	49	84	6	31	48	12	7	85	0	0	2	127	58	2	0
29870	C>A	2020-01-24	EPI_ISL_416410	Australia/VIC02/2020	3UTR	n.a.	n.a.				187	0.0100543	0	2	40	143	2	0	18	9	160	0	7	7	4	8	161	0	1	2	114	70	0	0
26729	T>C	2020-01-15	EPI_ISL_408484	Sichuan/IVDC-SC-001/2020	M	no AA change	Synonymous				187	0.0100543	0	17	10	130	30	0	31	43	113	0	19	19	24	5	120	0	9	8	138	32	0	0
6312	C>A	2020-03-04	EPI_ISL_422407	Taiwan/NTU04/2020	nsp3	p.T1198K	Missense	-0.352	Neutral		185	0.00994677	2	119	7	11	45	1	54	97	34	13	58	53	21	4	36	0	0	0	94	82	9	0
3177	C>T	2020-01-28	EPI_ISL_410045	USA/IL2/2020	nsp3	p.P153L	Missense	-0.109	Neutral		185	0.00994677	0	1	11	138	35	0	30	36	119	0	13	16	25	5	126	0	1	0	148	36	0	0
13536	C>T	2020-03-02	EPI_ISL_416140	Denmark/SSI-05/2020	RNA-dependent_RNA_polymerase	no AA change	Synonymous				185	0.00994677	4	2	156	14	4	5	29	36	120	2	22	13	17	10	121	0	0	0	69	86	28	2
19839	T>C	2020-02-26	EPI_ISL_413997	Switzerland/GE3895/2020	endoRNAse	no AA change	Synonymous				184	0.00989301	1	2	171	6	3	1	26	33	125	3	21	10	21	6	123	0	0	4	74	91	10	5
23929	C>T	2020-03-04	EPI_ISL_422407	Taiwan/NTU04/2020	S	no AA change	Synonymous				183	0.00983924	1	118	6	11	46	1	55	94	34	13	58	52	20	4	36	0	0	0	93	83	7	0
29700	A>G	2020-03-03	EPI_ISL_420786	USA/GA_1320/2020	3UTR	n.a.	n.a.				182	0.00978547	0	0	13	138	31	0	29	37	116	0	14	17	22	5	124	0	0	0	143	39	0	0
490	T>A	2020-01-28	EPI_ISL_410045	USA/IL2/2020	leader_protein	p.D75E	Missense	-2.972	Deleterious		181	0.00973171	0	4	10	132	35	0	31	36	114	0	12	17	26	5	121	0	1	3	142	35	0	0
18736	T>C	2020-03-03	EPI_ISL_420786	USA/GA_1320/2020	3-to-5_exonuclease	p.F233L	Missense	-0.65	Neutral		177	0.00951664	0	0	10	132	35	0	29	34	114	0	12	16	23	5	121	0	0	0	142	35	0	0
29734	G>C	2020-03-05	EPI_ISL_421171	Spain/Madrid_H12_1301/2020	3UTR	n.a.	n.a.				174	0.00935534	0	4	155	5	7	3	46	45	83	3	20	40	18	9	84	0	0	0	131	42	1	0
4002	C>T	2020-03-02	EPI_ISL_416140	Denmark/SSI-05/2020	nsp3	p.T428I	Missense	-0.527	Neutral		170	0.00914028	4	1	155	1	4	5	28	34	108	2	21	14	15	9	109	0	0	0	68	72	28	2
16289	C>T	2020-03-11	EPI_ISL_418965	USA/UT-023/2020	helicase	p.A18V	Missense	-1.502	Neutral		158	0.00849508	0	0	150	7	1	0	17	19	122	0	4	7	14	10	123	0	0	0	65	84	9	0
24368	G>T	2020-03-10	EPI_ISL_454901	Sweden/20-50293/2020	S	p.D936Y	Missense	-2.602	Deleterious		153	0.00822625	0	0	151	1	1	0	28	38	87	1	12	30	16	7	87	0	0	0	50	98	5	0
514	T>C	2020-02-28	EPI_ISL_454752	Netherlands/NoordBrabant_10003/2020	leader_protein	no AA change	Synonymous				153	0.00822625	0	1	146	4	2	0	15	12	126	0	8	10	5	3	127	0	0	1	136	4	0	12
28836	C>T	2020-03-07	EPI_ISL_415708	Switzerland/GE4984/2020	N	p.S188L	Missense	-4.016	Deleterious		149	0.00801118	1	1	141	6	0	0	5	5	139	0	4	4	0	3	138	0	0	0	34	115	0	0
13862	C>T	2020-03-07	EPI_ISL_415708	Switzerland/GE4984/2020	RNA-dependent_RNA_polymerase	p.T141I	Missense	0.995	Neutral		147	0.00790365	1	1	142	3	0	0	3	5	139	0	3	3	0	3	138	0	0	0	32	115	0	0
29711	G>T	2020-02-29	EPI_ISL_417318	USA/CA-SCCPHD-UC14/2020	3UTR	n.a.	n.a.				140	0.00752729	0	0	6	134	0	0	4	4	132	0	3	2	2	1	132	0	0	1	99	40	0	0
29742	G>A	2020-01-23	EPI_ISL_431785	Fujian/3520022Y/2020	3UTR	n.a.	n.a.				124	0.00666703	7	50	14	49	4	0	31	41	52	5	16	32	15	2	54	0	7	8	70	34	5	0
187	A>G	2020-02-24	EPI_ISL_413996	Switzerland/TI9486/2020	5UTR	n.a.	n.a.				122	0.00655949	0	1	107	12	2	0	31	39	52	3	16	22	19	10	52	0	0	2	69	50	1	0
14786	C>T	2020-03-09	EPI_ISL_417701	Iceland/74/2020	RNA-dependent_RNA_polymerase	p.A449V	Missense	-3.861	Deleterious		122	0.00655949	0	2	96	21	3	0	12	30	80	1	4	15	14	13	75	0	0	0	67	42	12	1
10798	C>A	2020-03-20	EPI_ISL_439024	Scotland/CVR306/2020	3C-like_proteinase	p.D248E	Missense	-1.997	Neutral		120	0.00645196	0	0	120	0	0	0	0	0	120	0	0	0	0	0	120	0	0	0	17	103	0	0
36	C>T	2020-02-27	EPI_ISL_413025	USA/WA3-UW1/2020	5UTR	n.a.	n.a.				115	0.00618313	0	1	16	98	0	0	7	2	106	0	2	3	1	3	106	0	0	1	70	36	8	0
1302	C>T	2020-03-03	EPI_ISL_415648	Denmark/SSI-104/2020	nsp2	p.T166I	Missense	-2.027	Neutral		115	0.00618313	0	0	115	0	0	0	6	6	103	0	4	3	3	0	105	0	0	0	98	17	0	0
28878	G>A	2020-01-23	EPI_ISL_431785	Fujian/3520022Y/2020	N	p.S202N	Missense	-0.404	Neutral		114	0.00612936	7	47	11	41	8	0	31	36	47	5	17	31	11	2	48	0	6	9	67	27	5	0
24694	A>T	2020-03-05	EPI_ISL_416413	Australia/VIC05/2020	S	no AA change	Synonymous				113	0.0060756	0	3	5	62	43	0	32	41	40	1	25	21	25	2	39	0	0	0	99	14	0	0
21575	C>T	2020-02-16	EPI_ISL_416604	Japan/DP0476/2020	S	p.L5F	Missense	-1.126	Neutral		110	0.0059143	0	4	52	48	6	0	19	22	69	1	6	15	16	1	71	0	0	1	64	40	4	1
6040	C>T	2020-03-10	EPI_ISL_430136	USA/WA-S282/2020	nsp3	no AA change	Synonymous				109	0.00586053	0	1	7	99	2	0	5	7	97	0	5	2	3	0	99	0	0	0	82	25	2	0
4540	C>T	2020-03-09	EPI_ISL_428699	Spain/Madrid_H12_36/2020	nsp3	no AA change	Synonymous				107	0.005753	0	0	24	6	77	0	16	13	78	0	4	6	17	2	78	0	0	0	87	18	1	1
10323	A>G	2020-01-30	EPI_ISL_416331	Shanghai/SH0022/2020	3C-like_proteinase	p.K90R	Missense	-1.989	Neutral		105	0.00564546	0	3	94	6	1	1	50	44	11	13	25	42	11	3	11	0	2	0	95	7	1	0
28580	G>T	2020-03-02	EPI_ISL_414577	Chile/Talca-1/2020	N	p.D103Y	Missense	-3.225	Deleterious		104	0.0055917	5	1	96	0	1	1	15	9	80	0	5	5	6	7	81	0	0	0	48	53	1	2
25350	C>T	2020-02-22	EPI_ISL_420456	Australia/WA11/2020	S	p.P1263L	Missense	-0.199	Neutral		103	0.00553793	0	2	82	9	6	4	15	27	61	1	10	14	12	6	60	0	0	3	63	33	3	1
26088	C>T	2020-02-23	EPI_ISL_419834	Australia/VIC138/2020	ORF3a	no AA change	Synonymous				102	0.00548417	0	1	87	4	4	6	29	38	35	0	8	19	18	18	39	0	0	1	88	13	0	0
24077	G>T	2020-02-21	EPI_ISL_451307	Italy/PV-5314-N/2020	S	p.D839Y	Missense	-1.965	Neutral		101	0.0054304	0	1	99	1	0	0	7	9	85	0	2	7	2	1	89	0	0	1	76	23	1	0
19170	C>T	2020-03-06	EPI_ISL_417258	England/20108034006/2020	3-to-5_exonuclease	no AA change	Synonymous				100	0.00537663	1	3	81	4	9	2	13	11	76	0	5	11	6	2	76	0	0	0	46	46	0	8
24862	A>G	2020-03-04	EPI_ISL_414530	Netherlands/NoordBrabant_21/2020	S	no AA change	Synonymous				98	0.0052691	0	2	91	2	2	1	11	7	80	0	9	5	1	3	80	0	0	0	69	21	6	2
25688	C>T	2020-02-28	EPI_ISL_418206	Senegal/003/2020	ORF3a	p.A99V	Missense	-1.962	Neutral		95	0.0051078	4	1	84	4	2	0	28	29	38	1	17	19	13	7	38	0	0	2	69	21	2	1
28851	G>T	2020-01-21	EPI_ISL_416389	Shanghai/SH0093/2020	N	p.S193I	Missense	-2.755	Deleterious		94	0.00505404	0	1	88	4	1	0	23	31	40	1	7	13	17	18	38	0	1	0	61	32	0	0
10851	C>T	2020-03-09	EPI_ISL_436051	USA/NY-SURV0162/2020	3C-like_proteinase	p.A266V	Missense	-3.004	Deleterious		87	0.00467767	0	1	2	34	50	0	29	14	44	1	14	23	3	3	43	0	0	0	74	12	0	1
27635	C>T	2020-03-07	EPI_ISL_419736	Australia/VIC17/2020	ORF7a	p.S81L	Missense	-4	Deleterious		83	0.00446261	0	0	9	40	34	0	20	22	41	0	9	11	19	1	43	0	0	0	63	20	0	0
833	T>C	2020-03-11	EPI_ISL_418845	Canada/BC_7515663/2020	nsp2	p.F10L	Missense	-1.581	Neutral		80	0.00430131	0	0	0	79	1	0	7	4	69	1	4	2	3	0	70	0	0	0	48	27	5	0
884	C>T	2020-02-27	EPI_ISL_450512	Lebanon/S5_762/2020	nsp2	p.R27C	Missense	-4.698	Deleterious		79	0.00424754	1	51	12	10	5	0	21	45	13	6	32	16	11	0	14	0	0	4	42	31	0	2
8653	G>T	2020-02-27	EPI_ISL_450512	Lebanon/S5_762/2020	nsp4	p.M33I	Missense	0.138	Neutral		79	0.00424754	1	50	15	8	5	0	18	45	16	6	32	13	10	0	18	0	0	4	40	33	0	2
379	C>A	2020-03-11	EPI_ISL_426514	USA/AZ-TG268905/2020	leader_protein	no AA change	Synonymous				78	0.00419377	0	1	0	73	4	0	2	4	72	0	3	2	0	0	73	0	0	0	71	7	0	0
10319	C>T	2020-03-09	EPI_ISL_424868	USA/LA_0842/2020	3C-like_proteinase	p.L89F	Missense	-3.185	Deleterious		78	0.00419377	0	1	3	74	0	0	8	7	63	1	1	6	3	0	67	0	0	0	32	43	3	0
7438	T>C	2020-03-21	EPI_ISL_420278	England/SHEF-C0646/2020	nsp3	no AA change	Synonymous				77	0.00414001	0	0	24	0	53	0	28	22	27	2	11	15	18	4	27	0	0	0	55	22	0	0
3140	C>T	2020-03-12	EPI_ISL_450104	USA/NY-PV09427/2020	nsp3	p.P141S	Missense	-1.5	Neutral		76	0.00408624	0	0	75	1	0	0	8	0	68	0	2	1	4	1	68	0	0	0	47	28	1	0
9223	C>T	2020-02-17	EPI_ISL_416625	Japan/DP0765/2020	nsp4	no AA change	Synonymous				76	0.00408624	1	3	59	4	9	0	16	18	42	0	9	12	8	5	42	0	0	1	56	15	0	4
19509	G>A	2020-03-06	EPI_ISL_417258	England/20108034006/2020	3-to-5_exonuclease	no AA change	Synonymous				76	0.00408624	1	3	67	3	0	2	12	8	56	0	5	7	6	2	56	0	0	0	30	38	0	8
29868	G>A	2020-02-27	EPI_ISL_413025	USA/WA3-UW1/2020	3UTR	n.a.	n.a.				75	0.00403247	0	1	2	71	0	1	3	3	69	0	2	1	1	1	70	0	0	2	50	23	0	0
20578	G>T	2020-03-09	EPI_ISL_418668	England/20110136302/2020	endoRNAse	p.V320L	Missense	-2.506	Deleterious		75	0.00403247	0	2	67	1	5	0	11	24	40	0	4	14	7	10	40	0	0	0	43	30	1	1
28896	C>G	2020-03-11	EPI_ISL_438234	USA/MD-HP00076/2020	N	p.A208G	Missense	-0.005	Neutral		73	0.00392494	0	0	1	71	1	0	4	6	63	0	4	2	3	0	64	0	0	0	59	14	0	0
12478	G>A	2020-03-11	EPI_ISL_438234	USA/MD-HP00076/2020	nsp8	p.M129I	Missense	-0.073	Neutral		73	0.00392494	0	0	1	71	1	0	4	6	63	0	4	2	3	0	64	0	0	0	59	14	0	0
17410	C>T	2020-02-28	EPI_ISL_454752	Netherlands/NoordBrabant_10003/2020	helicase	p.R392C	Missense	-2.731	Deleterious		72	0.00387118	0	0	68	4	0	0	8	5	59	0	3	5	3	2	59	0	0	1	65	2	0	4
29555	C>T	2020-02-02	EPI_ISL_451383	Sichuan/SC-WCH3-254/2020	No annotated genes	n.a.	n.a.				72	0.00387118	1	1	68	1	1	0	2	2	68	0	1	2	1	0	68	0	0	1	47	23	1	0
1515	A>G	2020-03-06	EPI_ISL_417289	England/20109094006/2020	nsp2	p.H237R	Missense	-1.667	Neutral		71	0.00381741	0	1	57	4	9	0	16	17	38	0	9	11	8	5	38	0	0	0	55	12	0	4
29095	C>T	2020-01-10	EPI_ISL_406030	Shenzhen/HKU-SZ-002/2020	N	no AA change	Synonymous				70	0.00376364	0	37	24	6	3	0	20	20	30	3	14	6	16	1	30	0	20	17	24	9	0	0
12710	C>T	2020-03-13	EPI_ISL_425762	Scotland/CVR33/2020	nsp9	no AA change	Synonymous				69	0.00370988	0	1	67	1	0	0	1	0	68	0	1	0	0	0	68	0	0	0	36	33	0	0
19684	G>T	2020-03-05	EPI_ISL_416751	France/Clermont-Ferrand_651/2020	endoRNAse	p.V22L	Missense	1.796	Neutral		68	0.00365611	0	0	13	21	34	0	18	20	30	1	6	11	17	1	32	0	0	0	52	16	0	0
7834	C>T	2020-03-04	EPI_ISL_440507	England/CAMB-84839/2020	nsp3	no AA change	Synonymous				67	0.00360234	0	1	66	0	0	0	3	0	64	0	0	1	2	0	64	0	0	0	52	15	0	0
19524	C>T	2020-03-13	EPI_ISL_419771	Australia/VIC59/2020	3-to-5_exonuclease	no AA change	Synonymous				67	0.00360234	0	44	18	1	4	0	15	34	18	7	22	15	4	1	18	0	0	0	17	44	6	0
29353	C>T	2020-03-02	EPI_ISL_418241	Algeria/G0638_2264/2020	N	no AA change	Synonymous				67	0.00360234	2	0	9	2	54	0	25	22	20	2	10	16	17	2	20	0	0	0	49	16	2	0
25433	C>T	2020-03-04	EPI_ISL_418222	France/CVL2000/2020	ORF3a	p.T14I	Missense	-4.61	Deleterious		66	0.00354858	1	0	52	13	0	0	10	6	50	0	4	7	3	2	50	0	0	0	38	27	1	0
1917	C>T	2020-03-14	EPI_ISL_450103	USA/NY-PV09425/2020	nsp2	p.T371I	Missense	-3.1	Deleterious		62	0.00333351	0	2	2	58	0	0	16	14	32	0	5	13	10	2	32	0	0	0	29	33	0	0
16887	C>T	2020-02-13	EPI_ISL_416399	Shanghai/SH0110/2020	helicase	no AA change	Synonymous				62	0.00333351	0	5	48	9	0	0	15	15	32	3	6	7	5	8	33	0	0	2	41	16	3	0
13006	T>C	2020-02-28	EPI_ISL_418206	Senegal/003/2020	nsp9	no AA change	Synonymous				62	0.00333351	4	1	51	4	2	0	14	16	32	1	12	5	7	5	32	0	0	2	40	17	2	1
10582	C>T	2020-03-02	EPI_ISL_418241	Algeria/G0638_2264/2020	3C-like_proteinase	no AA change	Synonymous				60	0.00322598	3	6	38	12	1	0	8	14	38	0	6	5	10	1	38	0	0	0	25	34	1	0
29867	T>A	2020-01-24	EPI_ISL_408668	Vietnam/VR03-38142/2020	3UTR	n.a.	n.a.				60	0.00322598	0	3	1	56	0	0	4	0	56	0	2	1	0	0	57	0	2	2	44	12	0	0
2244	T>C	2020-03-18	EPI_ISL_430205	USA/WA-S167/2020	nsp2	p.V480A	Missense	-2.111	Neutral		60	0.00322598	0	0	0	60	0	0	0	0	60	0	0	0	0	0	60	0	0	0	56	4	0	0
20755	A>C	2020-03-09	EPI_ISL_419742	Australia/VIC22/2020	2-O-ribose_methyltransferase	p.S33R	Missense	-1.753	Neutral		59	0.00317221	0	10	2	41	6	0	14	20	25	4	6	12	10	4	23	0	0	0	31	28	0	0
2940	C>T	2020-03-15	EPI_ISL_424626	Mexico/CDMX-INER_04/2020	nsp3	p.P74L	Missense	0.558	Neutral		59	0.00317221	0	0	57	2	0	0	4	1	54	0	1	1	2	1	54	0	0	0	9	32	13	5
20270	C>T	2020-03-02	EPI_ISL_432900	England/NOTT-10DF8D/2020	endoRNAse	p.A217V	Missense	-1.299	Neutral		59	0.00317221	0	0	58	1	0	0	16	25	18	2	4	9	17	9	18	0	0	0	50	8	1	0
22444	C>T	2020-03-12	EPI_ISL_418358	Canada/ON_PHL5756/2020	S	no AA change	Synonymous				59	0.00317221	0	52	4	3	0	0	29	27	3	7	17	20	6	0	9	0	0	0	10	30	19	0
27384	T>C	2020-01-10	EPI_ISL_450500	Wuhan/OS52/2020	ORF6	no AA change	Synonymous				59	0.00317221	0	4	18	32	5	0	6	9	44	0	4	6	2	2	45	0	1	2	42	14	0	0
11320	T>C	2020-03-12	EPI_ISL_417364	USA/WA-UW215/2020	nsp6	no AA change	Synonymous				58	0.00311845	0	0	0	58	0	0	0	0	58	0	0	0	0	0	58	0	0	0	57	1	0	0
3373	C>A	2020-02-27	EPI_ISL_413020	Switzerland/1000477377/2020	nsp3	p.D218E	Missense	-0.353	Neutral		57	0.00306468	0	1	41	7	8	0	13	20	24	3	14	10	3	2	25	0	0	1	40	14	0	2
22879	C>A	2020-03-16	EPI_ISL_425684	Scotland/CVR140/2020	S	p.N439K	Missense	-0.74	Neutral		56	0.00301091	0	0	56	0	0	0	0	0	56	0	0	0	0	0	56	0	0	0	14	42	0	0
2113	C>T	2020-03-03	EPI_ISL_417383	Australia/NSW15/2020	nsp2	no AA change	Synonymous				55	0.00295715	0	2	35	1	16	1	11	14	30	1	8	10	4	1	31	0	0	0	43	12	0	0
29451	C>T	2020-03-11	EPI_ISL_438234	USA/MD-HP00076/2020	N	p.T393I	Missense	-0.613	Neutral		55	0.00295715	0	2	1	51	1	0	3	5	47	0	5	1	1	0	48	0	0	0	43	12	0	0
26951	G>A	2020-03-13	EPI_ISL_429300	Denmark/ALAB-HH46/2020	M	no AA change	Synonymous				55	0.00295715	0	0	55	0	0	0	0	0	55	0	0	0	0	0	55	0	0	0	40	15	0	0
7765	C>T	2020-03-14	EPI_ISL_417018	Belgium/ULG-6670/2020	nsp3	no AA change	Synonymous				54	0.00290338	3	5	42	2	2	0	10	17	27	2	6	12	4	1	29	0	0	0	29	24	1	0
23707	C>T	2020-02-28	EPI_ISL_418243	Spain/Andalucia201272/2020	S	no AA change	Synonymous				54	0.00290338	0	0	36	6	12	0	8	12	34	2	4	4	8	0	36	0	0	1	34	19	0	0
8788	T>C	2020-03-13	EPI_ISL_429300	Denmark/ALAB-HH46/2020	nsp4	no AA change	Synonymous				54	0.00290338	0	0	54	0	0	0	0	0	54	0	0	0	0	0	54	0	0	0	39	15	0	0
8950	C>T	2020-03-11	EPI_ISL_438234	USA/MD-HP00076/2020	nsp4	no AA change	Synonymous				53	0.00284962	0	1	0	51	1	0	2	3	48	0	2	1	1	0	49	0	0	0	43	10	0	0
21137	A>G	2019-12-30	EPI_ISL_402128	Wuhan/WIV05/2019	2-O-ribose_methyltransferase	p.K160R	Missense	-1.817	Neutral		52	0.00279585	0	9	18	23	2	0	10	10	32	1	9	5	5	1	31	1	4	1	18	25	1	2
8371	G>T	2020-03-06	EPI_ISL_417879	Slovakia/SK-BMC5/2020	nsp3	p.Q1884H	Missense	-0.439	Neutral		52	0.00279585	2	9	39	0	2	0	14	20	18	3	9	15	5	2	18	0	0	0	24	24	4	0
21707	C>T	2020-01-17	EPI_ISL_403936	Guangdong/20SF028/2020	S	p.H49Y	Missense	0.923	Neutral		50	0.00268832	0	24	16	8	2	0	3	27	20	0	6	5	18	0	21	0	13	11	9	15	0	2
4255	G>T	2020-03-03	EPI_ISL_414445	Netherlands/ZuidHolland_9/2020	nsp3	no AA change	Synonymous				50	0.00268832	0	4	42	4	0	0	14	15	21	0	9	9	7	4	21	0	0	0	34	15	1	0
24197	G>T	2020-03-13	EPI_ISL_418392	Finland/13M58/2020	S	p.A879S	Missense	-0.361	Neutral		50	0.00268832	1	1	46	1	1	0	6	11	33	0	1	3	2	11	33	0	0	0	16	26	8	0
28887	C>T	2020-01-29	EPI_ISL_424360	Beijing/Wuhan_IME-BJ07/2020	N	p.T205I	Missense	-1.562	Neutral		49	0.00263455	0	8	27	9	5	0	12	6	31	1	4	10	2	1	31	0	3	0	30	13	2	1
22468	G>T	2020-03-06	EPI_ISL_424907	USA/VA_6171/2020	S	no AA change	Synonymous				49	0.00263455	1	35	7	5	1	0	19	19	11	3	10	15	8	1	12	0	0	0	25	19	5	0
29148	T>C	2020-02-27	EPI_ISL_454750	Netherlands/NoordHolland_10001/2020	N	p.I292T	Missense	-2.017	Neutral		48	0.00258078	0	0	15	9	5	19	11	14	23	0	13	7	5	0	23	0	0	6	33	9	0	0
6990	C>T	2020-03-06	EPI_ISL_415435	Wales/PHW06/2020	nsp3	p.S1424F	Missense	1.344	Neutral		47	0.00252702	0	0	34	3	10	0	9	5	33	0	3	5	6	0	33	0	0	0	26	21	0	0
7011	C>T	2020-03-09	EPI_ISL_415531	Netherlands/ZuidHolland_27/2020	nsp3	p.A1431V	Missense	0.634	Neutral		47	0.00252702	0	1	38	3	5	0	15	10	22	0	7	11	7	0	22	0	0	0	40	7	0	0
25669	C>T	2020-03-12	EPI_ISL_415920	Wales/PHW32/2020	ORF3a	p.H93Y	Missense	-3.943	Deleterious		47	0.00252702	0	0	47	0	0	0	13	16	18	1	3	7	11	9	16	0	0	0	36	11	0	0
26750	C>T	2020-03-26	EPI_ISL_429612	USA/WA-UW-4609/2020	M	no AA change	Synonymous				47	0.00252702	0	0	46	1	0	0	34	10	3	0	5	18	20	2	2	0	0	0	1	46	0	0
1820	G>A	2020-01-31	EPI_ISL_428446	Guangdong/20SF1159/2020	nsp2	p.G339S	Missense	-3.13	Deleterious		47	0.00252702	0	11	30	5	1	0	8	11	28	1	4	10	1	3	28	0	1	2	18	20	4	2
16260	C>T	2020-03-08	EPI_ISL_454894	Sweden/20-50248/2020	helicase	no AA change	Synonymous				45	0.00241948	0	1	9	34	1	0	13	14	18	2	9	10	5	1	18	0	0	0	34	10	0	1
34	A>T	2020-03-14	EPI_ISL_417359	USA/WA-UW210/2020	5UTR	n.a.	n.a.				44	0.00236572	0	0	0	44	0	0	0	0	44	0	0	0	0	0	44	0	0	0	31	13	0	0
35	A>T	2020-02-27	EPI_ISL_413025	USA/WA3-UW1/2020	5UTR	n.a.	n.a.				44	0.00236572	0	1	0	43	0	0	1	0	43	0	0	1	0	0	43	0	0	1	33	10	0	0
1401	G>A	2020-03-15	EPI_ISL_418886	USA/WA-UW319/2020	nsp2	p.G199E	Missense	-2.556	Deleterious		44	0.00236572	0	0	4	40	0	0	3	0	41	0	1	2	0	0	41	0	0	0	12	32	0	0
20134	G>T	2020-01-23	EPI_ISL_437612	Thailand/SI203285-NT/2020	endoRNAse	p.V172L	Missense	-0.927	Neutral		44	0.00236572	0	27	14	3	0	0	1	4	39	1	2	2	0	0	39	0	1	4	18	20	0	1
6310	C>A	2020-03-13	EPI_ISL_419771	Australia/VIC59/2020	nsp3	p.S1197R	Missense	-0.835	Neutral		43	0.00231195	0	39	0	0	4	0	14	28	1	4	20	16	1	1	1	0	0	0	11	27	5	0
1076	C>T	2020-03-10	EPI_ISL_419749	Australia/VIC30/2020	nsp2	p.P91S	Missense	-5.352	Deleterious		43	0.00231195	0	0	20	0	23	0	11	12	20	0	10	5	8	0	20	0	0	0	23	19	1	0
6696	C>T	2020-03-11	EPI_ISL_416652	USA/WA-UW114/2020	nsp3	p.P1326L	Missense	0.296	Neutral		43	0.00231195	0	0	40	3	0	0	2	5	36	1	0	4	0	2	36	0	0	0	37	6	0	0
18788	C>T	2020-02-27	EPI_ISL_430847	Sweden/20-04631/2020	3-to-5_exonuclease	p.T250I	Missense	-2.522	Deleterious		43	0.00231195	0	0	39	1	3	0	2	3	38	0	1	3	0	1	38	0	0	1	11	25	6	0
26681	C>T	2020-02-04	EPI_ISL_451299	Italy/INMI1-B2/2020	M	no AA change	Synonymous				43	0.00231195	0	5	31	5	1	1	11	9	23	0	5	8	6	1	23	0	0	1	16	22	0	4
29144	C>T	2020-03-01	EPI_ISL_413648	Portugal/CV63/2020	N	no AA change	Synonymous				43	0.00231195	0	0	39	1	1	2	12	22	9	2	5	15	10	2	9	0	0	0	35	7	1	0
28077	G>T	2020-03-14	EPI_ISL_418373	Canada/ON_PHL7590/2020	ORF8	p.V62L	Missense	-0.722	Neutral		43	0.00231195	0	2	32	9	0	0	5	7	31	0	4	2	4	2	31	0	0	0	15	23	3	2
5142	C>T	2020-03-12	EPI_ISL_417696	Iceland/135/2020	nsp3	p.T808I	Missense	-0.684	Neutral		42	0.00225819	0	0	42	0	0	0	19	23	0	4	19	11	8	0	0	0	0	0	42	0	0	0
11074	C>T	2020-01-26	EPI_ISL_428466	Guangdong/20SF629/2020	nsp6	no AA change	Synonymous				42	0.00225819	0	6	28	3	5	0	12	8	22	0	5	7	6	1	23	0	3	2	25	12	0	0
12880	C>T	2020-01-29	EPI_ISL_435137	UnitedArabEmirates/L5630/2020	nsp9	no AA change	Synonymous				42	0.00225819	0	1	3	37	0	1	1	4	37	1	2	2	0	0	37	0	1	0	15	26	0	0
25552	G>T	2020-03-19	EPI_ISL_454082	Portugal/PT0366/2020	ORF3a	p.A54S	Missense	-1.638	Neutral		42	0.00225819	0	0	39	3	0	0	5	8	29	0	3	2	6	2	29	0	0	0	18	22	2	0
6693	A>G	2020-03-11	EPI_ISL_416654	USA/WA-UW116/2020	nsp3	p.K1325R	Missense	-0.861	Neutral		41	0.00220442	0	0	4	37	0	0	2	2	37	0	1	1	2	0	37	0	0	0	26	13	2	0
10948	A>G	2020-03-14	EPI_ISL_434683	USA/MD-HP00020/2020	3C-like_proteinase	no AA change	Synonymous				41	0.00220442	0	0	30	11	0	0	1	9	31	0	1	3	4	2	31	0	0	0	11	28	2	0
10188	C>T	2020-03-20	EPI_ISL_421312	USA/WI-UW-54/2020	3C-like_proteinase	p.T45I	Missense	-2.572	Deleterious		41	0.00220442	0	1	0	40	0	0	9	3	29	1	7	3	1	0	29	0	0	0	15	25	1	0
17690	C>T	2020-03-14	EPI_ISL_417018	Belgium/ULG-6670/2020	helicase	p.S485L	Missense	-4.466	Deleterious		41	0.00220442	3	1	34	2	1	0	6	16	19	1	4	11	4	1	20	0	0	0	24	17	0	0
11417	G>T	2020-03-08	EPI_ISL_424894	USA/VA_6389/2020	nsp6	p.V149F	Missense	-1.187	Neutral		41	0.00220442	0	0	6	35	0	0	4	1	36	0	2	1	2	0	36	0	0	0	20	21	0	0
28086	G>T	2020-03-18	EPI_ISL_418430	France/ARA10910/2020	ORF8	p.A65S	Missense	-0.333	Neutral		41	0.00220442	0	0	31	7	3	0	5	2	34	0	3	2	0	2	34	0	0	0	9	27	3	2
29683	A>T	2020-03-02	EPI_ISL_432900	England/NOTT-10DF8D/2020	3UTR	n.a.	n.a.				40	0.00215065	0	0	39	1	0	0	12	15	13	2	2	7	11	5	13	0	0	0	35	4	1	0
6573	C>T	2020-03-13	EPI_ISL_427539	USA/NY-WCMP4H03P/2020	nsp3	p.S1285F	Missense	-0.743	Neutral		40	0.00215065	1	3	28	3	4	1	11	4	25	0	7	3	2	0	28	0	0	0	18	22	0	0
9438	C>T	2020-01-29	EPI_ISL_408430	France/IDF0515/2020	nsp4	p.T295I	Missense	0.867	Neutral		40	0.00215065	0	4	34	1	1	0	10	4	26	1	4	5	2	2	26	0	2	1	7	23	6	1
24982	T>C	2020-03-20	EPI_ISL_421312	USA/WI-UW-54/2020	S	no AA change	Synonymous				40	0.00215065	0	0	1	39	0	0	8	2	30	1	6	3	0	0	30	0	0	0	14	24	2	0
27669	A>G	2020-03-14	EPI_ISL_418117	Wales/PHWC-23E2B/2020	ORF7a	no AA change	Synonymous				39	0.00209689	0	0	38	0	1	0	2	6	31	0	2	0	4	2	31	0	0	0	14	21	3	1
14877	C>T	2020-03-16	EPI_ISL_418922	USA/WA-UW355/2020	RNA-dependent_RNA_polymerase	no AA change	Synonymous				39	0.00209689	0	0	3	35	1	0	0	0	39	0	0	0	1	0	38	0	0	0	28	11	0	0
15540	C>T	2020-03-11	EPI_ISL_417212	NewZealand/CoV002/2020	RNA-dependent_RNA_polymerase	no AA change	Synonymous				39	0.00209689	0	1	19	2	17	0	9	14	16	1	5	6	10	0	17	0	0	0	26	11	1	1
19488	C>T	2020-03-09	EPI_ISL_454480	Sweden/20-08109/2020	3-to-5_exonuclease	no AA change	Synonymous				39	0.00209689	0	0	39	0	0	0	0	4	35	1	2	1	0	0	35	0	0	0	8	28	3	0
21614	C>T	2020-03-11	EPI_ISL_418332	Canada/ON_PHL0052/2020	S	p.L18F	Missense	0.781	Neutral		39	0.00209689	0	0	34	5	0	0	3	0	36	0	1	0	1	1	36	0	0	0	11	25	3	0
20148	C>T	2020-03-01	EPI_ISL_415155	Belgium/VAG-03013/2020	endoRNAse	no AA change	Synonymous				38	0.00204312	0	0	15	22	1	0	5	5	28	1	1	3	2	2	29	0	0	0	11	27	0	0
24781	G>T	2020-04-02	EPI_ISL_430859	Sweden/20-08717/2020	S	p.K1073N	Missense	-1.524	Neutral		38	0.00204312	0	0	38	0	0	0	0	1	37	0	0	0	1	0	37	0	0	0	0	1	0	37
27281	G>T	2020-03-18	EPI_ISL_443210	Singapore/118/2020	ORF6	p.W27L	Missense	-6	Deleterious		38	0.00204312	0	2	33	0	3	0	2	7	29	0	1	4	3	1	29	0	0	0	11	14	10	3
17126	T>C	2020-03-08	EPI_ISL_428679	Spain/Madrid_LP23_5852/2020	helicase	p.L297P	Missense	-4.311	Deleterious		38	0.00204312	0	0	38	0	0	0	5	9	24	0	4	0	4	6	24	0	0	0	21	17	0	0
21648	C>T	2020-03-09	EPI_ISL_434753	USA/TX-HMH044/2020	S	p.T29I	Missense	-1.538	Neutral		37	0.00198935	0	0	25	8	4	0	4	3	30	0	1	3	2	1	30	0	0	0	15	16	4	2
17104	C>T	2020-01-30	EPI_ISL_412869	SouthKorea/KCDC05/2020	helicase	p.H290Y	Missense	-5.3	Deleterious		36	0.00193559	0	6	19	3	8	0	5	5	26	0	7	3	0	0	26	0	2	2	10	21	1	0
11801	G>A	2020-03-23	EPI_ISL_421004	Wales/PHWC-25551/2020	nsp6	p.G277S	Missense	-6	Deleterious		36	0.00193559	0	0	36	0	0	0	6	7	23	0	3	3	5	2	23	0	0	0	16	20	0	0
29864	G>A	2020-02-27	EPI_ISL_413025	USA/WA3-UW1/2020	3UTR	n.a.	n.a.				36	0.00193559	0	1	0	35	0	0	1	0	35	0	0	1	0	0	35	0	0	1	28	7	0	0
27299	T>C	2020-03-07	EPI_ISL_418371	Canada/ON_PHL2653/2020	ORF6	p.I33T	Missense	-4.714	Deleterious		36	0.00193559	0	0	7	9	4	16	13	9	14	0	9	4	5	0	18	0	0	0	28	8	0	0
10507	C>T	2020-01-31	EPI_ISL_451325	Sichuan/SC-MY-059/2020	3C-like_proteinase	no AA change	Synonymous				35	0.00188182	0	1	19	3	0	12	5	12	18	1	4	6	5	1	18	0	1	0	15	18	1	0
13627	G>T	2020-03-11	EPI_ISL_417212	NewZealand/CoV002/2020	RNA-dependent_RNA_polymerase	p.D63Y	Missense	-0.89	Neutral		35	0.00188182	0	1	18	0	16	0	8	13	14	1	4	6	9	0	15	0	0	0	23	10	1	1
15380	G>T	2020-03-08	EPI_ISL_429354	Denmark/ALAB-SSI126/2020	RNA-dependent_RNA_polymerase	p.S647I	Missense	-3.443	Deleterious		35	0.00188182	0	0	30	3	2	0	2	7	26	0	1	5	3	0	26	0	0	0	29	6	0	0
28338	A>G	2020-03-11	EPI_ISL_417212	NewZealand/CoV002/2020	N	p.D22G	Missense	-0.589	Neutral		34	0.00182806	0	1	17	0	16	0	7	13	14	1	4	5	9	0	15	0	0	0	22	10	1	1
28821	C>A	2020-03-15	EPI_ISL_427562	USA/NY-WCMP10C03P/2020	N	p.S183Y	Missense	-2.75	Deleterious		34	0.00182806	0	1	0	32	1	0	12	10	12	1	8	10	1	2	12	0	0	0	29	5	0	0
1912	C>T	2020-01-25	EPI_ISL_407084	Japan/AI-I-004/2020	nsp2	no AA change	Synonymous				34	0.00182806	0	4	23	3	4	0	7	6	21	0	5	5	2	2	20	0	1	2	15	13	1	2
4320	C>T	2020-03-04	EPI_ISL_420442	Belgium/BGM-030444/2020	nsp3	p.A534V	Missense	0.6	Neutral		34	0.00182806	0	1	31	2	0	0	16	14	4	0	5	15	7	3	4	0	0	0	30	4	0	0
11001	C>T	2020-03-16	EPI_ISL_441419	NorthernIreland/NIRE-FB3F0/2020	nsp6	p.T10I	Missense	-0.19	Neutral		34	0.00182806	0	0	34	0	0	0	0	1	33	0	0	0	0	1	33	0	0	0	28	6	0	0
7560	G>A	2020-03-20	EPI_ISL_450085	USA/NY-PV09405/2020	nsp3	p.R1614K	Missense	-0.499	Neutral		34	0.00182806	0	0	0	34	0	0	2	2	30	0	2	1	0	1	30	0	0	0	17	17	0	0
16381	G>A	2020-03-08	EPI_ISL_414555	Netherlands/Utrecht_16/2020	helicase	p.V49I	Missense	-0.588	Neutral		34	0.00182806	0	0	4	30	0	0	1	5	28	0	1	2	2	1	28	0	0	0	25	9	0	0
25947	G>T	2020-01-30	EPI_ISL_416366	Shanghai/SH0059/2020	ORF3a	p.Q185H	Missense	-3.571	Deleterious		34	0.00182806	0	1	29	3	1	0	2	2	30	1	0	0	1	2	30	0	1	0	12	20	1	0
1594	C>T	2020-03-09	EPI_ISL_415473	Netherlands/NA_17/2020	nsp2	no AA change	Synonymous				33	0.00177429	0	0	24	6	3	0	10	6	17	1	4	3	4	3	18	0	0	0	22	10	0	1
7423	C>T	2020-03-17	EPI_ISL_425701	Scotland/CVR162/2020	nsp3	no AA change	Synonymous				33	0.00177429	0	0	32	0	1	0	0	0	33	0	0	0	0	0	33	0	0	0	13	18	2	0
14184	C>T	2020-03-13	EPI_ISL_435314	Vietnam/VNHN_0764/2020	RNA-dependent_RNA_polymerase	no AA change	Synonymous				33	0.00177429	0	2	28	1	2	0	4	5	24	0	3	5	0	1	24	0	0	0	17	15	1	0
17010	C>T	2020-03-22	EPI_ISL_426667	Australia/VIC359/2020	helicase	no AA change	Synonymous				33	0.00177429	0	0	7	25	1	0	0	1	32	0	0	0	1	0	32	0	0	0	2	30	1	0
19999	G>T	2020-03-19	EPI_ISL_418808	Australia/QLDID928/2020	endoRNAse	p.V127F	Missense	-1.908	Neutral		33	0.00177429	0	0	2	30	1	0	0	1	32	0	0	1	0	0	32	0	0	0	17	16	0	0
29188	A>T	2020-03-16	EPI_ISL_418922	USA/WA-UW355/2020	N	no AA change	Synonymous				32	0.00172052	0	0	0	32	0	0	0	0	32	0	0	0	0	0	32	0	0	0	22	10	0	0
6027	C>T	2020-03-09	EPI_ISL_435310	Vietnam/VNHN_0300/2020	nsp3	p.P1103L	Missense	-0.643	Neutral		32	0.00172052	0	2	20	10	0	0	4	3	25	0	0	1	2	1	28	0	0	0	13	18	0	1
12915	C>T	2020-03-09	EPI_ISL_415621	USA/WA-UW56/2020	nsp9	p.T77I	Missense	2.303	Neutral		32	0.00172052	0	0	30	2	0	0	0	1	31	0	0	0	0	1	31	0	0	0	1	13	18	0
14925	C>T	2020-03-11	EPI_ISL_430852	Sweden/20-08154/2020	RNA-dependent_RNA_polymerase	no AA change	Synonymous				32	0.00172052	0	1	7	24	0	0	6	3	23	0	2	1	3	3	23	0	0	0	17	15	0	0
16762	C>T	2020-03-02	EPI_ISL_413573	Netherlands/Hardinxveld_Giessendam_1364806/2020	helicase	p.L176F	Missense	-3.665	Deleterious		32	0.00172052	0	0	26	6	0	0	5	1	26	0	0	3	2	1	26	0	0	0	25	1	0	6
21058	C>T	2020-03-15	EPI_ISL_435315	Vietnam/VNHN_0837/2020	2-O-ribose_methyltransferase	p.P134S	Missense	-1.047	Neutral		32	0.00172052	0	1	27	2	2	0	3	4	25	0	3	2	1	1	25	0	0	0	12	19	1	0
25528	C>T	2020-03-17	EPI_ISL_428855	Gambia/GC19-015/2020	ORF3a	p.L46F	Missense	-3.295	Deleterious		32	0.00172052	1	0	25	1	5	0	6	2	24	0	4	3	0	0	25	0	0	0	13	19	0	0
29374	G>A	2020-02-25	EPI_ISL_435121	UnitedArabEmirates/L0184/2020	N	no AA change	Synonymous				32	0.00172052	0	2	0	0	30	0	7	3	22	0	6	2	2	0	22	0	0	3	26	3	0	0
23947	A>G	2020-03-19	EPI_ISL_421315	USA/WI-UW-57/2020	S	no AA change	Synonymous				31	0.00166676	0	0	0	31	0	0	0	0	31	0	0	0	0	0	31	0	0	0	15	16	0	0
9598	C>T	2020-01-23	EPI_ISL_437612	Thailand/SI203285-NT/2020	nsp4	no AA change	Synonymous				31	0.00166676	0	22	9	0	0	0	0	3	28	0	1	2	0	0	28	0	1	1	18	9	1	1
28519	C>T	2020-03-17	EPI_ISL_417556	Iceland/228/2020	N	no AA change	Synonymous				31	0.00166676	0	0	1	30	0	0	0	1	30	0	0	1	0	0	30	0	0	0	23	8	0	0
3871	G>T	2020-03-17	EPI_ISL_417515	USA/WI-UW-18/2020	nsp3	p.K384N	Missense	-0.515	Neutral		31	0.00166676	0	0	5	26	0	0	3	2	26	0	0	0	3	2	26	0	0	0	14	17	0	0
21624	G>T	2020-03-18	EPI_ISL_418804	Australia/QLDID926/2020	S	p.R21I	Missense	0.625	Neutral		31	0.00166676	0	0	30	0	1	0	1	0	30	0	0	1	0	0	30	0	0	0	8	19	4	0
14073	T>C	2020-03-19	EPI_ISL_421315	USA/WI-UW-57/2020	RNA-dependent_RNA_polymerase	no AA change	Synonymous				31	0.00166676	0	0	0	31	0	0	0	0	31	0	0	0	0	0	31	0	0	0	15	16	0	0
7479	A>G	2020-03-08	EPI_ISL_417292	England/20109094506/2020	nsp3	p.N1587S	Missense	-0.441	Neutral		30	0.00161299	0	3	18	5	4	0	6	4	20	0	1	7	4	1	17	0	0	0	16	10	4	0
1684	C>T	2020-03-07	EPI_ISL_417338	France/Macon_06756/2020	nsp2	no AA change	Synonymous				30	0.00161299	0	0	26	2	2	0	3	3	24	0	0	3	1	1	25	0	0	0	9	16	5	0
11195	C>T	2020-03-16	EPI_ISL_435124	UnitedArabEmirates/L0879/2020	nsp6	p.L75F	Missense	-2.803	Deleterious		30	0.00161299	0	1	23	2	4	0	4	5	21	1	4	0	1	2	22	0	0	0	14	12	0	4
18713	C>T	2020-03-24	EPI_ISL_420171	England/SHEF-C08B9/2020	3-to-5_exonuclease	p.A225V	Missense	-2.143	Neutral		30	0.00161299	0	0	30	0	0	0	6	8	16	0	2	5	3	4	16	0	0	0	19	11	0	0
25916	C>T	2020-03-16	EPI_ISL_429821	Canada/SK_52/2020	ORF3a	p.T175I	Missense	2.562	Neutral		30	0.00161299	0	0	14	13	3	0	1	4	25	0	1	3	2	0	24	0	0	0	12	15	3	0
26447	C>T	2020-03-11	EPI_ISL_419754	Australia/VIC37/2020	E	p.S68F	Missense	-2.919	Deleterious		30	0.00161299	0	2	23	3	2	0	4	5	21	0	4	3	2	0	21	0	0	0	7	12	8	3
2164	G>A	2020-03-23	EPI_ISL_423096	England/20134017904/2020	nsp2	no AA change	Synonymous				30	0.00161299	0	0	30	0	0	0	1	5	24	1	1	1	3	1	23	0	0	0	7	23	0	0
28842	G>T	2020-03-10	EPI_ISL_434475	Greece/134/2020	N	p.S190I	Missense	-3.745	Deleterious		30	0.00161299	0	5	17	6	2	0	7	5	18	1	4	2	5	0	18	0	0	0	22	8	0	0
7420	C>T	2020-01-24	EPI_ISL_411952	Jiangsu/JS02/2020	nsp3	no AA change	Synonymous				29	0.00155922	0	2	6	20	1	0	1	4	24	1	1	2	1	0	24	0	1	0	4	23	1	0
11109	C>T	2020-03-09	EPI_ISL_415473	Netherlands/NA_17/2020	nsp6	p.A46V	Missense	0.895	Neutral		29	0.00155922	0	0	25	1	3	0	5	4	20	1	3	1	2	1	21	0	0	0	20	7	0	2
15277	C>T	2020-03-17	EPI_ISL_418630	Belgium/ULG-7729/2020	RNA-dependent_RNA_polymerase	p.H613Y	Missense	-0.136	Neutral		29	0.00155922	4	1	22	1	1	0	11	6	12	0	7	7	1	1	13	0	0	0	17	11	1	0
23575	C>T	2020-01-24	EPI_ISL_422425	Zhejiang/HZ103/2020	S	no AA change	Synonymous				29	0.00155922	0	1	22	6	0	0	5	9	15	0	3	6	2	3	15	0	1	2	25	1	0	0
24054	C>T	2020-03-06	EPI_ISL_417757	Iceland/62/2020	S	p.A831V	Missense	1.231	Neutral		29	0.00155922	0	0	29	0	0	0	12	13	4	7	3	14	1	0	4	0	0	0	27	1	1	0
4390	G>T	2020-01-23	EPI_ISL_437612	Thailand/SI203285-NT/2020	nsp3	p.L557F	Missense	-0.174	Neutral		29	0.00155922	0	29	0	0	0	0	1	6	22	1	1	3	2	0	22	0	6	3	18	1	0	1
21452	G>T	2020-03-21	EPI_ISL_424234	USA/WA-UW-1722/2020	2-O-ribose_methyltransferase	p.G265V	Missense	-0.878	Neutral		29	0.00155922	0	0	1	28	0	0	0	1	28	0	0	1	0	0	28	0	0	0	13	16	0	0
15354	T>C	2020-03-19	EPI_ISL_444599	USA/IL-NM0116/2020	RNA-dependent_RNA_polymerase	no AA change	Synonymous				29	0.00155922	0	0	0	29	0	0	1	0	28	0	0	1	0	0	28	0	0	0	9	20	0	0
2836	C>T	2020-04-22	EPI_ISL_435055	India/GBRC8/2020	nsp3	no AA change	Synonymous				28	0.00150546	0	28	0	0	0	0	16	12	0	5	11	9	3	0	0	0	0	0	0	16	12	0
12781	C>T	2020-03-16	EPI_ISL_417034	Brazil/AMBR-02/2020	nsp9	no AA change	Synonymous				28	0.00150546	0	0	18	2	7	1	3	4	21	0	1	2	3	0	22	0	0	0	24	4	0	0
13568	C>T	2020-03-04	EPI_ISL_429136	Sweden/20-50048/2020	RNA-dependent_RNA_polymerase	p.A43V	Missense	-3.541	Deleterious		28	0.00150546	0	1	26	0	1	0	7	13	8	1	5	12	1	1	8	0	0	0	19	8	1	0
15720	C>T	2020-02-11	EPI_ISL_451342	Sichuan/SC-NJ-093/2020	RNA-dependent_RNA_polymerase	no AA change	Synonymous				28	0.00150546	0	3	6	15	4	0	6	5	17	1	2	6	5	3	11	0	0	1	11	6	10	0
25692	C>T	2020-03-31	EPI_ISL_436641	USA/CA-CZB-1000/2020	ORF3a	no AA change	Synonymous				28	0.00150546	0	0	0	28	0	0	0	0	28	0	0	0	0	0	28	0	0	0	1	26	1	0
26461	C>T	2020-03-02	EPI_ISL_418241	Algeria/G0638_2264/2020	E	p.L73F	Missense	-1.361	Neutral		28	0.00150546	1	1	22	1	3	0	1	6	21	0	1	5	1	0	21	0	0	0	10	15	1	2
10265	G>A	2020-02-25	EPI_ISL_412912	Germany/Baden-Wuerttemberg-1/2020	3C-like_proteinase	p.G71S	Missense	-2.94	Deleterious		28	0.00150546	0	0	9	12	1	6	9	9	10	0	10	2	6	0	10	0	0	1	22	5	0	0
9479	G>T	2020-02-28	EPI_ISL_414522	England/200990002/2020	nsp4	p.G309C	Missense	-6.733	Deleterious		28	0.00150546	0	10	11	5	2	0	11	7	10	1	5	9	2	0	11	0	0	1	15	8	4	0
15438	G>T	2020-03-17	EPI_ISL_436387	Spain/Valencia292/2020	RNA-dependent_RNA_polymerase	p.M666I	Missense	1.2	Neutral		28	0.00150546	0	0	27	1	0	0	1	3	24	0	1	1	2	0	24	0	0	0	9	18	1	0
29705	G>T	2020-01-31	EPI_ISL_408667	Japan/TY-WK-521/2020	3UTR	n.a.	n.a.				28	0.00150546	0	1	26	0	1	0	3	3	22	0	3	2	0	1	22	0	1	0	6	10	11	0
25958	A>G	2020-03-06	EPI_ISL_417757	Iceland/62/2020	ORF3a	p.Y189C	Missense	-7.581	Deleterious		27	0.00145169	0	0	27	0	0	0	13	13	1	7	3	15	1	0	1	0	0	0	27	0	0	0
29869	A>T	2020-03-04	EPI_ISL_414633	France/IDF1980/2020	3UTR	n.a.	n.a.				27	0.00145169	0	0	1	26	0	0	0	1	26	0	0	0	0	1	26	0	0	0	27	0	0	0
17141	C>A	2020-03-22	EPI_ISL_435045	Kazakhstan/NCB-1/2020	helicase	p.A302D	Missense	-5.9	Deleterious		27	0.00145169	0	27	0	0	0	0	3	23	1	5	20	0	0	0	2	0	0	0	1	26	0	0
28344	C>A	2020-03-01	EPI_ISL_417688	Iceland/12/2020	N	p.T24N	Missense	0.047	Neutral		27	0.00145169	0	0	27	0	0	0	8	9	10	1	6	6	3	1	10	0	0	0	22	5	0	0
2942	C>T	2020-01-23	EPI_ISL_437612	Thailand/SI203285-NT/2020	nsp3	no AA change	Synonymous				27	0.00145169	0	27	0	0	0	0	0	6	21	1	1	2	2	0	21	0	5	3	17	1	0	1
4234	C>T	2020-03-22	EPI_ISL_435045	Kazakhstan/NCB-1/2020	nsp3	no AA change	Synonymous				27	0.00145169	0	27	0	0	0	0	3	23	1	5	20	0	0	0	2	0	0	0	1	26	0	0
14937	C>T	2020-03-15	EPI_ISL_418075	USA/WA-UW290/2020	RNA-dependent_RNA_polymerase	no AA change	Synonymous				27	0.00145169	0	0	2	25	0	0	1	1	25	0	1	0	0	1	25	0	0	0	6	21	0	0
25500	G>T	2020-03-13	EPI_ISL_417514	USA/WI-UW-22/2020	ORF3a	no AA change	Synonymous				27	0.00145169	0	0	0	27	0	0	0	2	25	0	0	1	1	0	25	0	0	0	19	8	0	0
17877	T>C	2020-03-13	EPI_ISL_417514	USA/WI-UW-22/2020	helicase	no AA change	Synonymous				27	0.00145169	0	0	0	27	0	0	0	2	25	0	0	1	1	0	25	0	0	0	19	8	0	0
16272	T>G	2020-03-22	EPI_ISL_435045	Kazakhstan/NCB-1/2020	helicase	no AA change	Synonymous				27	0.00145169	0	27	0	0	0	0	3	23	1	5	20	0	0	0	2	0	0	0	1	26	0	0
8293	C>T	2020-03-17	EPI_ISL_426501	USA/AZ-TG268183/2020	nsp3	no AA change	Synonymous				26	0.00139792	13	0	7	6	0	0	9	8	9	1	8	7	1	0	9	0	0	0	13	13	0	0
14724	C>T	2020-02-08	EPI_ISL_417187	HongKong/HKPU29_0102/2020	RNA-dependent_RNA_polymerase	no AA change	Synonymous				26	0.00139792	0	16	7	2	1	0	9	9	8	0	3	4	8	3	8	0	0	15	4	6	1	0
14741	C>T	2020-03-12	EPI_ISL_429160	Sweden/20-50312/2020	RNA-dependent_RNA_polymerase	p.S434F	Missense	-3.768	Deleterious		26	0.00139792	0	0	26	0	0	0	1	7	18	0	2	0	3	3	18	0	0	0	9	17	0	0
17373	C>T	2020-01-22	EPI_ISL_406535	Foshan/20SF210/2020	helicase	no AA change	Synonymous				26	0.00139792	0	25	1	0	0	0	9	13	4	2	7	7	6	0	4	0	14	10	1	1	0	0
17470	C>T	2020-03-02	EPI_ISL_414577	Chile/Talca-1/2020	helicase	no AA change	Synonymous				26	0.00139792	0	0	22	1	0	3	3	4	19	0	2	1	1	1	21	0	0	0	15	11	0	0
17639	C>T	2020-03-11	EPI_ISL_424672	Mexico/Puebla-InDRE_05/2020	helicase	p.S468L	Missense	-5.745	Deleterious		26	0.00139792	0	0	16	8	1	1	6	10	10	0	4	6	4	2	10	0	0	0	24	2	0	0
20316	C>T	2020-03-13	EPI_ISL_417514	USA/WI-UW-22/2020	endoRNAse	no AA change	Synonymous				26	0.00139792	0	0	0	26	0	0	0	1	25	0	0	0	1	0	25	0	0	0	18	8	0	0
25572	C>T	2020-03-08	EPI_ISL_417292	England/20109094506/2020	ORF3a	no AA change	Synonymous				26	0.00139792	0	3	17	1	5	0	7	4	15	0	2	7	1	1	15	0	0	0	15	10	1	0
15243	G>T	2020-03-19	EPI_ISL_434798	USA/TX-HMH093/2020	RNA-dependent_RNA_polymerase	p.M601I	Missense	-3.911	Deleterious		26	0.00139792	0	1	3	22	0	0	1	0	25	0	0	1	0	0	25	0	0	0	22	4	0	0
26233	G>T	2020-03-05	EPI_ISL_424908	USA/MA_8932/2020	No annotated genes	n.a.	n.a.				26	0.00139792	0	0	2	20	4	0	6	5	15	2	1	5	1	0	17	0	0	0	8	18	0	0
23010	T>C	2020-02-29	EPI_ISL_417159	USA/WA-S106/2020	S	p.V483A	Missense	-0.063	Neutral		26	0.00139792	0	0	0	26	0	0	0	0	26	0	0	0	0	0	26	0	0	2	23	1	0	0
3100	T>G	2020-03-17	EPI_ISL_448816	England/OXON-AF179/2020	nsp3	no AA change	Synonymous				26	0.00139792	0	0	26	0	0	0	0	0	26	0	0	0	0	0	26	0	0	0	7	18	1	0
31	A>T	2020-03-12	EPI_ISL_430880	USA/WA-UW-530/2020	5UTR	n.a.	n.a.				25	0.00134416	0	0	0	25	0	0	0	0	25	0	0	0	0	0	25	0	0	0	13	12	0	0
988	C>T	2020-03-13	EPI_ISL_425768	Scotland/CVR40/2020	nsp2	no AA change	Synonymous				25	0.00134416	0	0	25	0	0	0	0	0	25	0	0	0	0	0	25	0	0	0	22	3	0	0
1437	C>T	2020-03-05	EPI_ISL_418792	Belgium/GL-030546/2020	nsp2	p.S211F	Missense	-2.778	Deleterious		25	0.00134416	0	0	23	2	0	0	4	1	20	1	1	0	1	2	20	0	0	0	7	15	2	1
3787	C>T	2020-02-04	EPI_ISL_416342	Shanghai/SH0033/2020	nsp3	no AA change	Synonymous				25	0.00134416	0	1	23	1	0	0	5	3	17	0	4	1	2	0	18	0	0	1	15	8	0	1
8078	C>T	2020-03-16	EPI_ISL_418892	USA/WA-UW325/2020	nsp3	p.P1787S	Missense	-0.112	Neutral		25	0.00134416	0	0	11	12	2	0	11	8	6	0	4	9	3	2	7	0	0	0	16	9	0	0
15960	C>T	2020-03-14	EPI_ISL_425475	England/NOTT-10DF7E/2020	RNA-dependent_RNA_polymerase	no AA change	Synonymous				25	0.00134416	0	0	4	16	5	0	7	2	16	0	3	0	4	2	16	0	0	0	13	12	0	0
24047	G>A	2020-01-23	EPI_ISL_437612	Thailand/SI203285-NT/2020	S	p.A829T	Missense	-0.204	Neutral		25	0.00134416	0	24	1	0	0	0	0	3	22	0	1	2	0	0	22	0	1	4	17	1	1	1
21724	G>T	2020-03-07	EPI_ISL_416757	France/Bourg-en-Bresse_06678/2020	S	p.L54F	Missense	-0.435	Neutral		25	0.00134416	0	5	15	4	1	0	4	8	13	1	4	5	1	1	13	0	0	0	7	11	7	0
4402	T>C	2020-01-25	EPI_ISL_407193	SouthKorea/KCDC03/2020	nsp3	no AA change	Synonymous				25	0.00134416	0	25	0	0	0	0	4	8	13	0	2	9	1	0	13	0	11	14	0	0	0	0
895	A>G	2020-01-23	EPI_ISL_437612	Thailand/SI203285-NT/2020	nsp2	no AA change	Synonymous				24	0.00129039	0	24	0	0	0	0	0	3	21	0	1	2	0	0	21	0	1	3	18	1	0	1
24232	A>G	2020-04-08	EPI_ISL_448981	England/NORW-E6E15/2020	S	no AA change	Synonymous				24	0.00129039	0	0	24	0	0	0	0	0	24	0	0	0	0	0	24	0	0	0	0	17	7	0
26864	A>G	2020-03-24	EPI_ISL_420010	Australia/VIC319/2020	M	no AA change	Synonymous				24	0.00129039	0	0	0	0	24	0	9	15	0	2	3	9	10	0	0	0	0	0	20	4	0	0
3311	C>A	2020-03-28	EPI_ISL_434188	USA/WA-S428/2020	nsp3	p.L198I	Missense	0.657	Neutral		24	0.00129039	0	0	0	24	0	0	0	0	24	0	0	0	0	0	24	0	0	0	1	23	0	0
1190	C>T	2020-01-29	EPI_ISL_408430	France/IDF0515/2020	nsp2	p.P129S	Missense	-3.167	Deleterious		24	0.00129039	0	5	18	0	1	0	5	4	15	0	3	4	2	0	15	0	2	2	3	15	2	0
1314	C>T	2020-03-19	EPI_ISL_440359	England/CAMB-7426B/2020	nsp2	p.T170I	Missense	0.983	Neutral		24	0.00129039	0	1	20	3	0	0	4	3	17	1	0	0	5	0	18	0	0	0	8	14	1	1
1427	C>T	2020-03-18	EPI_ISL_443267	France/B5325/2020	nsp2	p.H208Y	Missense	-1.889	Neutral		24	0.00129039	1	0	20	2	1	0	8	4	12	1	2	3	2	4	12	0	0	0	10	14	0	0
4113	C>T	2020-03-16	EPI_ISL_418236	France/HF2586/2020	nsp3	p.A465V	Missense	-0.256	Neutral		24	0.00129039	0	0	5	19	0	0	11	5	8	0	4	2	8	2	8	0	0	0	17	7	0	0
8389	C>T	2020-03-02	EPI_ISL_424855	USA/FL_7169/2020	nsp3	no AA change	Synonymous				24	0.00129039	0	0	0	7	3	14	4	11	9	0	6	4	4	1	9	0	0	0	17	5	0	2
8917	C>T	2020-03-19	EPI_ISL_423951	England/20128035406/2020	nsp4	no AA change	Synonymous				24	0.00129039	0	3	16	1	4	0	9	10	5	0	5	8	5	1	5	0	0	0	15	7	2	0
25904	C>T	2020-03-10	EPI_ISL_421668	India/1125/2020	ORF3a	p.S171L	Missense	-2.238	Neutral		24	0.00129039	0	4	13	6	0	1	2	3	19	0	1	2	2	0	19	0	0	0	12	11	1	0
15760	G>A	2020-03-11	EPI_ISL_416642	USA/WA-UW104/2020	RNA-dependent_RNA_polymerase	p.G774S	Missense	-5.844	Deleterious		24	0.00129039	0	1	1	21	1	0	5	2	17	0	1	2	3	0	18	0	0	0	21	3	0	0
20275	G>A	2020-03-11	EPI_ISL_415472	Netherlands/NA_16/2020	endoRNAse	p.D219N	Missense	-1.366	Neutral		24	0.00129039	0	0	24	0	0	0	1	2	21	0	2	0	0	1	21	0	0	0	18	6	0	0
28899	G>C	2020-03-16	EPI_ISL_422964	USA/WA-UW-1304/2020	N	p.R209T	Missense	-1.451	Neutral		24	0.00129039	0	0	22	2	0	0	1	2	21	0	0	2	1	0	21	0	0	0	3	19	0	2
5062	G>T	2020-01-25	EPI_ISL_407193	SouthKorea/KCDC03/2020	nsp3	p.L781F	Missense	-0.855	Neutral		24	0.00129039	0	24	0	0	0	0	4	7	13	0	1	9	1	0	13	0	11	13	0	0	0	0
22225	G>T	2020-03-25	EPI_ISL_423214	England/201360119/2020	S	no AA change	Synonymous				24	0.00129039	0	0	20	3	1	0	2	2	20	0	3	0	1	0	20	0	0	0	4	17	3	0
28378	G>T	2020-02-17	EPI_ISL_413606	USA/CruiseA-1/2020	N	no AA change	Synonymous				24	0.00129039	0	1	16	5	2	0	9	4	11	0	4	1	4	4	11	0	0	2	13	9	0	0
28812	G>T	2020-03-12	EPI_ISL_424673	Mexico/CDMX-InDRE_06/2020	N	p.S180I	Missense	-3.465	Deleterious		24	0.00129039	0	1	8	15	0	0	4	2	18	0	1	2	3	0	18	0	0	0	13	11	0	0
29422	G>T	2020-02-27	EPI_ISL_413020	Switzerland/1000477377/2020	N	no AA change	Synonymous				24	0.00129039	0	1	18	5	0	0	4	4	16	0	3	1	2	2	16	0	0	1	12	11	0	0
13947	A>T	2020-03-01	EPI_ISL_415158	Belgium/QKJ-03015/2020	RNA-dependent_RNA_polymerase	no AA change	Synonymous				23	0.00123663	0	0	23	0	0	0	7	12	4	1	5	11	2	0	4	0	0	0	20	1	2	0
3096	C>T	2020-03-17	EPI_ISL_425359	England/CAMB-74C30/2020	nsp3	p.S126L	Missense	0.451	Neutral		23	0.00123663	0	0	4	6	13	0	6	5	12	0	4	3	4	0	12	0	0	0	19	4	0	0
5730	C>T	2020-03-02	EPI_ISL_417428	Belgium/FR-03029/2020	nsp3	p.T1004I	Missense	-0.09	Neutral		23	0.00123663	1	1	13	8	0	0	6	7	10	1	7	3	2	0	10	0	0	0	16	7	0	0
6723	C>T	2020-03-21	EPI_ISL_427696	Australia/NSW115/2020	nsp3	p.T1335I	Missense	-0.362	Neutral		23	0.00123663	0	0	9	2	12	0	3	5	15	0	0	3	4	1	15	0	0	0	12	11	0	0
9286	C>T	2020-04-01	EPI_ISL_425263	England/CAMB-739D0/2020	nsp4	no AA change	Synonymous				23	0.00123663	0	0	23	0	0	0	0	1	22	0	0	1	0	0	22	0	0	0	0	22	0	1
10712	C>T	2020-03-10	EPI_ISL_452112	USA/TX-CDC-3009/2020	3C-like_proteinase	p.L220F	Missense	-2.9	Deleterious		23	0.00123663	0	0	1	22	0	0	0	0	23	0	0	1	0	0	22	0	0	0	16	7	0	0
17671	G>T	2020-03-28	EPI_ISL_434188	USA/WA-S428/2020	helicase	p.V479F	Missense	-1.039	Neutral		23	0.00123663	0	0	0	23	0	0	0	0	23	0	0	0	0	0	23	0	0	0	1	22	0	0
2018	A>G	2020-03-13	EPI_ISL_421354	USA/NY-PV08125/2020	nsp2	p.M405V	Missense	1.293	Neutral		22	0.00118286	0	1	0	19	1	1	5	6	11	0	3	5	1	2	11	0	0	0	17	5	0	0
4838	A>G	2020-04-03	EPI_ISL_436572	USA/WI-UW-278/2020	nsp3	p.I707V	Missense	0.356	Neutral		22	0.00118286	0	0	1	21	0	0	0	0	22	0	0	0	0	0	22	0	0	0	0	22	0	0
619	C>T	2020-03-14	EPI_ISL_418895	USA/CT-UW328/2020	leader_protein	no AA change	Synonymous				22	0.00118286	0	0	2	20	0	0	8	9	5	0	7	4	6	0	5	0	0	0	13	9	0	0
1943	C>T	2020-03-16	EPI_ISL_451147	Australia/SAP153/2020	nsp2	p.R380C	Missense	-0.876	Neutral		22	0.00118286	0	0	7	14	1	0	4	2	16	0	2	3	4	4	9	0	0	0	1	12	9	0
8090	C>T	2020-03-14	EPI_ISL_450233	USA/CA-UCSF-UC41/2020	nsp3	p.L1791F	Missense	-1.338	Neutral		22	0.00118286	0	0	16	2	4	0	1	7	14	0	3	0	3	1	15	0	0	0	11	10	1	0
9430	C>T	2020-03-14	EPI_ISL_425816	Scotland/CVR96/2020	nsp4	no AA change	Synonymous				22	0.00118286	0	0	13	5	4	0	2	2	18	0	1	2	0	1	18	0	0	0	11	9	1	1
9474	C>T	2020-02-15	EPI_ISL_416406	Shanghai/SH0125/2020	nsp4	p.A307V	Missense	0.817	Neutral		22	0.00118286	3	4	8	7	0	0	4	5	13	0	6	2	1	0	13	0	0	3	2	16	1	0
10376	C>T	2020-03-17	EPI_ISL_452394	Spain/COV002025/2020	3C-like_proteinase	p.P108S	Missense	-4.531	Deleterious		22	0.00118286	1	0	19	2	0	0	4	3	15	0	4	2	1	1	14	0	0	0	6	16	0	0
11919	C>T	2020-03-20	EPI_ISL_417977	USA/UT-034/2020	nsp7	p.S26F	Missense	-6	Deleterious		22	0.00118286	0	0	2	19	1	0	3	0	19	0	2	0	1	0	19	0	0	0	7	15	0	0
26028	C>T	2020-03-15	EPI_ISL_448222	Vietnam/IBT-14Mar/2020	ORF3a	no AA change	Synonymous				22	0.00118286	0	1	18	1	1	1	2	1	19	0	2	0	1	0	19	0	0	0	8	14	0	0
27542	C>T	2020-03-27	EPI_ISL_423346	England/20139016704/2020	ORF7a	p.A50V	Missense	-2.333	Neutral		22	0.00118286	0	0	22	0	0	0	0	1	21	0	1	0	0	0	21	0	0	0	1	21	0	0
28253	C>T	2020-01-01	EPI_ISL_402120	Wuhan/IVDC-HB-04/2020	ORF8	no AA change	Synonymous				22	0.00118286	0	7	11	3	1	0	5	6	11	1	4	3	1	1	12	0	3	1	8	9	0	1
29200	C>T	2020-01-21	EPI_ISL_408478	Chongqing/YC01/2020	N	no AA change	Synonymous				22	0.00118286	0	1	17	1	3	0	1	2	19	0	1	2	0	0	19	0	1	0	14	7	0	0
29862	G>A	2020-03-11	EPI_ISL_416644	USA/WA-UW106/2020	3UTR	n.a.	n.a.				22	0.00118286	0	0	1	20	0	1	0	1	21	0	1	0	0	0	21	0	0	0	16	6	0	0
21255	G>T	2020-03-16	EPI_ISL_434464	Greece/145/2020	2-O-ribose_methyltransferase	no AA change	Synonymous				22	0.00118286	0	0	22	0	0	0	0	0	22	0	0	0	0	0	22	0	0	0	3	5	14	0
24933	G>T	2020-03-21	EPI_ISL_430464	India/S3/2020	S	p.G1124V	Missense	0.478	Neutral		22	0.00118286	0	2	1	0	19	0	12	8	2	0	5	6	10	0	1	0	0	0	20	2	0	0
10771	T>C	2020-03-07	EPI_ISL_418334	Canada/ON_PHL4069/2020	3C-like_proteinase	no AA change	Synonymous				22	0.00118286	0	2	0	17	2	1	8	9	5	0	5	10	2	0	5	0	0	0	20	1	0	1
14912	A>G	2020-03-14	EPI_ISL_418895	USA/CT-UW328/2020	RNA-dependent_RNA_polymerase	p.N491S	Missense	0.455	Neutral		21	0.00112909	0	0	0	21	0	0	9	9	3	0	7	4	7	0	3	0	0	0	12	9	0	0
5700	C>A	2020-04-04	EPI_ISL_454564	India/NIV-QA-708/2020	nsp3	p.A994D	Missense	-1.103	Neutral		21	0.00112909	0	21	0	0	0	0	5	12	4	5	5	1	4	2	4	0	0	0	0	19	2	0
3045	C>T	2020-03-24	EPI_ISL_454343	Portugal/PT0620/2020	nsp3	p.P109L	Missense	-1.036	Neutral		21	0.00112909	0	0	5	16	0	0	3	1	17	0	2	1	4	3	11	0	0	0	4	7	10	0
4755	C>T	2020-03-03	EPI_ISL_454755	Netherlands/NoordHolland_10006/2020	nsp3	p.P679L	Missense	-0.209	Neutral		21	0.00112909	0	0	15	5	1	0	0	3	18	0	0	1	1	0	19	0	0	0	6	15	0	0
18744	C>T	2020-03-16	EPI_ISL_429325	Denmark/ALAB-HH84/2020	3-to-5_exonuclease	no AA change	Synonymous				21	0.00112909	0	0	11	7	3	0	5	5	11	0	4	0	3	3	11	0	0	0	13	8	0	0
19484	C>T	2020-03-01	EPI_ISL_415581	Canada/BC_02421/2020	3-to-5_exonuclease	p.A482V	Missense	-3.229	Deleterious		21	0.00112909	0	1	20	0	0	0	0	1	20	0	0	0	1	0	20	0	0	0	8	12	1	0
23277	C>T	2020-03-16	EPI_ISL_422849	Netherlands/NA_89/2020	S	p.T572I	Missense	-0.649	Neutral		21	0.00112909	0	5	2	14	0	0	5	4	12	0	4	2	6	3	6	0	0	0	5	5	11	0
26256	C>T	2020-03-06	EPI_ISL_417287	England/20109093806/2020	E	no AA change	Synonymous				21	0.00112909	0	1	5	15	0	0	1	4	16	0	3	2	0	0	16	0	0	0	7	14	0	0
26527	C>T	2020-03-12	EPI_ISL_435140	UnitedArabEmirates/L7356/2020	M	p.A2V	Missense	-1.038	Neutral		21	0.00112909	2	3	14	2	0	0	5	6	10	0	4	3	4	0	10	0	0	0	15	4	1	1
26625	C>T	2020-03-15	EPI_ISL_417516	USA/WI-UW-13/2020	M	no AA change	Synonymous				21	0.00112909	0	0	1	16	4	0	8	4	9	0	5	4	3	0	9	0	0	0	14	7	0	0
12832	G>A	2020-02-26	EPI_ISL_419656	Austria/CeMM0003/2020	nsp9	no AA change	Synonymous				21	0.00112909	0	0	21	0	0	0	11	9	1	2	10	5	3	0	1	0	0	2	19	0	0	0
22992	G>A	2020-04-11	EPI_ISL_448246	England/NORW-E88CA/2020	S	p.S477N	Missense	-0.034	Neutral		21	0.00112909	0	0	21	0	0	0	0	0	21	0	0	0	0	0	21	0	0	0	0	12	6	3
29543	G>C	2020-03-17	EPI_ISL_421433	USA/NY-PV08498/2020	No annotated genes	n.a.	n.a.				21	0.00112909	0	1	19	1	0	0	0	1	20	0	0	1	0	0	20	0	0	0	1	19	1	0
8612	G>T	2020-03-18	EPI_ISL_444556	USA/IL-NM060/2020	nsp4	p.V20F	Missense	-0.126	Neutral		21	0.00112909	0	0	20	1	0	0	1	0	20	0	1	0	0	0	20	0	0	0	1	9	11	0
27877	G>T	2020-03-01	EPI_ISL_437604	Thailand/SI206377-NST/2020	ORF7b	p.C41F	Missense	-11	Deleterious		21	0.00112909	0	15	4	1	1	0	0	4	17	0	1	1	1	0	18	0	0	0	15	4	0	2
29449	G>T	2020-01-22	EPI_ISL_408976	Australia/NSW02/2020	N	no AA change	Synonymous				21	0.00112909	0	7	4	10	0	0	7	7	7	1	4	5	4	0	7	0	4	3	2	7	5	0
658	T>C	2020-03-08	EPI_ISL_437642	Denmark/ALAB-SSI-133/2020	leader_protein	no AA change	Synonymous				21	0.00112909	0	1	18	2	0	0	3	5	13	0	8	0	0	0	13	0	0	0	19	2	0	0
618	A>G	2020-03-04	EPI_ISL_416749	France/Valence_532/2020	leader_protein	p.Y118C	Missense	-9	Deleterious		20	0.00107533	0	0	20	0	0	0	4	11	5	0	4	4	2	5	5	0	0	0	11	9	0	0
14747	A>G	2020-03-21	EPI_ISL_422528	USA/NY-PV09164/2020	RNA-dependent_RNA_polymerase	p.E436G	Missense	-1.962	Neutral		20	0.00107533	0	0	0	19	1	0	0	2	18	1	0	0	1	1	17	0	0	0	5	15	0	0
15842	C>A	2020-03-19	EPI_ISL_444902	Denmark/ALAB-SSI-780/2020	RNA-dependent_RNA_polymerase	p.T801N	Missense	-3.378	Deleterious		20	0.00107533	0	0	20	0	0	0	0	0	20	0	0	0	0	0	20	0	0	0	18	2	0	0
26029	C>A	2020-03-12	EPI_ISL_425752	Scotland/CVR24/2020	ORF3a	p.Q213K	Missense	-2.629	Deleterious		20	0.00107533	0	1	18	1	0	0	2	0	18	0	1	0	1	0	18	0	0	0	11	9	0	0
9491	C>T	2020-02-05	EPI_ISL_410218	Taiwan/NTU02/2020	nsp4	p.H313Y	Missense	-0.29	Neutral		20	0.00107533	0	2	3	10	5	0	2	4	14	0	0	3	4	0	13	0	0	1	4	14	1	0
10277	C>T	2020-03-17	EPI_ISL_421432	USA/NY-PV08496/2020	3C-like_proteinase	p.L75F	Missense	-3.785	Deleterious		20	0.00107533	0	2	2	16	0	0	1	2	17	0	0	3	0	0	17	0	0	0	3	15	0	2
10789	C>T	2020-01-19	EPI_ISL_408482	Shandong/IVDC-SD-001/2020	3C-like_proteinase	no AA change	Synonymous				20	0.00107533	0	2	13	1	4	0	2	7	11	0	3	0	2	2	13	0	1	0	11	7	1	0
12076	C>T	2020-01-30	EPI_ISL_421241	Nanchang/JX177/2020	nsp7	no AA change	Synonymous				20	0.00107533	0	2	16	2	0	0	4	0	16	0	2	0	2	0	16	0	1	0	4	14	1	0
23422	C>T	2020-03-06	EPI_ISL_425797	Scotland/CVR66/2020	S	no AA change	Synonymous				20	0.00107533	0	0	14	4	2	0	1	4	15	0	4	0	1	0	15	0	0	0	19	1	0	0
25728	C>T	2020-03-14	EPI_ISL_418625	Belgium/ULG-6688/2020	ORF3a	no AA change	Synonymous				20	0.00107533	0	0	20	0	0	0	1	2	17	0	1	0	2	0	17	0	0	0	4	16	0	0
27804	C>T	2020-02-17	EPI_ISL_416633	Japan/DP0880/2020	ORF7b	no AA change	Synonymous				20	0.00107533	0	1	3	14	0	2	3	0	17	1	1	0	1	0	17	0	0	1	5	14	0	0
29585	C>T	2020-03-03	EPI_ISL_413602	Finland/FIN03032020A/2020	ORF10	p.P10S	Missense	-8	Deleterious		20	0.00107533	0	0	19	1	0	0	0	3	17	0	0	2	1	0	17	0	0	0	15	4	0	1
29635	C>T	2020-02-10	EPI_ISL_412969	Japan/Hu_DP_Kng_19-027/2020	ORF10	no AA change	Synonymous				20	0.00107533	0	17	0	2	1	0	2	0	18	0	1	0	0	1	18	0	0	18	1	1	0	0
3564	G>T	2020-03-22	EPI_ISL_426676	Australia/VIC368/2020	nsp3	p.G282V	Missense	-2.956	Deleterious		20	0.00107533	0	0	0	0	20	0	15	4	1	0	3	6	11	0	0	0	0	0	20	0	0	0
10870	G>T	2020-03-11	EPI_ISL_429518	Denmark/ALAB-SSI420/2020	3C-like_proteinase	no AA change	Synonymous				20	0.00107533	0	1	12	7	0	0	3	2	15	0	3	2	0	0	15	0	0	0	13	6	1	0
17014	G>T	2020-03-15	EPI_ISL_419564	Luxembourg/LNS0366116/2020	helicase	p.D260Y	Missense	-4	Deleterious		20	0.00107533	0	0	17	3	0	0	9	6	5	0	1	3	3	8	5	0	0	0	5	14	1	0
25785	G>T	2020-02-25	EPI_ISL_447252	Taiwan/TSGH-26/2020	ORF3a	p.W131C	Missense	-7.752	Deleterious		20	0.00107533	0	5	12	3	0	0	4	5	11	1	4	1	2	0	12	0	0	1	11	7	1	0
28514	G>T	2020-03-29	EPI_ISL_437810	USA/WA-UW-4032/2020	N	p.D81Y	Missense	-3.664	Deleterious		20	0.00107533	0	0	19	1	0	0	2	2	16	0	0	0	2	2	16	0	0	0	4	12	3	1
18398	T>C	?	EPI_ISL_448566	England/OXON-AD13F/2020	3-to-5_exonuclease	p.V120A	Missense	0.238	Neutral		20	0.00107533	0	0	20	0	0	0	0	0	20	0	0	0	0	0	20	0	0	0	0	0	0	20
11839	A>G	2020-03-16	EPI_ISL_417551	Iceland/187/2020	nsp6	no AA change	Synonymous				19	0.00102156	0	0	19	0	0	0	8	6	5	2	4	4	3	1	5	0	0	0	17	2	0	0
20031	C>A	2020-03-02	EPI_ISL_417234	England/20104009102/2020	endoRNAse	no AA change	Synonymous				19	0.00102156	0	0	18	1	0	0	2	4	13	0	0	4	2	0	13	0	0	0	16	3	0	0
541	C>T	2020-03-08	EPI_ISL_422636	CzechRepublic/2741/2020	leader_protein	no AA change	Synonymous				19	0.00102156	0	0	19	0	0	0	4	3	12	1	1	2	2	1	12	0	0	0	12	7	0	0
1170	C>T	2020-02-25	EPI_ISL_435121	UnitedArabEmirates/L0184/2020	nsp2	p.S122F	Missense	-3.164	Deleterious		19	0.00102156	0	1	15	3	0	0	4	1	14	0	2	1	2	0	14	0	0	1	4	7	6	1
2455	C>T	2020-03-16	EPI_ISL_417839	Iceland/224/2020	nsp2	no AA change	Synonymous				19	0.00102156	0	0	17	2	0	0	9	7	3	1	7	5	2	0	4	0	0	0	15	3	1	0
6310	C>T	2020-03-08	EPI_ISL_415609	USA/WA-UW44/2020	nsp3	no AA change	Synonymous				19	0.00102156	0	0	3	15	1	0	0	1	18	0	0	0	1	0	18	0	0	0	15	2	1	1
9962	C>T	2020-02-08	EPI_ISL_417187	HongKong/HKPU29_0102/2020	nsp4	p.H470Y	Missense	-3.3	Deleterious		19	0.00102156	0	17	0	2	0	0	10	7	2	0	4	3	7	3	2	0	0	16	2	1	0	0
13517	C>T	2020-03-04	EPI_ISL_429137	Sweden/20-50076/2020	RNA-dependent_RNA_polymerase	p.T26I	Missense	-1.867	Neutral		19	0.00102156	0	1	14	4	0	0	4	6	9	1	2	2	3	2	9	0	0	0	10	9	0	0
16616	C>T	2020-03-20	EPI_ISL_451404	USA/NY-NYUMC689/2020	helicase	p.T127I	Missense	-3.013	Deleterious		19	0.00102156	0	1	9	9	0	0	3	2	14	1	1	2	0	1	14	0	0	0	4	15	0	0
21855	C>T	2020-01-29	EPI_ISL_416323	Shanghai/SH0010/2020	S	p.S98F	Missense	-1.636	Neutral		19	0.00102156	0	1	14	4	0	0	4	3	12	0	3	2	2	0	12	0	1	0	5	12	1	0
26873	C>T	2020-02-12	EPI_ISL_426187	Korea/KCDC2014/2020	M	no AA change	Synonymous				19	0.00102156	0	1	15	3	0	0	1	4	14	0	1	2	2	0	14	0	0	1	6	12	0	0
26936	C>T	2020-01-28	EPI_ISL_428477	Guangdong/20SF822/2020	M	no AA change	Synonymous				19	0.00102156	0	4	1	14	0	0	2	2	15	0	1	0	2	1	15	0	1	0	16	2	0	0
28629	C>T	2020-03-08	EPI_ISL_437642	Denmark/ALAB-SSI-133/2020	N	p.A119V	Missense	-3.039	Deleterious		19	0.00102156	0	1	18	0	0	0	3	5	11	0	8	0	0	0	11	0	0	0	18	1	0	0
28826	C>T	2020-02-01	EPI_ISL_416336	Shanghai/SH0027/2020	N	p.R185C	Missense	-4.5	Deleterious		19	0.00102156	0	1	7	11	0	0	5	2	12	2	0	1	3	0	13	0	0	1	16	2	0	0
29614	C>T	2020-03-10	EPI_ISL_417400	Australia/NSW44/2020	ORF10	no AA change	Synonymous				19	0.00102156	0	0	9	8	2	0	2	3	14	0	3	2	0	0	14	0	0	0	9	10	0	0
29774	C>T	2020-02-03	EPI_ISL_437617	Thailand/SI201712-NT/2020	3UTR	n.a.	n.a.				19	0.00102156	0	5	9	3	2	0	3	7	9	1	4	1	4	0	9	0	0	3	8	8	0	0
4523	G>A	2020-03-13	EPI_ISL_417517	USA/WI-UW-17/2020	nsp3	p.A602T	Missense	-0.713	Neutral		19	0.00102156	0	0	0	19	0	0	0	0	19	0	0	0	0	0	19	0	0	0	13	6	0	0
16206	G>T	2020-03-23	EPI_ISL_419999	Australia/VIC308/2020	RNA-dependent_RNA_polymerase	p.E922D	Missense	-1.47	Neutral		19	0.00102156	0	0	17	1	1	0	1	0	18	0	1	0	0	0	18	0	0	0	5	12	0	2
13929	T>C	2020-01-30	EPI_ISL_412029	HongKong/VB20024950-2/2020	RNA-dependent_RNA_polymerase	no AA change	Synonymous				19	0.00102156	0	19	0	0	0	0	12	5	2	0	6	1	8	2	2	0	2	16	1	0	0	0
21802	T>C	2020-04-18	EPI_ISL_438941	Scotland/CVR2743/2020	S	no AA change	Synonymous				19	0.00102156	0	0	2	17	0	0	1	0	18	0	0	2	9	7	1	0	0	0	0	2	17	0
25575	A>C	2020-03-01	EPI_ISL_413588	Netherlands/Utrecht_1363564/2020	ORF3a	p.K61N	Missense	-3.286	Deleterious		18	0.000967794	0	0	16	2	0	0	3	0	15	0	0	1	2	0	15	0	0	0	12	6	0	0
2775	A>G	2020-03-13	EPI_ISL_419667	Austria/CeMM0014/2020	nsp3	p.K19R	Missense	-0.267	Neutral		18	0.000967794	0	0	18	0	0	0	2	0	16	0	0	1	0	1	16	0	0	0	2	12	3	1
10874	A>G	2020-03-13	EPI_ISL_418390	Finland/13M33/2020	3C-like_proteinase	p.N274D	Missense	-1.789	Neutral		18	0.000967794	0	0	17	1	0	0	3	0	15	1	1	0	0	1	15	0	0	0	2	16	0	0
1457	C>T	2020-03-12	EPI_ISL_415485	Netherlands/NA_28/2020	nsp2	p.R218C	Missense	-4.889	Deleterious		18	0.000967794	0	0	14	4	0	0	1	6	11	0	2	2	1	2	11	0	0	0	9	8	1	0
3253	C>T	2020-03-18	EPI_ISL_417632	Iceland/303/2020	nsp3	no AA change	Synonymous				18	0.000967794	0	0	16	1	1	0	10	6	2	1	0	14	1	0	2	0	0	0	18	0	0	0
3634	C>T	2020-03-16	EPI_ISL_419837	Australia/VIC140/2020	nsp3	no AA change	Synonymous				18	0.000967794	0	10	2	0	6	0	1	7	10	1	3	3	2	0	9	0	0	0	8	8	2	0
5784	C>T	2020-02-24	EPI_ISL_412970	USA/WA2/2020	nsp3	p.T1022I	Missense	-0.944	Neutral		18	0.000967794	0	0	2	16	0	0	0	0	18	0	0	0	0	0	18	0	0	6	9	3	0	0
6255	C>T	2020-02-06	EPI_ISL_412873	SouthKorea/KCDC24/2020	nsp3	p.A1179V	Missense	-0.825	Neutral		18	0.000967794	0	1	12	5	0	0	1	3	14	0	1	1	2	0	14	0	0	1	14	2	0	1
9724	C>T	2020-03-15	EPI_ISL_418672	England/20120002102/2020	nsp4	no AA change	Synonymous				18	0.000967794	0	0	16	2	0	0	0	2	16	0	0	0	1	1	16	0	0	0	10	7	0	1
11224	C>T	2020-03-14	EPI_ISL_429812	Canada/NS_30/2020	nsp6	no AA change	Synonymous				18	0.000967794	0	1	0	17	0	0	4	0	14	0	2	2	0	0	14	0	0	0	14	4	0	0
18928	C>T	2020-03-03	EPI_ISL_417383	Australia/NSW15/2020	3-to-5_exonuclease	p.P297S	Missense	-7.911	Deleterious		18	0.000967794	1	0	1	0	16	0	5	2	11	0	5	3	0	0	10	0	0	0	17	1	0	0
19140	C>T	2020-03-22	EPI_ISL_440072	England/CAMB-72D11/2020	3-to-5_exonuclease	no AA change	Synonymous				18	0.000967794	0	0	18	0	0	0	0	1	17	0	0	1	0	0	17	0	0	0	1	6	10	1
21998	C>T	2020-03-18	EPI_ISL_425504	England/NOTT-10E186/2020	S	p.H146Y	Missense	0.118	Neutral		18	0.000967794	0	0	3	15	0	0	0	1	17	0	0	0	1	0	17	0	0	0	3	15	0	0
27059	C>T	2020-03-03	EPI_ISL_414630	France/HF1871/2020	M	no AA change	Synonymous				18	0.000967794	1	0	15	2	0	0	3	4	11	0	3	1	3	0	11	0	0	0	6	6	6	0
27679	C>T	2020-03-17	EPI_ISL_418681	England/20122119502/2020	ORF7a	p.L96F	Missense	-1.263	Neutral		18	0.000967794	0	0	17	1	0	0	6	6	6	0	3	1	4	4	6	0	0	0	11	6	0	1
28045	C>T	2020-03-16	EPI_ISL_425483	England/NOTT-10E001/2020	ORF8	p.A51V	Missense	-1.222	Neutral		18	0.000967794	0	0	17	1	0	0	1	4	13	0	1	1	1	2	13	0	0	0	9	8	1	0
29708	C>T	2020-03-12	EPI_ISL_419768	Australia/VIC52/2020	3UTR	n.a.	n.a.				18	0.000967794	1	2	9	2	4	0	3	7	8	1	4	2	1	2	8	0	0	0	10	8	0	0
20005	G>A	2020-03-15	EPI_ISL_426317	USA/NY-Wadsworth-16480-01/2020	endoRNAse	p.G129S	Missense	-5.558	Deleterious		18	0.000967794	0	0	0	18	0	0	8	4	6	0	2	6	4	0	6	0	0	0	11	7	0	0
21123	G>T	2020-03-19	EPI_ISL_418635	Belgium/ULG-8532/2020	2-O-ribose_methyltransferase	no AA change	Synonymous				18	0.000967794	0	7	7	3	1	0	4	5	9	0	2	5	2	0	9	0	0	0	13	5	0	0
29773	G>T	2020-03-23	EPI_ISL_421005	Wales/PHWC-25560/2020	3UTR	n.a.	n.a.				18	0.000967794	0	0	18	0	0	0	0	1	17	0	1	0	0	1	16	0	0	0	2	16	0	0
18488	T>C	2020-01-29	EPI_ISL_407073	England/02/2020	3-to-5_exonuclease	p.I150T	Missense	-2.468	Neutral		18	0.000967794	13	1	3	1	0	0	8	8	2	1	7	7	1	0	2	0	1	0	5	12	0	0
1103	A>G	2020-04-17	EPI_ISL_454178	Portugal/PT0454/2020	nsp2	p.I100V	Missense	0.889	Neutral		17	0.000914028	0	0	17	0	0	0	0	0	17	0	0	0	0	0	17	0	0	0	0	17	0	0
1904	A>G	2020-03-22	EPI_ISL_425554	England/NOTT-10E4C9/2020	nsp2	p.I367V	Missense	-0.579	Neutral		17	0.000914028	0	0	13	0	4	0	1	5	11	0	2	0	2	1	12	0	0	0	10	6	1	0
6616	A>G	2020-03-17	EPI_ISL_425701	Scotland/CVR162/2020	nsp3	no AA change	Synonymous				17	0.000914028	0	0	4	12	1	0	0	0	17	0	0	0	0	0	17	0	0	0	12	5	0	0
9514	A>G	2020-02-28	EPI_ISL_414522	England/200990002/2020	nsp4	no AA change	Synonymous				17	0.000914028	0	11	4	1	1	0	11	6	0	1	6	8	0	0	2	0	0	2	15	0	0	0
12790	A>G	2020-03-04	EPI_ISL_429136	Sweden/20-50048/2020	nsp9	no AA change	Synonymous				17	0.000914028	0	0	17	0	0	0	6	11	0	1	5	10	1	0	0	0	0	0	17	0	0	0
17799	A>G	2020-03-10	EPI_ISL_417732	Iceland/94/2020	helicase	no AA change	Synonymous				17	0.000914028	0	1	12	0	4	0	2	5	10	0	0	3	2	2	10	0	0	0	16	1	0	0
583	C>T	2020-01-16	EPI_ISL_404227	Zhejiang/WZ-01/2020	leader_protein	no AA change	Synonymous				17	0.000914028	1	2	12	1	1	0	1	5	11	0	1	1	3	1	11	0	1	0	7	8	0	1
1191	C>T	2020-03-13	EPI_ISL_418042	USA/MN-UW257/2020	nsp2	p.P129L	Missense	-2.944	Deleterious		17	0.000914028	0	1	12	4	0	0	6	5	6	0	3	1	6	1	6	0	0	0	5	11	1	0
10369	C>T	2020-03-16	EPI_ISL_425695	Scotland/CVR152/2020	3C-like_proteinase	no AA change	Synonymous				17	0.000914028	0	1	14	2	0	0	3	1	13	0	0	2	1	1	13	0	0	0	7	10	0	0
10450	C>T	2020-03-16	EPI_ISL_417839	Iceland/224/2020	3C-like_proteinase	no AA change	Synonymous				17	0.000914028	0	0	16	1	0	0	7	7	3	1	6	5	2	0	3	0	0	0	16	1	0	0
11572	C>T	2020-02-05	EPI_ISL_426171	Korea/KCDC2008/2020	nsp6	no AA change	Synonymous				17	0.000914028	3	3	11	0	0	0	6	3	8	0	4	3	2	0	8	0	0	2	5	10	0	0
19017	C>T	2020-03-12	EPI_ISL_417954	Spain/Madrid_H3_10/2020	3-to-5_exonuclease	no AA change	Synonymous				17	0.000914028	0	1	13	3	0	0	2	3	12	0	1	1	3	0	12	0	0	0	7	6	3	1
21911	C>T	2020-03-05	EPI_ISL_417129	USA/WA-S76/2020	S	no AA change	Synonymous				17	0.000914028	0	0	0	17	0	0	4	2	11	0	2	3	4	4	4	0	0	0	3	6	8	0
23086	C>T	2020-03-02	EPI_ISL_417800	Iceland/15/2020	S	no AA change	Synonymous				17	0.000914028	0	0	17	0	0	0	2	3	12	0	0	2	2	1	12	0	0	0	12	5	0	0
23185	C>T	2020-03-05	EPI_ISL_413925	USA/CA-CDPH-UC7/2020	S	no AA change	Synonymous				17	0.000914028	0	4	6	7	0	0	3	7	7	0	4	3	2	0	8	0	0	0	13	4	0	0
25714	C>T	2020-03-14	EPI_ISL_454022	Portugal/PT0306/2020	ORF3a	p.L108F	Missense	-3.4	Deleterious		17	0.000914028	0	0	17	0	0	0	1	0	16	0	1	0	0	0	16	0	0	0	10	7	0	0
26340	C>T	2020-02-12	EPI_ISL_451364	Sichuan/SC-PHCC2-044/2020	E	no AA change	Synonymous				17	0.000914028	0	1	16	0	0	0	2	4	11	0	1	1	3	1	11	0	0	1	6	10	0	0
27294	C>T	2020-03-11	EPI_ISL_429121	Sweden/20-08151/2020	ORF6	no AA change	Synonymous				17	0.000914028	0	0	9	7	1	0	5	1	11	0	2	2	2	0	11	0	0	0	6	10	0	1
28638	C>T	2020-03-11	EPI_ISL_424672	Mexico/Puebla-InDRE_05/2020	N	p.P122L	Missense	-2.605	Deleterious		17	0.000914028	0	0	14	2	0	1	6	8	3	0	3	6	4	1	3	0	0	0	17	0	0	0
10262	G>A	2020-04-05	EPI_ISL_433765	England/CAMB-7870E/2020	3C-like_proteinase	p.A70T	Missense	-0.552	Neutral		17	0.000914028	0	0	17	0	0	0	0	0	17	0	0	0	0	0	17	0	0	0	0	13	3	1
15406	G>A	2020-04-05	EPI_ISL_434087	USA/WA-S327/2020	RNA-dependent_RNA_polymerase	p.A656T	Missense	-2.515	Deleterious		17	0.000914028	0	0	0	17	0	0	0	0	17	0	0	0	0	0	17	0	0	0	0	17	0	0
23587	G>C	2020-03-02	EPI_ISL_417485	Norway/1526/2020	S	p.Q675H	Missense	-0.04	Neutral		17	0.000914028	0	0	13	4	0	0	3	4	10	0	2	2	1	2	10	0	0	0	17	0	0	0
24794	G>T	2020-03-13	EPI_ISL_434726	USA/TX-HMH016/2020	S	p.A1078S	Missense	-0.359	Neutral		17	0.000914028	0	0	12	5	0	0	5	4	8	0	2	1	2	4	8	0	0	0	12	5	0	0
26062	G>T	2020-02-16	EPI_ISL_416605	Japan/DP0481/2020	ORF3a	p.G224C	Missense	-7.581	Deleterious		17	0.000914028	0	4	11	2	0	0	2	3	12	1	2	0	1	0	13	0	0	1	3	7	4	2
1368	T>C	2020-03-13	EPI_ISL_420537	Australia/WA07/2020	nsp2	p.I188T	Missense	-0.333	Neutral		17	0.000914028	0	0	7	0	10	0	2	2	13	0	2	1	1	0	13	0	0	0	8	9	0	0
24739	T>C	2020-03-19	EPI_ISL_417948	DRC/108/2020	S	no AA change	Synonymous				17	0.000914028	13	0	3	1	0	0	8	7	2	1	6	7	1	0	2	0	0	0	5	12	0	0
13216	T>G	2020-03-17	EPI_ISL_417538	Iceland/104/2020	nsp10	p.D64E	Missense	-1.337	Neutral		17	0.000914028	0	0	17	0	0	0	1	1	15	0	1	1	0	0	15	0	0	0	8	7	0	2
21584	T>G	2020-02-08	EPI_ISL_417187	HongKong/HKPU29_0102/2020	S	p.L8V	Missense	-1.008	Neutral		17	0.000914028	0	17	0	0	0	0	9	7	1	0	4	2	7	3	1	0	0	16	1	0	0	0
3911	A>G	2020-03-18	EPI_ISL_425862	Scotland/EDB058/2020	nsp3	p.T398A	Missense	-0.624	Neutral		16	0.000860261	0	0	16	0	0	0	1	0	15	0	1	0	0	0	15	0	0	0	5	11	0	0
7877	A>G	2020-03-18	EPI_ISL_425494	England/NOTT-10E0B6/2020	nsp3	p.I1720V	Missense	0.099	Neutral		16	0.000860261	0	0	16	0	0	0	7	6	3	0	1	1	7	4	3	0	0	0	14	0	2	0
8072	A>G	2020-03-06	EPI_ISL_418981	Belgium/VRAR-030643/2020	nsp3	p.N1785D	Missense	0.095	Neutral		16	0.000860261	0	0	15	1	0	0	6	3	7	2	4	2	1	0	7	0	0	0	14	2	0	0
11438	A>G	2020-03-03	EPI_ISL_414425	Netherlands/Limburg_3/2020	nsp6	p.N156D	Missense	0.293	Neutral		16	0.000860261	0	0	16	0	0	0	0	0	16	0	0	0	0	0	16	0	0	0	16	0	0	0
27751	A>T	2020-03-18	EPI_ISL_419387	Portugal/IGC00010/2020	ORF7a	p.T120S	Missense	-1.193	Neutral		16	0.000860261	0	0	16	0	0	0	9	2	5	0	0	2	7	3	4	0	0	0	16	0	0	0
832	C>T	2020-03-05	EPI_ISL_414595	USA/WA-UW26/2020	nsp2	no AA change	Synonymous				16	0.000860261	0	1	9	6	0	0	0	1	15	0	0	0	1	0	15	0	0	0	6	10	0	0
2508	C>T	2020-03-07	EPI_ISL_437895	Greece/236_31815/2020	nsp2	p.P568L	Missense	-2.296	Neutral		16	0.000860261	0	0	13	0	3	0	2	2	12	0	0	1	2	1	12	0	0	0	8	5	3	0
2706	C>T	2020-03-19	EPI_ISL_440070	England/BRIS-121E4A/2020	nsp2	p.T634I	Missense	-1.784	Neutral		16	0.000860261	0	0	15	0	1	0	0	0	16	0	1	0	0	0	15	0	0	0	7	9	0	0
3261	C>T	2020-03-19	EPI_ISL_429718	Luxembourg/LNS1995247/2020	nsp3	p.T181I	Missense	0.135	Neutral		16	0.000860261	0	0	15	0	1	0	6	4	6	0	3	1	0	6	6	0	0	0	9	7	0	0
4084	C>T	2020-03-06	EPI_ISL_426049	USA/NY-Wadsworth-11380-01/2020	nsp3	no AA change	Synonymous				16	0.000860261	0	5	7	4	0	0	6	5	5	2	2	1	2	3	6	0	0	0	10	2	4	0
5184	C>T	2020-02-26	EPI_ISL_413557	USA/CA-CDPH-UC1/2020	nsp3	p.P822L	Missense	-0.951	Neutral		16	0.000860261	0	2	2	12	0	0	1	1	14	0	2	0	0	0	14	0	0	1	1	14	0	0
11653	C>T	2020-03-25	EPI_ISL_454791	Netherlands/NoordBrabant_10042/2020	nsp6	no AA change	Synonymous				16	0.000860261	0	0	14	2	0	0	1	0	15	0	0	0	1	0	15	0	0	0	4	7	4	1
12400	C>T	2020-03-19	EPI_ISL_452338	Beijing/DT-travelUSA02/2020	nsp8	no AA change	Synonymous				16	0.000860261	0	2	6	8	0	0	2	4	10	1	3	0	1	1	10	0	0	0	4	12	0	0
16362	C>T	2020-03-12	EPI_ISL_440511	England/CAMB-84C6A/2020	helicase	no AA change	Synonymous				16	0.000860261	0	1	15	0	0	0	1	1	14	0	1	1	0	0	14	0	0	0	9	7	0	0
18568	C>T	2020-01-31	EPI_ISL_413857	Guangdong/2020XN4448-P0002/2020	3-to-5_exonuclease	p.L177F	Missense	-2.419	Neutral		16	0.000860261	0	4	10	2	0	0	6	5	5	2	3	6	0	0	5	0	1	2	8	5	0	0
19374	C>T	2020-03-13	EPI_ISL_454329	Portugal/PT0606/2020	3-to-5_exonuclease	no AA change	Synonymous				16	0.000860261	0	0	14	2	0	0	1	1	14	0	0	1	0	1	14	0	0	0	5	2	9	0
21622	C>T	2020-03-11	EPI_ISL_452004	Denmark/ALAB-HH-123/2020	S	no AA change	Synonymous				16	0.000860261	1	0	15	0	0	0	1	3	12	0	0	2	2	0	12	0	0	0	6	10	0	0
22995	C>T	2020-04-05	EPI_ISL_433765	England/CAMB-7870E/2020	S	p.T478I	Missense	-0.9	Neutral		16	0.000860261	0	0	16	0	0	0	0	0	16	0	0	0	0	0	16	0	0	0	0	12	3	1
24099	C>T	2020-01-21	EPI_ISL_428443	Guangdong/20SF115/2020	S	p.A846V	Missense	1.392	Neutral		16	0.000860261	1	1	12	1	1	0	7	1	8	0	3	0	3	2	8	0	1	0	12	3	0	0
25047	C>T	2020-02-01	EPI_ISL_416367	Shanghai/SH0060/2020	S	p.P1162L	Missense	-2.893	Deleterious		16	0.000860261	0	1	14	1	0	0	2	3	11	0	0	3	1	1	11	0	0	1	7	8	0	0
28708	C>T	2020-03-14	EPI_ISL_418917	USA/IL-UW350/2020	N	no AA change	Synonymous				16	0.000860261	0	0	9	6	0	1	3	3	10	0	2	1	3	0	10	0	0	0	7	9	0	0
28849	C>T	2020-01-27	EPI_ISL_410713	Singapore/7/2020	N	no AA change	Synonymous				16	0.000860261	0	1	6	9	0	0	3	5	8	0	1	3	3	1	8	0	1	0	8	7	0	0
29077	C>T	2020-03-14	EPI_ISL_435120	UnitedArabEmirates/L068/2020	N	no AA change	Synonymous				16	0.000860261	1	2	1	11	1	0	1	3	12	0	1	2	1	0	12	0	0	0	6	10	0	0
29668	C>T	2020-03-19	EPI_ISL_421562	USA/UT-0139/2020	ORF10	no AA change	Synonymous				16	0.000860261	0	0	0	16	0	0	0	1	15	0	1	0	0	0	15	0	0	0	3	13	0	0
29686	C>T	2020-03-06	EPI_ISL_425797	Scotland/CVR66/2020	3UTR	n.a.	n.a.				16	0.000860261	0	0	14	2	0	0	0	0	16	0	0	0	0	0	16	0	0	0	14	2	0	0
431	G>A	2020-03-02	EPI_ISL_432900	England/NOTT-10DF8D/2020	leader_protein	p.V56I	Missense	0.6	Neutral		16	0.000860261	0	0	16	0	0	0	3	6	7	0	0	2	5	2	7	0	0	0	12	3	1	0
29868	G>C	2020-01-10	EPI_ISL_450500	Wuhan/OS52/2020	3UTR	n.a.	n.a.				16	0.000860261	0	4	0	12	0	0	0	0	16	0	0	0	0	0	16	0	4	0	12	0	0	0
4201	G>T	2020-02-16	EPI_ISL_416601	Japan/DP0457/2020	nsp3	p.M494I	Missense	-0.651	Neutral		16	0.000860261	0	4	12	0	0	0	5	3	8	0	3	3	2	0	8	0	0	1	13	1	1	0
5230	G>T	2020-03-16	EPI_ISL_445307	Chile/Santiago_28/2020	nsp3	p.K837N	Missense	-1.801	Neutral		16	0.000860261	0	0	13	0	1	2	3	2	11	0	4	0	1	0	11	0	0	0	11	5	0	0
18583	G>T	2020-03-23	EPI_ISL_421005	Wales/PHWC-25560/2020	3-to-5_exonuclease	p.V182L	Missense	-1.757	Neutral		16	0.000860261	0	0	16	0	0	0	0	1	15	0	1	0	0	1	14	0	0	0	2	14	0	0
24095	G>T	2020-03-16	EPI_ISL_418020	Portugal/PT0035/2020	S	p.A845S	Missense	0.924	Neutral		16	0.000860261	0	0	14	2	0	0	2	3	11	0	2	3	0	0	11	0	0	0	15	1	0	0
25523	G>T	2020-03-20	EPI_ISL_424186	USA/WA-UW-1644/2020	ORF3a	p.G44V	Missense	-5.533	Deleterious		16	0.000860261	0	0	0	16	0	0	1	3	12	0	0	0	0	0	16	0	0	0	8	8	0	0
26730	G>T	2020-03-14	EPI_ISL_434683	USA/MD-HP00020/2020	M	p.V70F	Missense	-1.365	Neutral		16	0.000860261	0	0	2	14	0	0	2	6	8	0	0	3	4	1	8	0	0	0	7	9	0	0
29254	G>T	2020-03-08	EPI_ISL_418355	Canada/ON_PHLU8150/2020	N	no AA change	Synonymous				16	0.000860261	1	0	6	8	1	0	0	3	13	0	1	2	0	0	13	0	0	0	6	8	2	0
8767	T>C	2020-01-30	EPI_ISL_412869	SouthKorea/KCDC05/2020	nsp4	no AA change	Synonymous				16	0.000860261	0	6	1	9	0	0	6	8	2	0	7	5	2	0	2	0	4	2	8	0	1	1
11798	T>C	2020-03-18	EPI_ISL_425494	England/NOTT-10E0B6/2020	nsp6	no AA change	Synonymous				16	0.000860261	0	0	15	1	0	0	7	5	4	0	1	1	6	4	4	0	0	0	13	1	2	0
26677	T>C	2020-02-06	EPI_ISL_413017	SouthKorea/KUMC01/2020	M	p.I52T	Missense	-2.429	Neutral		16	0.000860261	0	2	14	0	0	0	0	0	16	0	0	0	0	0	16	0	0	2	0	14	0	0
27869	T>C	2020-03-20	EPI_ISL_424186	USA/WA-UW-1644/2020	ORF7b	no AA change	Synonymous				16	0.000860261	0	0	0	16	0	0	1	3	12	0	0	0	0	0	16	0	0	0	8	8	0	0
10761	A>G	2020-03-19	EPI_ISL_424166	USA/WA-UW-1620/2020	3C-like_proteinase	p.K236R	Missense	-0.451	Neutral		15	0.000806495	0	0	1	14	0	0	0	0	15	0	0	0	0	0	15	0	0	0	14	1	0	0
26433	A>G	2020-03-18	EPI_ISL_419702	USA/NY-NYUMC41/2020	E	no AA change	Synonymous				15	0.000806495	0	0	2	12	1	0	5	3	7	0	2	2	2	2	7	0	0	0	11	4	0	0
14195	C>A	2020-03-11	EPI_ISL_445221	Sweden/20-05444/2020	RNA-dependent_RNA_polymerase	p.T252N	Missense	-0.438	Neutral		15	0.000806495	0	0	15	0	0	0	8	6	1	2	1	9	2	0	1	0	0	0	8	6	1	0
21304	C>A	2020-03-18	EPI_ISL_418184	USA/WI-GMF-00018/2020	2-O-ribose_methyltransferase	p.R216S	Missense	0.279	Neutral		15	0.000806495	0	0	8	7	0	0	1	2	12	0	2	1	0	0	12	0	0	0	3	12	0	0
829	C>T	2020-02-07	EPI_ISL_451356	Sichuan/SC-PHCC1-035/2020	nsp2	no AA change	Synonymous				15	0.000806495	0	3	7	5	0	0	3	4	8	0	1	3	2	1	8	0	0	1	5	8	1	0
2676	C>T	2020-03-12	EPI_ISL_450102	USA/NY-PV09423/2020	nsp2	p.P624L	Missense	-4.37	Deleterious		15	0.000806495	0	0	1	11	2	1	4	5	6	0	2	5	2	0	6	0	0	0	14	1	0	0
3619	C>T	2020-02-09	EPI_ISL_429103	Guangzhou/GZMU0060/2020	nsp3	no AA change	Synonymous				15	0.000806495	0	1	13	1	0	0	3	2	10	0	3	1	2	0	9	0	0	1	4	10	0	0
4809	C>T	2020-03-03	EPI_ISL_420543	India/763/2020	nsp3	p.S697F	Missense	-1.061	Neutral		15	0.000806495	0	8	5	1	1	0	6	2	7	0	0	3	5	0	7	0	0	0	9	0	0	6
5826	C>T	2020-03-22	EPI_ISL_425554	England/NOTT-10E4C9/2020	nsp3	p.T1036I	Missense	-1.11	Neutral		15	0.000806495	0	1	10	2	2	0	1	3	11	0	2	1	0	0	12	0	0	0	8	4	2	1
9924	C>T	2020-02-23	EPI_ISL_412862	USA/CA9/2020	nsp4	p.A457V	Missense	-2.283	Neutral		15	0.000806495	2	0	4	9	0	0	3	2	10	1	0	3	1	0	10	0	0	4	5	5	0	1
11704	C>T	2020-02-24	EPI_ISL_414519	HongKong/VM20002868/2020	nsp6	no AA change	Synonymous				15	0.000806495	0	4	7	4	0	0	5	5	5	1	3	3	2	1	5	0	0	2	9	4	0	0
18029	C>T	2020-02-04	EPI_ISL_452357	Beijing/DT-WH02/2020	helicase	p.A598V	Missense	-0.253	Neutral		15	0.000806495	0	2	4	9	0	0	3	1	11	0	3	1	0	0	11	0	0	1	5	9	0	0
18647	C>T	2020-03-05	EPI_ISL_454756	Netherlands/Utrecht_10007/2020	3-to-5_exonuclease	p.P203L	Missense	-3.412	Deleterious		15	0.000806495	0	0	12	3	0	0	1	3	11	1	2	1	1	0	10	0	0	0	11	3	0	1
19366	C>T	2020-03-11	EPI_ISL_415516	Netherlands/NoordBrabant_60/2020	3-to-5_exonuclease	p.P443S	Missense	-7.842	Deleterious		15	0.000806495	0	0	14	1	0	0	2	0	13	0	0	0	0	2	13	0	0	0	6	9	0	0
20178	C>T	2020-03-17	EPI_ISL_417561	Iceland/233/2020	endoRNAse	no AA change	Synonymous				15	0.000806495	0	0	12	3	0	0	2	2	11	0	0	1	2	0	12	0	0	0	4	10	0	1
23635	C>T	2020-03-05	EPI_ISL_414641	Finland/FIN-313/2020	S	no AA change	Synonymous				15	0.000806495	0	0	2	13	0	0	2	1	12	0	0	2	1	0	12	0	0	0	1	14	0	0
24378	C>T	2020-02-25	EPI_ISL_435138	UnitedArabEmirates/L6599/2020	S	p.S939F	Missense	-3.094	Deleterious		15	0.000806495	0	3	5	7	0	0	2	3	10	0	2	2	1	0	10	0	0	2	8	5	0	0
25521	C>T	2020-01-29	EPI_ISL_428441	Guangdong/20SF1107/2020	ORF3a	no AA change	Synonymous				15	0.000806495	1	1	10	2	1	0	2	2	11	0	1	2	0	1	11	0	1	0	3	11	0	0
25587	C>T	2020-01-30	EPI_ISL_407896	Australia/QLD02/2020	ORF3a	no AA change	Synonymous				15	0.000806495	0	1	9	3	2	0	5	1	9	1	2	2	0	1	9	0	1	0	6	8	0	0
25658	C>T	2020-02-15	EPI_ISL_416581	Japan/DP0190/2020	ORF3a	p.T89I	Missense	-4.943	Deleterious		15	0.000806495	0	1	10	2	2	0	1	4	10	0	3	2	0	0	10	0	0	1	8	6	0	0
25844	C>T	2020-03-17	EPI_ISL_427732	Australia/NSW216/2020	ORF3a	p.T151I	Missense	-4.886	Deleterious		15	0.000806495	0	0	13	1	1	0	0	0	15	0	0	0	0	0	15	0	0	0	11	2	2	0
27005	C>T	2020-02-22	EPI_ISL_419245	HongKong/HKPU74-1302/2020	M	no AA change	Synonymous				15	0.000806495	0	1	12	2	0	0	2	2	11	0	0	1	2	2	10	0	0	1	10	3	0	1
29253	C>T	2020-02-26	EPI_ISL_413557	USA/CA-CDPH-UC1/2020	N	p.S327L	Missense	-3.022	Deleterious		15	0.000806495	0	1	6	8	0	0	0	1	14	0	0	0	1	0	14	0	0	1	11	3	0	0
29358	C>T	2020-03-22	EPI_ISL_445299	Chile/Punta_Arenas_15/2020	N	p.T362I	Missense	-1.722	Neutral		15	0.000806495	0	1	2	11	0	1	0	3	12	0	2	1	0	0	12	0	0	0	1	14	0	0
6662	G>A	2020-03-08	EPI_ISL_414541	Netherlands/NoordBrabant_32/2020	nsp3	p.V1315I	Missense	-0.04	Neutral		15	0.000806495	0	0	14	1	0	0	3	1	11	0	1	2	1	0	11	0	0	0	11	0	0	4
22583	G>A	2020-03-03	EPI_ISL_454450	Sweden/20-08073/2020	S	p.V341I	Missense	-0.046	Neutral		15	0.000806495	0	0	15	0	0	0	6	9	0	6	1	8	0	0	0	0	0	0	15	0	0	0
29751	G>C	2020-02-15	EPI_ISL_416570	Japan/DP0065/2020	3UTR	n.a.	n.a.				15	0.000806495	0	1	14	0	0	0	6	4	5	2	0	8	0	0	5	0	0	1	10	3	1	0
3955	G>T	2020-03-13	EPI_ISL_430151	USA/WA-S297/2020	nsp3	p.K412N	Missense	-0.526	Neutral		15	0.000806495	0	0	6	8	1	0	1	2	12	1	2	0	0	0	12	0	0	0	8	6	0	1
18756	G>T	2020-03-09	EPI_ISL_419262	USA/VA-DCLS-00010/2020	3-to-5_exonuclease	no AA change	Synonymous				15	0.000806495	0	0	6	8	1	0	5	7	3	0	2	5	5	0	3	0	0	0	13	2	0	0
19872	G>T	2020-03-10	EPI_ISL_416745	France/Pollionay_1733/2020	endoRNAse	no AA change	Synonymous				15	0.000806495	8	3	2	2	0	0	6	6	3	1	4	4	2	1	3	0	0	0	3	11	1	0
22661	G>T	2020-01-21	EPI_ISL_417176	HongKong/HKPU1_2101/2020	S	p.V367F	Missense	-1.016	Neutral		15	0.000806495	0	5	9	1	0	0	5	5	5	0	8	1	1	0	5	0	8	0	6	1	0	0
11638	T>C	2020-03-12	EPI_ISL_419768	Australia/VIC52/2020	nsp6	no AA change	Synonymous				15	0.000806495	0	1	9	0	5	0	3	6	6	1	4	1	1	2	6	0	0	0	10	5	0	0
13438	T>C	2020-03-29	EPI_ISL_434170	USA/WA-S410/2020	nsp10	no AA change	Synonymous				15	0.000806495	0	0	0	15	0	0	0	0	15	0	0	0	0	0	15	0	0	0	3	12	0	0
23849	T>C	2020-03-06	EPI_ISL_425797	Scotland/CVR66/2020	S	no AA change	Synonymous				15	0.000806495	0	0	15	0	0	0	0	0	15	0	0	0	0	0	15	0	0	0	13	2	0	0
29753	T>C	2020-04-18	EPI_ISL_433168	Scotland/EDB2052/2020	3UTR	n.a.	n.a.				15	0.000806495	0	0	15	0	0	0	0	0	15	0	0	0	0	0	15	0	0	0	0	13	2	0
8022	T>G	2020-02-01	EPI_ISL_452362	Beijing/DT-WH03/2020	nsp3	p.V1768G	Missense	-1.602	Neutral		15	0.000806495	0	3	10	2	0	0	10	5	0	3	9	3	0	0	0	0	0	3	12	0	0	0
1321	A>C	2020-03-14	EPI_ISL_417655	Iceland/326/2020	nsp2	p.E172D	Missense	0.006	Neutral		14	0.000752729	0	0	14	0	0	0	9	5	0	1	8	5	0	0	0	0	0	0	14	0	0	0
6512	A>C	2020-04-07	EPI_ISL_435393	USA/UT-0896/2020	nsp3	p.S1265R	Missense	-0.932	Neutral		14	0.000752729	0	0	0	14	0	0	0	0	14	0	0	0	0	0	14	0	0	0	0	14	0	0
25505	A>C	2020-03-29	EPI_ISL_447748	Colombia/GUR-0609/2020	ORF3a	p.Q38P	Missense	-2.943	Deleterious		14	0.000752729	0	0	0	13	0	1	5	2	7	0	3	1	2	1	7	0	0	0	3	11	0	0
3215	A>G	2020-03-30	EPI_ISL_425985	Scotland/EDB373/2020	nsp3	p.S166G	Missense	-0.494	Neutral		14	0.000752729	0	0	14	0	0	0	0	0	14	0	0	0	0	0	14	0	0	0	3	10	1	0
11782	A>G	2020-02-01	EPI_ISL_413861	Guangdong/GD2020080-P0010/2020	nsp6	no AA change	Synonymous				14	0.000752729	0	3	11	0	0	0	1	1	12	1	1	0	0	0	12	0	0	2	7	5	0	0
27525	A>G	2020-03-03	EPI_ISL_430118	USA/WA-S264/2020	ORF7a	no AA change	Synonymous				14	0.000752729	0	0	0	14	0	0	0	0	14	0	0	0	0	0	14	0	0	0	14	0	0	0
9534	C>A	2020-03-14	EPI_ISL_418898	USA/CT-UW331/2020	nsp4	p.T327N	Missense	-0.716	Neutral		14	0.000752729	0	0	0	14	0	0	0	0	14	0	0	0	0	0	14	0	0	0	11	3	0	0
28	C>T	2020-01-22	EPI_ISL_418267	Vietnam/19-02S/2020	5UTR	n.a.	n.a.				14	0.000752729	0	4	9	1	0	0	5	4	5	0	5	1	1	2	5	0	3	0	6	5	0	0
228	C>T	2020-03-11	EPI_ISL_418832	Canada/BC_5282984/2020	5UTR	n.a.	n.a.				14	0.000752729	0	7	5	1	1	0	8	6	0	1	4	6	1	0	2	0	0	0	13	1	0	0
1218	C>T	2020-03-16	EPI_ISL_417553	Iceland/220/2020	nsp2	p.S138L	Missense	-4	Deleterious		14	0.000752729	1	0	11	2	0	0	1	6	7	0	3	1	3	0	7	0	0	0	5	9	0	0
4668	C>T	2020-03-15	EPI_ISL_429814	Canada/NS_32/2020	nsp3	p.S650F	Missense	-2.092	Neutral		14	0.000752729	0	1	11	1	1	0	2	2	10	0	3	0	1	0	10	0	0	0	10	3	1	0
5817	C>T	2020-03-16	EPI_ISL_427590	USA/NY-WCMP11C05P/2020	nsp3	p.A1033V	Missense	-0.939	Neutral		14	0.000752729	0	0	12	2	0	0	0	1	13	0	1	0	0	0	13	0	0	0	5	9	0	0
7945	C>T	2020-03-16	EPI_ISL_417504	USA/WI-UW-15/2020	nsp3	no AA change	Synonymous				14	0.000752729	0	1	7	6	0	0	4	1	9	0	2	3	0	0	9	0	0	0	6	8	0	0
9246	C>T	2020-02-25	EPI_ISL_435135	UnitedArabEmirates/L4682/2020	nsp4	p.A231V	Missense	-1.84	Neutral		14	0.000752729	0	2	9	3	0	0	3	4	7	1	2	0	2	2	7	0	0	1	9	3	1	0
9979	C>T	2020-03-13	EPI_ISL_429293	Denmark/ALAB-HH37/2020	nsp4	no AA change	Synonymous				14	0.000752729	0	0	13	1	0	0	0	0	14	0	0	0	0	0	14	0	0	0	4	8	2	0
11379	C>T	2020-03-30	EPI_ISL_438427	England/CAMB-767C4/2020	nsp6	p.A136V	Missense	-0.906	Neutral		14	0.000752729	0	0	14	0	0	0	0	0	14	0	0	0	0	0	14	0	0	0	1	6	6	1
13252	C>T	2020-03-18	EPI_ISL_429748	Luxembourg/LNS4830703/2020	nsp10	no AA change	Synonymous				14	0.000752729	0	0	2	12	0	0	1	1	12	0	0	0	2	0	12	0	0	0	2	12	0	0
16329	C>T	2020-03-16	EPI_ISL_418890	USA/WA-UW323/2020	helicase	no AA change	Synonymous				14	0.000752729	0	0	13	1	0	0	1	5	8	0	2	0	2	2	8	0	0	0	10	4	0	0
16376	C>T	2020-03-19	EPI_ISL_450137	USA/NY-PV09464/2020	helicase	p.P47L	Missense	-8.933	Deleterious		14	0.000752729	2	0	3	9	0	0	2	1	11	0	0	3	0	0	11	0	0	0	4	9	0	1
19718	C>T	2020-03-06	EPI_ISL_454889	Sweden/20-50208/2020	endoRNAse	p.T33I	Missense	0.72	Neutral		14	0.000752729	0	0	13	1	0	0	3	5	6	1	4	3	0	0	6	0	0	0	8	6	0	0
22550	C>T	2020-04-11	EPI_ISL_433906	England/CAMB-7B01F/2020	S	p.P330S	Missense	-1.346	Neutral		14	0.000752729	0	0	3	11	0	0	0	1	13	0	0	0	2	3	9	0	0	0	0	9	5	0
24023	C>T	2020-01-29	EPI_ISL_424360	Beijing/Wuhan_IME-BJ07/2020	S	no AA change	Synonymous				14	0.000752729	0	6	7	1	0	0	2	7	5	1	4	2	1	0	6	0	3	0	4	7	0	0
24904	C>T	2020-02-29	EPI_ISL_413213	Australia/NSW06/2020	S	no AA change	Synonymous				14	0.000752729	0	2	4	6	2	0	2	3	9	2	1	1	1	0	9	0	0	1	6	4	3	0
28000	C>T	2020-03-22	EPI_ISL_426669	Australia/VIC361/2020	ORF8	p.P36L	Missense	-9.444	Deleterious		14	0.000752729	0	12	1	0	1	0	4	9	1	2	5	1	3	0	3	0	0	0	2	12	0	0
29013	C>T	2020-03-25	EPI_ISL_428302	USA/WI-UW-206/2020	N	p.T247I	Missense	-3.167	Deleterious		14	0.000752729	0	1	11	2	0	0	1	1	12	0	1	0	0	1	12	0	0	0	4	10	0	0
29303	C>T	2020-01-22	EPI_ISL_406533	Guangzhou/20SF206/2020	N	p.P344S	Missense	-4.031	Deleterious		14	0.000752729	0	12	1	0	1	0	5	7	2	0	6	4	2	0	2	0	4	9	0	1	0	0
29640	C>T	2020-01-28	EPI_ISL_451378	Sichuan/SC-WCH2-017/2020	ORF10	p.A28V	Missense	-4	Deleterious		14	0.000752729	0	4	7	3	0	0	5	2	7	1	0	3	3	0	7	0	1	3	5	5	0	0
374	G>A	2020-03-21	EPI_ISL_427777	Australia/NSW99/2020	leader_protein	p.E37K	Missense	-3.2	Deleterious		14	0.000752729	0	0	0	0	14	0	3	1	10	0	0	3	1	0	10	0	0	0	14	0	0	0
25593	G>C	2020-03-11	EPI_ISL_452023	Denmark/ALAB-HH-144/2020	ORF3a	p.K67N	Missense	-1.029	Neutral		14	0.000752729	0	0	7	1	6	0	9	4	1	0	2	6	3	2	1	0	0	0	10	4	0	0
4444	G>T	2020-03-13	EPI_ISL_418008	Portugal/PT0023/2020	nsp3	no AA change	Synonymous				14	0.000752729	0	11	2	0	1	0	5	8	1	2	6	4	1	0	1	0	0	0	1	6	7	0
7798	G>T	2020-03-05	EPI_ISL_413924	USA/CA-CDPH-UC6/2020	nsp3	p.K1693N	Missense	-1.719	Neutral		14	0.000752729	0	0	13	1	0	0	0	2	12	0	1	0	1	0	12	0	0	0	4	10	0	0
14122	G>T	2020-03-08	EPI_ISL_417391	Australia/NSW28/2020	RNA-dependent_RNA_polymerase	p.G228C	Missense	-8.118	Deleterious		14	0.000752729	0	11	0	0	3	0	4	6	4	0	4	1	2	0	7	0	0	0	10	4	0	0
23311	G>T	2020-03-17	EPI_ISL_441432	NorthernIreland/NIRE-FB4C0/2020	S	p.E583D	Missense	-0.819	Neutral		14	0.000752729	0	8	4	1	1	0	6	4	4	1	2	5	1	0	5	0	0	0	1	9	4	0
25606	G>T	2020-03-21	EPI_ISL_424226	USA/WA-UW-1705/2020	ORF3a	p.A72S	Missense	-1.305	Neutral		14	0.000752729	0	0	13	1	0	0	2	1	11	0	1	2	0	0	11	0	0	0	6	8	0	0
26211	G>T	2020-01-24	EPI_ISL_411952	Jiangsu/JS02/2020	ORF3a	no AA change	Synonymous				14	0.000752729	0	2	3	9	0	0	0	1	13	0	1	0	0	0	13	0	1	1	6	6	0	0
28690	G>T	2020-03-07	EPI_ISL_420450	Belgium/KN-030756/2020	N	p.L139F	Missense	-0.697	Neutral		14	0.000752729	0	0	5	0	9	0	1	5	8	0	0	3	3	0	8	0	0	0	12	2	0	0
28739	G>T	2020-03-04	EPI_ISL_454884	Sweden/20-50144/2020	N	p.A156S	Missense	-0.457	Neutral		14	0.000752729	0	1	12	1	0	0	2	5	7	0	2	1	2	2	7	0	0	0	10	4	0	0
29706	G>T	2020-03-15	EPI_ISL_417740	Iceland/7/2020	3UTR	n.a.	n.a.				14	0.000752729	0	0	13	1	0	0	6	1	7	0	1	6	0	0	7	0	0	0	7	2	0	5
2116	T>A	2020-03-20	EPI_ISL_428273	USA/WI-UW-177/2020	nsp2	p.F437L	Missense	0.256	Neutral		14	0.000752729	0	0	0	14	0	0	0	0	14	0	0	0	0	0	14	0	0	0	5	9	0	0
1570	T>C	2020-03-04	EPI_ISL_414531	Netherlands/NoordBrabant_22/2020	nsp2	no AA change	Synonymous				14	0.000752729	0	0	13	0	1	0	1	0	13	0	1	0	0	0	13	0	0	0	11	3	0	0
1918	T>C	2020-03-27	EPI_ISL_426461	USA/VA-DCLS-0053/2020	nsp2	no AA change	Synonymous				14	0.000752729	0	0	3	11	0	0	0	2	12	0	1	0	1	0	12	0	0	0	5	8	0	1
9445	T>C	2020-03-11	EPI_ISL_417871	Iceland/9/2020	nsp4	no AA change	Synonymous				14	0.000752729	0	0	4	10	0	0	8	6	0	0	3	4	7	0	0	0	0	0	14	0	0	0
25485	T>C	2020-03-20	EPI_ISL_444979	Spain/Barcelona_VH4488/2020	ORF3a	no AA change	Synonymous				14	0.000752729	0	0	14	0	0	0	2	11	1	0	1	3	3	6	1	0	0	0	13	1	0	0
28835	T>C	2020-02-25	EPI_ISL_435126	UnitedArabEmirates/L0904/2020	N	p.S188P	Missense	-2.918	Deleterious		14	0.000752729	0	8	4	1	1	0	7	6	1	1	5	5	0	0	3	0	0	1	13	0	0	0
15927	T>G	2020-03-02	EPI_ISL_430276	USA/WA-S238/2020	RNA-dependent_RNA_polymerase	no AA change	Synonymous				14	0.000752729	0	0	0	14	0	0	0	0	14	0	0	0	0	0	14	0	0	0	14	0	0	0
22606	A>T	2020-03-12	EPI_ISL_450102	USA/NY-PV09423/2020	S	no AA change	Synonymous				13	0.000698962	0	0	0	11	2	0	4	4	5	0	2	4	2	0	5	0	0	0	13	0	0	0
37	C>A	2020-03-14	EPI_ISL_417359	USA/WA-UW210/2020	5UTR	n.a.	n.a.				13	0.000698962	0	1	0	12	0	0	0	1	12	0	1	0	0	0	12	0	0	0	12	1	0	0
683	C>T	2020-01-22	EPI_ISL_451323	Sichuan/SC-MY-057/2020	leader_protein	no AA change	Synonymous				13	0.000698962	0	3	8	1	1	0	1	2	10	0	2	0	1	0	10	0	2	1	4	6	0	0
1101	C>T	2020-02-09	EPI_ISL_426182	Korea/KCDC2012/2020	nsp2	p.S99F	Missense	-4.574	Deleterious		13	0.000698962	0	4	7	2	0	0	3	2	8	0	2	1	2	2	6	0	0	3	2	7	1	0
1469	C>T	2020-03-12	EPI_ISL_417346	USA/WA-UW197/2020	nsp2	p.R222C	Missense	-5.444	Deleterious		13	0.000698962	0	2	9	2	0	0	4	2	7	0	2	4	0	0	7	0	0	0	7	6	0	0
1887	C>T	2020-03-14	EPI_ISL_418963	USA/UT-021/2020	nsp2	p.A361V	Missense	-1.3	Neutral		13	0.000698962	0	0	1	12	0	0	0	0	13	0	0	0	0	0	13	0	0	0	12	1	0	0
1909	C>T	2020-03-26	EPI_ISL_451574	Australia/NSW310/2020	nsp2	no AA change	Synonymous				13	0.000698962	0	0	4	0	9	0	0	1	12	0	1	0	0	0	12	0	0	0	7	6	0	0
2523	C>T	2020-03-17	EPI_ISL_419720	Australia/VIC107/2020	nsp2	p.T573I	Missense	-3.167	Deleterious		13	0.000698962	0	0	1	2	10	0	5	4	4	1	2	4	1	1	4	0	0	0	11	2	0	0
3903	C>T	2020-03-25	EPI_ISL_437335	Turkey/HSGM-12059/2020	nsp3	p.P395L	Missense	-2.45	Neutral		13	0.000698962	0	0	12	1	0	0	2	0	11	0	0	0	2	0	11	0	0	0	3	9	0	1
5183	C>T	2020-03-09	EPI_ISL_450093	USA/NY-PV09413/2020	nsp3	p.P822S	Missense	0.685	Neutral		13	0.000698962	0	0	2	11	0	0	2	1	10	0	1	2	0	0	10	0	0	0	8	5	0	0
5869	C>T	2020-02-15	EPI_ISL_416406	Shanghai/SH0125/2020	nsp3	no AA change	Synonymous				13	0.000698962	0	2	5	5	0	1	1	4	8	0	1	2	1	0	9	0	0	2	4	6	0	1
6070	C>T	2020-03-26	EPI_ISL_447286	Israel/701002666/2020	nsp3	no AA change	Synonymous				13	0.000698962	0	2	10	1	0	0	1	1	11	0	0	2	0	0	11	0	0	0	2	4	7	0
6363	C>T	2020-01-29	EPI_ISL_416350	Shanghai/SH0041/2020	nsp3	p.A1215V	Missense	0.721	Neutral		13	0.000698962	0	2	0	11	0	0	1	1	11	0	1	1	0	0	11	0	1	1	0	10	1	0
6402	C>T	2020-03-09	EPI_ISL_454479	Sweden/20-08108/2020	nsp3	p.P1228L	Missense	-1.161	Neutral		13	0.000698962	0	2	7	4	0	0	3	6	4	2	2	3	1	2	3	0	0	0	10	1	2	0
6636	C>T	2020-02-25	EPI_ISL_413619	USA/CruiseA-14/2020	nsp3	p.T1306I	Missense	-0.865	Neutral		13	0.000698962	0	0	11	2	0	0	1	1	11	0	0	1	0	0	12	0	0	1	4	8	0	0
7164	C>T	2020-03-13	EPI_ISL_422644	Netherlands/Gelderland_8/2020	nsp3	p.T1482I	Missense	-1.739	Neutral		13	0.000698962	0	2	8	3	0	0	0	1	12	0	0	1	0	0	12	0	0	1	5	7	0	0
9778	C>T	2020-04-07	EPI_ISL_454274	Portugal/PT0551/2020	nsp4	no AA change	Synonymous				13	0.000698962	0	0	13	0	0	0	0	0	13	0	0	0	0	0	13	0	0	0	0	9	4	0
14120	C>T	2020-03-16	EPI_ISL_447254	Taiwan/TSGH-28/2020	RNA-dependent_RNA_polymerase	p.P227L	Missense	-7.852	Deleterious		13	0.000698962	0	2	11	0	0	0	2	2	9	0	1	2	1	0	9	0	0	0	7	6	0	0
15240	C>T	2020-02-29	EPI_ISL_417142	USA/WA-S89/2020	RNA-dependent_RNA_polymerase	no AA change	Synonymous				13	0.000698962	0	3	4	6	0	0	3	1	9	0	1	2	0	0	10	0	0	2	8	3	0	0
16457	C>T	2020-02-28	EPI_ISL_419560	USA/FL_5091/2020	helicase	p.S74L	Missense	-3.827	Deleterious		13	0.000698962	0	0	7	6	0	0	1	2	10	0	0	0	1	0	12	0	0	1	1	11	0	0
18110	C>T	2020-01-29	EPI_ISL_451335	Sichuan/SC-NC-076/2020	3-to-5_exonuclease	p.P24L	Missense	-3.354	Deleterious		13	0.000698962	0	12	1	0	0	0	2	10	1	0	3	6	3	0	1	0	5	7	1	0	0	0
19602	C>T	2020-03-17	EPI_ISL_420070	Senegal/315/2020	3-to-5_exonuclease	no AA change	Synonymous				13	0.000698962	1	0	12	0	0	0	2	3	8	0	0	1	1	3	8	0	0	0	8	5	0	0
21242	C>T	2020-03-18	EPI_ISL_421482	Portugal/PT0079/2020	2-O-ribose_methyltransferase	p.T195I	Missense	-5.8	Deleterious		13	0.000698962	0	0	13	0	0	0	2	2	9	0	0	1	1	1	10	0	0	0	10	3	0	0
21742	C>T	2020-03-16	EPI_ISL_429301	Denmark/ALAB-HH49/2020	S	no AA change	Synonymous				13	0.000698962	0	0	8	5	0	0	2	1	10	0	1	0	2	0	10	0	0	0	6	6	1	0
23604	C>T	2020-03-20	EPI_ISL_440369	England/CAMB-74140/2020	S	p.P681L	Missense	0.093	Neutral		13	0.000698962	0	0	1	12	0	0	0	0	13	0	0	0	0	0	13	0	0	0	1	12	0	0
27945	C>T	2020-03-10	EPI_ISL_416439	USA/WA-UW83/2020	ORF8	p.Q18*	Nonsense				13	0.000698962	0	0	9	4	0	0	0	0	13	0	0	0	0	0	13	0	0	0	4	6	2	1
28087	C>T	2020-03-12	EPI_ISL_428692	Spain/Madrid_H12_29/2020	ORF8	p.A65V	Missense	1.222	Neutral		13	0.000698962	1	1	10	1	0	0	2	3	8	0	1	3	1	0	8	0	0	0	5	4	3	1
29541	C>T	2020-03-05	EPI_ISL_420139	Norway/1811/2020	No annotated genes	n.a.	n.a.				13	0.000698962	0	0	10	3	0	0	5	1	7	0	5	0	1	0	7	0	0	0	6	6	1	0
16078	G>A	2020-04-11	EPI_ISL_450783	India/GBRC95b/2020	RNA-dependent_RNA_polymerase	p.V880I	Missense	-0.884	Neutral		13	0.000698962	0	13	0	0	0	0	8	5	0	3	2	6	1	0	1	0	0	0	0	9	4	0
26720	G>C	2020-03-11	EPI_ISL_418832	Canada/BC_5282984/2020	M	no AA change	Synonymous				13	0.000698962	0	8	3	1	1	0	7	6	0	1	5	5	0	0	2	0	0	0	13	0	0	0
4162	G>T	2020-02-17	EPI_ISL_416630	Japan/DP0803/2020	nsp3	no AA change	Synonymous				13	0.000698962	0	1	2	0	10	0	1	1	11	0	1	0	0	0	12	0	0	1	6	6	0	0
5572	G>T	2020-02-18	EPI_ISL_427810	Korea/KCDC2016/2020	nsp3	p.M951I	Missense	-0.591	Neutral		13	0.000698962	0	8	1	4	0	0	9	2	2	1	4	4	2	0	2	0	0	9	4	0	0	0
14580	G>T	2020-03-11	EPI_ISL_450108	USA/NY-PV09431/2020	RNA-dependent_RNA_polymerase	p.M380I	Missense	-0.967	Neutral		13	0.000698962	0	0	11	2	0	0	3	2	8	0	1	0	2	2	8	0	0	0	4	7	0	2
16741	G>T	2020-03-11	EPI_ISL_434737	USA/TX-HMH028/2020	helicase	p.V169F	Missense	-2.294	Neutral		13	0.000698962	0	0	10	2	1	0	1	0	12	0	0	0	1	0	12	0	0	0	5	8	0	0
16912	G>T	2020-03-14	EPI_ISL_418878	USA/WA-UW310/2020	helicase	p.V226L	Missense	-2.763	Deleterious		13	0.000698962	0	0	1	12	0	0	0	1	12	0	1	0	0	0	12	0	0	0	8	5	0	0
17808	G>T	2020-03-15	EPI_ISL_434718	USA/TX-HMH07/2020	helicase	p.K524N	Missense	-1.8	Neutral		13	0.000698962	0	0	2	11	0	0	1	1	11	0	0	1	0	0	12	0	0	0	11	2	0	0
17944	G>T	2020-03-18	EPI_ISL_427687	Australia/NSW175/2020	helicase	p.V570L	Missense	-0.509	Neutral		13	0.000698962	0	1	3	0	9	0	2	7	4	0	3	1	5	0	4	0	0	0	12	1	0	0
19086	G>T	2020-03-19	EPI_ISL_452029	Denmark/ALAB-HH-154/2020	3-to-5_exonuclease	p.K349N	Missense	-1.027	Neutral		13	0.000698962	0	2	10	1	0	0	1	3	9	0	0	1	3	0	9	0	0	0	6	4	3	0
21204	G>T	2020-03-09	EPI_ISL_437915	Austria/CeMM0025/2020	2-O-ribose_methyltransferase	p.K182N	Missense	-1.437	Neutral		13	0.000698962	0	1	12	0	0	0	2	10	1	0	1	2	2	6	2	0	0	0	12	1	0	0
22203	G>T	2020-03-16	EPI_ISL_450700	USA/WI-UW-20/2020	S	p.R214L	Missense	-0.393	Neutral		13	0.000698962	0	0	10	3	0	0	0	1	12	0	0	0	0	1	12	0	0	0	8	4	1	0
24038	G>T	?	EPI_ISL_448552	England/OXON-ACFFA/2020	S	p.V826L	Missense	-2.633	Deleterious		13	0.000698962	0	0	13	0	0	0	0	0	13	0	0	0	0	0	13	0	0	0	0	0	0	13
25906	G>T	2020-03-12	EPI_ISL_418372	Canada/ON_PHL8458/2020	ORF3a	p.G172C	Missense	-6.752	Deleterious		13	0.000698962	0	4	7	2	0	0	3	4	6	1	2	2	0	1	7	0	0	0	7	4	1	1
26615	G>T	2020-03-25	EPI_ISL_433327	Scotland/CVR702/2020	M	p.W31C	Missense	-2.487	Neutral		13	0.000698962	0	0	13	0	0	0	0	0	13	0	0	0	0	0	13	0	0	0	3	10	0	0
27327	G>T	2020-03-08	EPI_ISL_415609	USA/WA-UW44/2020	ORF6	p.K42N	Missense	0.679	Neutral		13	0.000698962	0	0	0	13	0	0	0	0	13	0	0	0	0	0	13	0	0	0	12	1	0	0
28655	G>T	2020-01-30	EPI_ISL_428444	Guangdong/20SF1152/2020	N	p.D128Y	Missense	-4.529	Deleterious		13	0.000698962	0	1	9	3	0	0	1	2	10	0	0	2	1	0	10	0	1	0	5	2	5	0
29701	G>T	2020-04-07	EPI_ISL_433789	England/CAMB-788ED/2020	3UTR	n.a.	n.a.				13	0.000698962	0	0	13	0	0	0	0	0	13	0	0	0	0	0	13	0	0	0	0	13	0	0
3931	T>C	2020-03-26	EPI_ISL_421787	England/201361012/2020	nsp3	no AA change	Synonymous				13	0.000698962	0	0	3	10	0	0	2	0	11	0	0	1	0	1	11	0	0	0	2	11	0	0
9172	T>C	2020-03-14	EPI_ISL_434683	USA/MD-HP00020/2020	nsp4	no AA change	Synonymous				13	0.000698962	0	0	2	11	0	0	1	4	8	0	0	1	4	0	8	0	0	0	6	7	0	0
15166	T>C	2020-03-28	EPI_ISL_426910	Australia/VIC478/2020	RNA-dependent_RNA_polymerase	no AA change	Synonymous				13	0.000698962	0	0	0	0	13	0	3	10	0	1	2	5	5	0	0	0	0	0	11	2	0	0
26094	T>C	2020-03-21	EPI_ISL_427696	Australia/NSW115/2020	ORF3a	no AA change	Synonymous				13	0.000698962	0	0	0	1	12	0	3	6	4	0	0	3	5	1	4	0	0	0	11	2	0	0
28705	T>C	2020-03-15	EPI_ISL_454035	Portugal/PT0319/2020	N	no AA change	Synonymous				13	0.000698962	0	0	13	0	0	0	0	0	13	0	0	0	0	0	13	0	0	0	8	5	0	0
14592	T>G	2020-05-06	EPI_ISL_451256	USA/LA-EVTL095/2020	RNA-dependent_RNA_polymerase	no AA change	Synonymous				13	0.000698962	0	0	0	13	0	0	0	0	13	0	0	1	5	7	0	0	0	0	0	0	13	0
29567	A>C	2020-03-16	EPI_ISL_444569	USA/IL-NM074/2020	ORF10	p.I4L	Missense	-2	Neutral		12	0.000645196	0	0	0	12	0	0	2	3	7	0	2	0	2	1	7	0	0	0	11	1	0	0
10236	A>G	2020-03-17	EPI_ISL_426502	USA/AZ-TG268188/2020	3C-like_proteinase	p.K61R	Missense	-1.022	Neutral		12	0.000645196	0	0	2	10	0	0	2	1	9	0	0	0	0	0	12	0	0	0	6	5	0	1
20355	A>G	2020-03-17	EPI_ISL_424364	India/3118/2020	endoRNAse	no AA change	Synonymous				12	0.000645196	0	2	10	0	0	0	4	0	8	0	2	1	0	1	8	0	0	0	4	7	1	0
635	C>T	2020-01-27	EPI_ISL_451319	Sichuan/SC-MY-053/2020	leader_protein	p.R124C	Missense	-8	Deleterious		12	0.000645196	0	3	9	0	0	0	2	4	6	0	5	1	0	0	6	0	1	0	3	8	0	0
1884	C>T	2020-02-27	EPI_ISL_450512	Lebanon/S5_762/2020	nsp2	p.A360V	Missense	-1.611	Neutral		12	0.000645196	0	1	9	2	0	0	2	1	9	0	0	3	0	0	9	0	0	1	8	3	0	0
6026	C>T	2020-02-02	EPI_ISL_414510	Shanghai/SH01/2020	nsp3	p.P1103S	Missense	0.038	Neutral		12	0.000645196	0	2	7	3	0	0	0	2	10	0	1	0	0	0	11	0	0	1	5	5	0	1
6627	C>T	2020-03-27	EPI_ISL_421883	England/20139022004/2020	nsp3	p.T1303I	Missense	-1.716	Neutral		12	0.000645196	0	0	11	1	0	0	0	2	10	0	0	0	1	1	10	0	0	0	3	9	0	0
8655	C>T	2020-03-12	EPI_ISL_451519	Australia/NSW254/2020	nsp4	p.S34F	Missense	-0.523	Neutral		12	0.000645196	1	1	4	5	1	0	2	3	7	0	1	1	3	0	7	0	0	0	7	3	2	0
9866	C>T	2020-03-13	EPI_ISL_430895	USA/WA-UW-604/2020	nsp4	p.L438F	Missense	-0.527	Neutral		12	0.000645196	0	0	0	12	0	0	0	0	12	0	0	0	0	0	12	0	0	0	1	11	0	0
10138	C>T	2020-02-04	EPI_ISL_410715	Singapore/9/2020	3C-like_proteinase	no AA change	Synonymous				12	0.000645196	0	3	4	3	2	0	4	4	4	1	0	3	1	3	4	0	0	3	5	4	0	0
12213	C>T	2020-01-27	EPI_ISL_428473	Guangdong/20SF758/2020	nsp8	p.S41F	Missense	-3.3	Deleterious		12	0.000645196	0	1	10	1	0	0	3	3	6	0	2	4	0	0	6	0	1	0	7	4	0	0
13019	C>T	2020-02-12	EPI_ISL_451364	Sichuan/SC-PHCC2-044/2020	nsp9	no AA change	Synonymous				12	0.000645196	0	1	5	6	0	0	1	2	9	0	0	0	3	0	9	0	0	1	10	1	0	0
13584	C>T	2020-03-17	EPI_ISL_445316	Chile/Santiago_37/2020	RNA-dependent_RNA_polymerase	no AA change	Synonymous				12	0.000645196	0	0	11	0	0	1	0	1	11	0	1	0	0	0	11	0	0	0	1	11	0	0
13694	C>T	2020-02-01	EPI_ISL_413862	Guangdong/GD2020086-P0021/2020	RNA-dependent_RNA_polymerase	p.T85I	Missense	-2.313	Neutral		12	0.000645196	0	1	11	0	0	0	0	1	11	0	0	0	0	0	12	0	0	1	1	7	3	0
15237	C>T	2020-03-11	EPI_ISL_430853	Sweden/20-08167/2020	RNA-dependent_RNA_polymerase	no AA change	Synonymous				12	0.000645196	0	0	12	0	0	0	1	3	8	0	1	1	2	0	8	0	0	0	4	7	1	0
19862	C>T	2020-03-10	EPI_ISL_419753	Australia/VIC34/2020	endoRNAse	p.A81V	Missense	-0.611	Neutral		12	0.000645196	0	0	4	3	5	0	3	2	7	0	2	2	1	0	7	0	0	0	11	1	0	0
19884	C>T	2020-03-04	EPI_ISL_414637	France/HF1993/2020	endoRNAse	no AA change	Synonymous				12	0.000645196	0	0	10	2	0	0	2	3	7	1	0	2	1	1	7	0	0	0	8	4	0	0
21627	C>T	2020-03-11	EPI_ISL_418324	Canada/ON_PHL3318/2020	S	p.T22I	Missense	-0.026	Neutral		12	0.000645196	0	5	2	5	0	0	3	2	7	1	1	1	2	0	7	0	0	0	7	5	0	0
25782	C>T	2020-03-10	EPI_ISL_445251	Chile/Santiago_8/2020	ORF3a	no AA change	Synonymous				12	0.000645196	0	0	10	0	1	1	1	2	9	0	1	0	0	2	9	0	0	0	6	6	0	0
26013	C>T	2020-03-15	EPI_ISL_418413	France/ARA09428/2020	ORF3a	no AA change	Synonymous				12	0.000645196	0	1	4	7	0	0	2	2	8	0	1	1	0	2	8	0	0	0	5	7	0	0
26111	C>T	2020-03-16	EPI_ISL_444570	USA/IL-NM075/2020	ORF3a	p.P240L	Missense	-2.21	Neutral		12	0.000645196	0	1	7	4	0	0	2	1	9	0	0	2	1	0	9	0	0	0	4	7	1	0
26895	C>T	2020-02-04	EPI_ISL_447919	Thailand/Samutprakarn_840/2020	M	p.H125Y	Missense	0.799	Neutral		12	0.000645196	0	2	3	6	1	0	2	5	5	0	2	4	0	1	5	0	0	1	6	4	1	0
28093	C>T	2020-01-08	EPI_ISL_412459	Jingzhou/HBCDC-HB-01/2020	ORF8	p.S67F	Missense	-1.667	Neutral		12	0.000645196	0	1	5	6	0	0	0	1	11	0	0	1	2	0	9	0	1	0	3	2	6	0
4185	G>A	2020-03-24	EPI_ISL_439621	England/CAMB-72467/2020	nsp3	p.G489D	Missense	-1.774	Neutral		12	0.000645196	0	0	12	0	0	0	0	0	12	0	0	0	0	0	12	0	0	0	2	10	0	0
8602	G>A	2020-03-09	EPI_ISL_415627	USA/WA-UW62/2020	nsp4	no AA change	Synonymous				12	0.000645196	0	0	2	10	0	0	0	0	12	0	0	0	0	0	12	0	0	0	10	2	0	0
1148	G>T	2020-03-05	EPI_ISL_452736	Spain/COV000752/2020	nsp2	p.G115C	Missense	-3.759	Deleterious		12	0.000645196	0	0	10	2	0	0	2	1	9	0	0	2	1	0	9	0	0	0	8	4	0	0
7393	G>T	2020-03-11	EPI_ISL_430721	Spain/Madrid-LP33/2020	nsp3	no AA change	Synonymous				12	0.000645196	0	1	10	1	0	0	3	0	9	0	0	1	0	2	9	0	0	0	3	9	0	0
16852	G>T	2020-03-12	EPI_ISL_421503	France/IDF2414/2020	helicase	p.G206C	Missense	-3.754	Deleterious		12	0.000645196	0	2	10	0	0	0	0	4	8	0	2	0	1	1	8	0	0	0	4	6	2	0
20419	G>T	2020-03-07	EPI_ISL_417855	Iceland/63/2020	endoRNAse	p.D267Y	Missense	-4.731	Deleterious		12	0.000645196	0	0	12	0	0	0	3	4	5	0	3	2	2	0	5	0	0	0	12	0	0	0
20931	G>T	2020-03-21	EPI_ISL_419943	Australia/VIC248/2020	2-O-ribose_methyltransferase	no AA change	Synonymous				12	0.000645196	0	0	1	0	11	0	3	3	6	0	0	5	1	0	6	0	0	0	12	0	0	0
25879	G>T	2020-03-16	EPI_ISL_450193	Australia/SAP029/2020	ORF3a	p.V163L	Missense	-1.238	Neutral		12	0.000645196	0	0	0	3	9	0	1	2	9	1	1	1	0	0	9	0	0	0	12	0	0	0
26951	G>T	2020-03-13	EPI_ISL_435649	USA/CA-SCCPHD-UC170/2020	M	no AA change	Synonymous				12	0.000645196	0	0	9	3	0	0	1	3	8	2	1	0	0	0	9	0	0	0	8	0	0	4
29779	G>T	2020-03-05	EPI_ISL_417850	Iceland/52/2020	3UTR	n.a.	n.a.				12	0.000645196	0	0	11	0	1	0	4	3	5	0	3	1	2	1	5	0	0	0	11	1	0	0
4186	T>C	2020-03-25	EPI_ISL_422107	Wales/PHWC-25FF9/2020	nsp3	no AA change	Synonymous				12	0.000645196	0	0	12	0	0	0	1	3	8	0	1	0	2	1	8	0	0	0	5	7	0	0
6226	T>C	2020-04-27	EPI_ISL_451214	USA/LA-EVTL053/2020	nsp3	no AA change	Synonymous				12	0.000645196	0	0	0	12	0	0	4	2	6	0	2	3	4	3	0	0	0	0	0	4	8	0
22729	T>C	2020-03-16	EPI_ISL_441419	NorthernIreland/NIRE-FB3F0/2020	S	no AA change	Synonymous				12	0.000645196	0	0	12	0	0	0	0	0	12	0	0	0	0	0	12	0	0	0	10	2	0	0
1587	A>G	2020-03-13	EPI_ISL_425772	Scotland/CVR44/2020	nsp2	p.E261G	Missense	-1.705	Neutral		11	0.00059143	0	0	11	0	0	0	0	0	11	0	0	0	0	0	11	0	0	0	9	2	0	0
11430	A>G	2020-01-29	EPI_ISL_416350	Shanghai/SH0041/2020	nsp6	p.Y153C	Missense	-3.282	Deleterious		11	0.00059143	0	5	6	0	0	0	1	1	9	0	1	1	0	0	9	0	1	4	0	6	0	0
11537	A>G	2020-03-20	EPI_ISL_427758	Australia/NSW162/2020	nsp6	p.I189V	Missense	-0.041	Neutral		11	0.00059143	0	0	10	0	1	0	0	0	11	0	0	0	0	0	11	0	0	0	2	8	1	0
25798	A>G	2020-04-16	EPI_ISL_433117	Scotland/EDB1683/2020	ORF3a	p.K136E	Missense	-2.543	Deleterious		11	0.00059143	0	0	11	0	0	0	0	0	11	0	0	0	0	0	11	0	0	0	0	11	0	0
17010	C>A	2020-03-04	EPI_ISL_426027	USA/NY-Wadsworth-10683-01/2020	helicase	no AA change	Synonymous				11	0.00059143	0	0	0	11	0	0	2	7	2	0	1	5	3	0	2	0	0	0	11	0	0	0
398	C>T	2020-01-24	EPI_ISL_416829	Malaysia/MKAK-CL-2020-5045/2020	leader_protein	p.H45Y	Missense	-4.8	Deleterious		11	0.00059143	0	1	10	0	0	0	5	6	0	1	0	2	2	6	0	0	1	0	9	1	0	0
2536	C>T	2020-01-22	EPI_ISL_449476	Wuhan/WHUH001/2020	nsp2	no AA change	Synonymous				11	0.00059143	0	5	5	1	0	0	1	1	9	0	1	0	1	0	9	0	5	0	1	5	0	0
2704	C>T	2020-03-17	EPI_ISL_454340	Portugal/PT0617/2020	nsp2	no AA change	Synonymous				11	0.00059143	0	0	11	0	0	0	0	0	11	0	0	0	0	0	11	0	0	0	3	8	0	0
3411	C>T	2020-02-27	EPI_ISL_413025	USA/WA3-UW1/2020	nsp3	p.A231V	Missense	-0.327	Neutral		11	0.00059143	0	1	7	3	0	0	2	0	9	0	0	2	1	0	8	0	0	2	3	6	0	0
6525	C>T	2020-04-05	EPI_ISL_442089	England/CAMB-7BC0C/2020	nsp3	p.T1269I	Missense	0.43	Neutral		11	0.00059143	8	0	3	0	0	0	5	3	3	1	3	4	0	0	3	0	0	0	0	11	0	0
6606	C>T	2020-03-25	EPI_ISL_421656	Latvia/04/2020	nsp3	p.S1296F	Missense	-2.535	Deleterious		11	0.00059143	0	0	10	1	0	0	0	0	11	0	0	0	0	0	11	0	0	0	3	4	3	1
7869	C>T	2020-03-12	EPI_ISL_425813	Scotland/CVR89/2020	nsp3	p.S1717L	Missense	-0.602	Neutral		11	0.00059143	0	0	11	0	0	0	0	0	11	0	0	0	0	0	11	0	0	0	2	6	3	0
8025	C>T	2020-03-18	EPI_ISL_419861	Australia/VIC164/2020	nsp3	p.A1769V	Missense	-1.33	Neutral		11	0.00059143	0	0	10	0	1	0	1	4	6	0	1	0	4	1	5	0	0	0	6	5	0	0
8394	C>T	2020-03-23	EPI_ISL_420398	Belgium/NA-0323141/2020	nsp3	p.A1892V	Missense	-1.9	Neutral		11	0.00059143	3	0	8	0	0	0	6	3	2	0	3	5	1	0	2	0	0	0	9	2	0	0
10818	C>T	2020-03-15	EPI_ISL_418075	USA/WA-UW290/2020	3C-like_proteinase	p.A255V	Missense	-3.527	Deleterious		11	0.00059143	0	0	4	7	0	0	0	0	11	0	0	0	0	0	11	0	0	0	4	3	0	4
11674	C>T	2020-03-15	EPI_ISL_417377	USA/WA-UW228/2020	nsp6	no AA change	Synonymous				11	0.00059143	0	0	5	6	0	0	2	3	6	0	0	1	3	2	5	0	0	0	9	2	0	0
11747	C>T	2020-03-24	EPI_ISL_418304	England/SHEF-BFEBB/2020	nsp6	no AA change	Synonymous				11	0.00059143	0	0	6	5	0	0	1	2	8	0	1	1	0	1	8	0	0	0	5	5	1	0
11962	C>T	2020-02-02	EPI_ISL_416405	Shanghai/SH0121/2020	nsp7	no AA change	Synonymous				11	0.00059143	0	1	7	2	1	0	1	2	8	0	1	0	2	0	8	0	0	1	2	8	0	0
13119	C>T	2020-03-08	EPI_ISL_422808	Netherlands/NA_47/2020	nsp10	p.A32V	Missense	-1.863	Neutral		11	0.00059143	0	1	9	1	0	0	3	2	6	0	0	3	2	0	6	0	0	0	7	4	0	0
16017	C>T	2020-03-13	EPI_ISL_417711	Iceland/150/2020	RNA-dependent_RNA_polymerase	no AA change	Synonymous				11	0.00059143	0	2	4	5	0	0	3	1	7	1	0	3	0	0	7	0	0	0	4	7	0	0
16293	C>T	2020-01-24	EPI_ISL_424355	Beijing/Wuhan_IME-BJ01/2020	helicase	no AA change	Synonymous				11	0.00059143	2	5	1	3	0	0	4	2	5	0	3	0	3	0	5	0	1	4	3	3	0	0
16428	C>T	2020-03-03	EPI_ISL_414629	France/HF1870/2020	helicase	no AA change	Synonymous				11	0.00059143	0	0	2	9	0	0	2	1	8	0	0	1	1	1	8	0	0	0	7	4	0	0
17733	C>T	2020-03-10	EPI_ISL_418333	Canada/ON_PHL3501/2020	helicase	no AA change	Synonymous				11	0.00059143	0	0	8	3	0	0	1	1	9	0	0	2	0	0	9	0	0	0	10	1	0	0
18348	C>T	2020-03-11	EPI_ISL_418831	Canada/BC_5275718/2020	3-to-5_exonuclease	no AA change	Synonymous				11	0.00059143	0	0	9	2	0	0	3	3	5	0	2	1	3	0	5	0	0	0	6	5	0	0
18828	C>T	2020-01-08	EPI_ISL_412459	Jingzhou/HBCDC-HB-01/2020	3-to-5_exonuclease	no AA change	Synonymous				11	0.00059143	0	2	8	0	0	1	2	3	6	0	1	2	2	0	6	0	2	0	6	2	0	1
20762	C>T	2020-02-17	EPI_ISL_416613	Japan/DP0654/2020	2-O-ribose_methyltransferase	p.T35I	Missense	-1.918	Neutral		11	0.00059143	0	1	7	1	2	0	3	1	7	0	1	0	3	0	7	0	0	1	9	1	0	0
21846	C>T	2020-03-09	EPI_ISL_436067	USA/NY-SURV0444/2020	S	p.T95I	Missense	-1.214	Neutral		11	0.00059143	0	2	7	1	0	1	0	4	7	1	1	2	0	0	7	0	0	0	7	2	2	0
23191	C>T	2020-01-25	EPI_ISL_451382	Sichuan/SC-WCH-315/2020	S	no AA change	Synonymous				11	0.00059143	0	1	6	3	1	0	3	2	6	0	1	3	1	0	6	0	1	0	5	5	0	0
23439	C>T	2020-03-21	EPI_ISL_419943	Australia/VIC248/2020	S	p.A626V	Missense	-0.417	Neutral		11	0.00059143	0	0	0	0	11	0	3	2	6	0	0	4	1	0	6	0	0	0	11	0	0	0
26124	C>T	2020-03-20	EPI_ISL_421309	USA/WI-UW-51/2020	ORF3a	no AA change	Synonymous				11	0.00059143	0	0	2	9	0	0	0	2	9	0	0	2	0	0	9	0	0	0	6	5	0	0
27513	C>T	2020-03-20	EPI_ISL_430241	USA/WA-S203/2020	ORF7a	no AA change	Synonymous				11	0.00059143	0	0	9	1	1	0	3	1	7	0	0	1	1	2	7	0	0	0	6	5	0	0
27741	C>T	2020-03-10	EPI_ISL_416441	USA/WA-UW85/2020	ORF7a	no AA change	Synonymous				11	0.00059143	0	1	4	5	0	1	4	1	6	0	0	3	1	1	6	0	0	0	4	6	1	0
27874	C>T	2020-02-11	EPI_ISL_451342	Sichuan/SC-NJ-093/2020	ORF7b	p.T40I	Missense	-2	Neutral		11	0.00059143	0	2	2	7	0	0	1	1	9	0	0	1	1	0	9	0	0	1	5	5	0	0
29769	C>T	2020-03-03	EPI_ISL_414586	Ireland/Limerick-19934/2020	3UTR	n.a.	n.a.				11	0.00059143	0	1	9	1	0	0	0	3	8	1	1	0	0	0	9	0	0	0	2	5	3	1
2626	G>A	2020-04-13	EPI_ISL_449909	USA/WA-S739/2020	nsp2	no AA change	Synonymous				11	0.00059143	0	0	9	2	0	0	0	0	11	0	0	0	0	0	11	0	0	0	0	11	0	0
3831	G>A	2020-03-27	EPI_ISL_433347	Scotland/CVR826/2020	nsp3	p.S371N	Missense	-0.077	Neutral		11	0.00059143	0	0	11	0	0	0	0	0	11	0	0	0	0	0	11	0	0	0	4	7	0	0
6446	G>A	2020-02-01	EPI_ISL_450203	Germany/BavPat7-ChVir1289/2020	nsp3	p.V1243I	Missense	-0.169	Neutral		11	0.00059143	0	0	11	0	0	0	0	0	11	0	0	0	0	0	11	0	4	5	0	2	0	0
16813	G>A	2020-04-02	EPI_ISL_434241	USA/WA-S481/2020	helicase	p.V193I	Missense	-0.287	Neutral		11	0.00059143	0	0	0	11	0	0	0	1	10	0	0	1	0	0	10	0	0	0	0	11	0	0
26152	G>A	2020-03-09	EPI_ISL_415627	USA/WA-UW62/2020	ORF3a	p.G254R	Missense	-5.257	Deleterious		11	0.00059143	0	0	2	9	0	0	0	1	10	0	0	1	0	0	10	0	0	0	10	1	0	0
28857	G>A	2020-03-02	EPI_ISL_415650	France/IDF2075/2020	N	p.R195K	Missense	-1.257	Neutral		11	0.00059143	0	3	8	0	0	0	3	7	1	0	2	3	5	0	1	0	0	0	10	1	0	0
29032	G>A	2020-03-12	EPI_ISL_415659	Wales/PHW28/2020	N	no AA change	Synonymous				11	0.00059143	0	0	11	0	0	0	1	2	8	0	0	0	1	2	8	0	0	0	8	2	0	1
29861	G>A	2020-01-10	EPI_ISL_450500	Wuhan/OS52/2020	3UTR	n.a.	n.a.				11	0.00059143	0	2	0	9	0	0	0	0	11	0	0	0	0	0	11	0	2	0	4	5	0	0
3518	G>T	2020-01-24	EPI_ISL_428461	Guangdong/20SF316/2020	nsp3	p.V267F	Missense	-0.995	Neutral		11	0.00059143	0	3	1	7	0	0	2	1	8	0	0	2	1	0	8	0	2	1	1	7	0	0
14118	G>T	2020-03-24	EPI_ISL_434876	USA/TX-HMH0201/2020	RNA-dependent_RNA_polymerase	no AA change	Synonymous				11	0.00059143	0	0	0	11	0	0	0	0	11	0	0	0	0	0	11	0	0	0	8	3	0	0
15327	G>T	2020-01-23	EPI_ISL_450196	Thailand/Bangkok_168/2020	RNA-dependent_RNA_polymerase	p.M629I	Missense	-1.39	Neutral		11	0.00059143	0	3	8	0	0	0	4	1	6	0	4	1	0	1	5	0	2	1	4	4	0	0
16846	G>T	2020-01-25	EPI_ISL_416044	Hangzhou/ZJU-03/2020	helicase	p.D204Y	Missense	-6.414	Deleterious		11	0.00059143	6	1	3	0	1	0	5	5	1	0	7	2	0	1	1	0	1	0	3	7	0	0
22918	G>T	2020-03-19	EPI_ISL_451079	Australia/SAP034/2020	S	no AA change	Synonymous				11	0.00059143	0	0	2	0	9	0	1	1	9	0	0	0	2	0	9	0	0	0	9	2	0	0
23593	G>T	2020-03-20	EPI_ISL_419913	Australia/VIC218/2020	S	p.Q677H	Missense	0.002	Neutral		11	0.00059143	0	6	0	3	2	0	6	2	3	1	4	2	1	0	3	0	0	0	4	6	1	0
23856	G>T	2020-02-17	EPI_ISL_416626	Japan/DP0779/2020	S	p.R765L	Missense	-1.936	Neutral		11	0.00059143	0	3	8	0	0	0	4	1	6	0	2	1	1	0	7	0	0	1	7	3	0	0
23868	G>T	2020-03-14	EPI_ISL_437902	Greece/153_33892/2020	S	p.G769V	Missense	-1.489	Neutral		11	0.00059143	1	0	9	0	1	0	1	1	9	0	2	0	0	0	9	0	0	0	4	1	5	1
25217	G>T	2020-01-23	EPI_ISL_450196	Thailand/Bangkok_168/2020	S	p.G1219C	Missense	-0.855	Neutral		11	0.00059143	0	2	7	2	0	0	1	2	8	0	3	1	0	0	7	0	2	0	8	1	0	0
25855	G>T	2020-03-08	EPI_ISL_437896	Greece/237_31890/2020	ORF3a	p.D155Y	Missense	-6.829	Deleterious		11	0.00059143	0	6	3	2	0	0	7	1	3	0	4	1	2	1	3	0	0	0	3	8	0	0
27703	G>T	2020-03-14	EPI_ISL_454021	Portugal/PT0305/2020	ORF7a	p.V104F	Missense	-2.825	Deleterious		11	0.00059143	0	0	10	0	1	0	2	1	8	0	1	2	0	0	8	0	0	0	10	1	0	0
28001	G>T	2020-03-17	EPI_ISL_450238	USA/CA-UCSF-UC46/2020	ORF8	no AA change	Synonymous				11	0.00059143	0	0	5	6	0	0	4	1	6	1	1	0	3	0	6	0	0	0	7	4	0	0
28985	G>T	2020-03-11	EPI_ISL_417924	Colombia/Antioquia79256/2020	N	p.G238C	Missense	-1.475	Neutral		11	0.00059143	0	0	6	4	0	1	1	1	9	0	0	0	0	1	10	0	0	0	8	2	0	1
10561	T>C	2020-03-22	EPI_ISL_420598	Argentina/C3013/2020	3C-like_proteinase	no AA change	Synonymous				11	0.00059143	0	0	10	0	0	1	1	3	7	0	1	0	2	1	7	0	0	0	8	3	0	0
26497	T>C	2020-03-13	EPI_ISL_425759	Scotland/CVR30/2020	No annotated genes	n.a.	n.a.				11	0.00059143	0	0	11	0	0	0	0	0	11	0	0	0	0	0	11	0	0	0	5	6	0	0
696	A>C	2020-04-09	EPI_ISL_427444	USA/WI-UW-137/2020	leader_protein	p.D144A	Missense	-6.2	Deleterious		10	0.000537663	0	0	0	10	0	0	0	0	10	0	0	0	0	0	10	0	0	0	0	10	0	0
4140	A>G	2020-03-19	EPI_ISL_424399	Iceland/375/2020	nsp3	p.Q474R	Missense	-0.121	Neutral		10	0.000537663	0	0	10	0	0	0	3	4	3	0	6	1	0	0	3	0	0	0	10	0	0	0
6081	A>G	2020-03-23	EPI_ISL_428359	France/HF3677/2020	nsp3	p.D1121G	Missense	-1.468	Neutral		10	0.000537663	0	9	1	0	0	0	3	7	0	0	5	3	2	0	0	0	0	0	2	8	0	0
6308	A>G	2020-01-13	EPI_ISL_406592	Shenzhen/SZTH-001/2020	nsp3	p.S1197G	Missense	-0.74	Neutral		10	0.000537663	0	1	9	0	0	0	1	0	9	0	0	0	1	0	9	0	1	0	0	9	0	0
20796	A>G	?	EPI_ISL_448552	England/OXON-ACFFA/2020	2-O-ribose_methyltransferase	no AA change	Synonymous				10	0.000537663	0	0	10	0	0	0	0	0	10	0	0	0	0	0	10	0	0	0	0	0	0	10
29403	A>G	2020-03-11	EPI_ISL_417212	NewZealand/CoV002/2020	N	p.D377G	Missense	-0.382	Neutral		10	0.000537663	0	7	1	1	1	0	4	5	1	1	3	4	0	0	2	0	0	0	3	4	3	0
25688	C>A	2020-03-12	EPI_ISL_450098	USA/NY-PV09419/2020	ORF3a	p.A99D	Missense	-4.943	Deleterious		10	0.000537663	0	0	0	10	0	0	4	0	6	0	0	0	2	0	8	0	0	0	4	6	0	0
66	C>T	2020-03-08	EPI_ISL_417292	England/20109094506/2020	5UTR	n.a.	n.a.				10	0.000537663	0	1	6	2	1	0	4	2	4	0	3	1	1	1	4	0	0	0	8	2	0	0
222	C>T	2020-03-30	EPI_ISL_425986	Scotland/EDB374/2020	5UTR	n.a.	n.a.				10	0.000537663	0	3	5	2	0	0	0	3	7	0	0	0	0	0	10	0	0	0	1	9	0	0
913	C>T	2020-03-19	EPI_ISL_424415	Iceland/391/2020	nsp2	no AA change	Synonymous				10	0.000537663	0	0	10	0	0	0	1	1	8	0	2	0	0	0	8	0	0	0	2	8	0	0
1420	C>T	2020-03-17	EPI_ISL_417413	Turkey/6224-Ankara1034/2020	nsp2	no AA change	Synonymous				10	0.000537663	0	0	10	0	0	0	1	0	9	0	1	0	0	0	9	0	0	0	9	1	0	0
1722	C>T	2020-03-23	EPI_ISL_429732	Luxembourg/LNS7580831/2020	nsp2	p.A306V	Missense	-2.5	Deleterious		10	0.000537663	0	0	10	0	0	0	1	2	7	0	0	0	3	0	7	0	0	0	4	6	0	0
2091	C>T	2020-01-29	EPI_ISL_408010	USA/CA5/2020	nsp2	p.T429I	Missense	-1.291	Neutral		10	0.000537663	0	1	8	0	1	0	3	0	7	0	0	1	2	0	7	0	1	0	3	5	1	0
3817	C>T	2020-02-13	EPI_ISL_454417	Meizhou/MZ01/2020	nsp3	no AA change	Synonymous				10	0.000537663	0	2	8	0	0	0	0	0	10	0	0	0	0	0	10	0	0	2	0	7	1	0
4551	C>T	2020-03-20	EPI_ISL_451133	Australia/SAP122/2020	nsp3	p.T611I	Missense	-0.069	Neutral		10	0.000537663	0	0	8	0	2	0	0	0	10	0	0	0	0	0	10	0	0	0	3	7	0	0
5467	C>T	2020-03-11	EPI_ISL_418832	Canada/BC_5282984/2020	nsp3	no AA change	Synonymous				10	0.000537663	0	0	3	6	1	0	2	2	6	0	1	0	2	1	6	0	0	0	3	7	0	0
5812	C>T	2020-03-13	EPI_ISL_440397	England/CAMB-75279/2020	nsp3	no AA change	Synonymous				10	0.000537663	0	0	4	6	0	0	1	0	9	0	0	1	0	0	9	0	0	0	4	6	0	0
6539	C>T	2020-03-14	EPI_ISL_421504	France/IDF2536/2020	nsp3	p.H1274Y	Missense	0.118	Neutral		10	0.000537663	0	0	10	0	0	0	2	0	8	0	1	1	0	0	8	0	0	0	6	4	0	0
6730	C>T	2020-03-17	EPI_ISL_425705	Scotland/CVR166/2020	nsp3	no AA change	Synonymous				10	0.000537663	0	0	4	5	1	0	0	3	7	0	0	2	0	1	7	0	0	0	5	5	0	0
7600	C>T	2020-03-28	EPI_ISL_443972	England/BRIS-12556F/2020	nsp3	no AA change	Synonymous				10	0.000537663	0	0	8	2	0	0	1	0	9	0	0	1	0	0	9	0	0	0	1	9	0	0
7815	C>T	2020-03-04	EPI_ISL_417320	USA/CA-SCCPHD-UC16/2020	nsp3	p.S1699F	Missense	-1.5	Neutral		10	0.000537663	0	0	5	5	0	0	0	0	10	0	0	0	0	0	10	0	0	0	1	7	2	0
9561	C>T	2020-01-11	EPI_ISL_405839	Shenzhen/HKU-SZ-005/2020	nsp4	p.S336L	Missense	-1.477	Neutral		10	0.000537663	0	1	2	7	0	0	1	1	8	1	0	1	0	0	8	0	1	0	4	5	0	0
9857	C>T	2020-03-03	EPI_ISL_454448	Sweden/20-08071/2020	nsp4	no AA change	Synonymous				10	0.000537663	0	0	9	1	0	0	3	5	2	0	1	3	2	2	2	0	0	0	9	1	0	0
12068	C>T	2020-03-04	EPI_ISL_414462	Netherlands/Utrecht_12/2020	nsp7	no AA change	Synonymous				10	0.000537663	0	0	6	4	0	0	4	1	5	0	0	0	2	3	5	0	0	0	6	4	0	0
12616	C>T	2020-04-11	EPI_ISL_450783	India/GBRC95b/2020	nsp8	no AA change	Synonymous				10	0.000537663	0	9	0	1	0	0	5	4	1	1	4	3	0	0	2	0	0	0	0	2	8	0
12741	C>T	2020-01-28	EPI_ISL_428474	Guangdong/20SF808/2020	nsp9	p.T19I	Missense	-2.271	Neutral		10	0.000537663	0	1	8	0	1	0	1	3	6	0	4	0	0	0	6	0	1	0	3	4	0	2
12778	C>T	2020-01-25	EPI_ISL_429852	Lishui/LS111/2020	nsp9	no AA change	Synonymous				10	0.000537663	0	4	5	1	0	0	1	3	6	0	1	1	2	0	6	0	2	2	1	5	0	0
12823	C>T	2020-03-17	EPI_ISL_435281	Indonesia/JKT-EIJK0141/2020	nsp9	no AA change	Synonymous				10	0.000537663	0	2	8	0	0	0	0	2	8	0	0	1	1	0	8	0	0	0	6	4	0	0
15738	C>T	2020-03-16	EPI_ISL_422965	USA/WA-UW-1315/2020	RNA-dependent_RNA_polymerase	no AA change	Synonymous				10	0.000537663	0	1	5	4	0	0	1	1	8	0	1	1	0	0	8	0	0	0	5	4	1	0
17440	C>T	2020-03-02	EPI_ISL_436050	USA/NY-SURV0144/2020	helicase	p.P402S	Missense	-7.933	Deleterious		10	0.000537663	0	6	2	2	0	0	3	3	4	1	2	2	1	0	4	0	0	0	8	0	1	1
17502	C>T	2020-02-06	EPI_ISL_428458	Guangdong/20SF2546/2020	helicase	no AA change	Synonymous				10	0.000537663	0	6	4	0	0	0	3	3	4	0	1	1	3	1	4	0	0	5	2	3	0	0
17676	C>T	2020-01-29	EPI_ISL_451335	Sichuan/SC-NC-076/2020	helicase	no AA change	Synonymous				10	0.000537663	0	6	2	2	0	0	3	4	3	0	2	3	1	1	3	0	2	0	5	3	0	0
17678	C>T	2020-03-12	EPI_ISL_435141	UnitedArabEmirates/L9440/2020	helicase	p.T481M	Missense	-2.178	Neutral		10	0.000537663	0	1	5	4	0	0	2	2	6	0	2	1	1	0	6	0	0	0	4	5	1	0
17766	C>T	2020-03-18	EPI_ISL_418184	USA/WI-GMF-00018/2020	helicase	no AA change	Synonymous				10	0.000537663	0	0	2	8	0	0	0	0	10	0	0	0	0	0	10	0	0	0	7	3	0	0
17934	C>T	2020-03-21	EPI_ISL_452120	USA/GA-CDC-8816/2020	helicase	no AA change	Synonymous				10	0.000537663	0	0	2	8	0	0	0	1	9	0	0	2	0	0	8	0	0	0	2	8	0	0
17999	C>T	2020-03-16	EPI_ISL_425685	Scotland/CVR141/2020	helicase	p.T588I	Missense	-1.222	Neutral		10	0.000537663	0	0	10	0	0	0	0	0	10	0	0	0	0	0	10	0	0	0	6	3	0	1
19263	C>T	2020-03-09	EPI_ISL_429382	Denmark/ALAB-SSI168/2020	3-to-5_exonuclease	no AA change	Synonymous				10	0.000537663	0	0	6	1	1	2	1	4	5	0	1	2	0	1	6	0	0	0	8	1	0	1
19269	C>T	2020-01-13	EPI_ISL_406592	Shenzhen/SZTH-001/2020	3-to-5_exonuclease	no AA change	Synonymous				10	0.000537663	0	1	6	2	0	1	1	2	7	0	2	0	1	0	7	0	1	0	8	1	0	0
20719	C>T	2020-03-17	EPI_ISL_421719	USA/NY-NYUMC107/2020	2-O-ribose_methyltransferase	no AA change	Synonymous				10	0.000537663	0	1	2	7	0	0	1	2	7	0	0	1	1	1	7	0	0	0	2	8	0	0
21711	C>T	2020-02-02	EPI_ISL_451383	Sichuan/SC-WCH3-254/2020	S	p.S50L	Missense	1.973	Neutral		10	0.000537663	0	4	1	0	5	0	5	2	3	1	0	2	4	0	3	0	0	3	7	0	0	0
22295	C>T	2020-03-21	EPI_ISL_444980	Spain/Barcelona_VH4964/2020	S	p.H245Y	Missense	1.261	Neutral		10	0.000537663	0	0	9	1	0	0	2	1	7	0	1	1	1	0	7	0	0	0	2	8	0	0
22323	C>T	2020-01-27	EPI_ISL_421259	Pingxiang/JX151/2020	S	p.S254F	Missense	-0.053	Neutral		10	0.000537663	0	1	9	0	0	0	4	0	6	0	2	0	2	0	6	0	2	1	5	2	0	0
25511	C>T	2020-03-11	EPI_ISL_422677	Netherlands/NA_133/2020	ORF3a	p.S40L	Missense	-2.971	Deleterious		10	0.000537663	0	1	8	1	0	0	2	1	7	0	1	1	1	0	7	0	0	0	4	5	1	0
25585	C>T	2020-03-11	EPI_ISL_437228	Germany/BAV-MVP0029/2020	ORF3a	p.L65F	Missense	2.038	Neutral		10	0.000537663	0	0	1	9	0	0	0	1	9	0	0	1	0	0	9	0	0	0	1	9	0	0
25831	C>T	2020-03-27	EPI_ISL_424574	Iceland/554/2020	ORF3a	p.L147F	Missense	-1.962	Neutral		10	0.000537663	0	0	9	0	1	0	2	0	8	0	0	1	0	1	8	0	0	0	2	7	1	0
26058	C>T	2020-03-22	EPI_ISL_454243	Portugal/PT0519/2020	ORF3a	no AA change	Synonymous				10	0.000537663	0	1	8	1	0	0	1	0	9	0	0	0	1	0	9	0	0	0	3	5	0	2
26549	C>T	2020-03-18	EPI_ISL_437332	Turkey/HSGM-4698/2020	M	no AA change	Synonymous				10	0.000537663	0	3	7	0	0	0	5	5	0	0	2	4	4	0	0	0	0	0	10	0	0	0
27600	C>T	2020-03-04	EPI_ISL_440518	England/CAMB-84848/2020	ORF7a	no AA change	Synonymous				10	0.000537663	0	0	6	2	2	0	1	3	6	0	0	3	1	0	6	0	0	0	8	2	0	0
27630	C>T	2020-03-26	EPI_ISL_427181	USA/WA-UW-3826/2020	ORF7a	no AA change	Synonymous				10	0.000537663	0	0	4	5	1	0	0	1	9	0	0	0	1	0	9	0	0	0	3	6	1	0
28099	C>T	2020-03-10	EPI_ISL_452107	USA/LA-CDC-0757/2020	ORF8	p.S69L	Missense	3.833	Neutral		10	0.000537663	0	0	0	10	0	0	0	0	10	0	0	0	0	1	9	0	0	0	6	4	0	0
28868	C>T	2020-02-18	EPI_ISL_414379	Singapore/13/2020	N	p.P199S	Missense	-0.334	Neutral		10	0.000537663	0	2	4	2	2	0	1	4	5	0	1	3	1	0	5	0	0	1	5	3	1	0
28977	C>T	2020-04-09	EPI_ISL_427444	USA/WI-UW-137/2020	N	p.S235F	Missense	-1.738	Neutral		10	0.000537663	0	0	0	10	0	0	0	0	10	0	0	0	0	0	10	0	0	0	0	10	0	0
29171	C>T	2020-03-19	EPI_ISL_428890	Russia/Sverdlovsk-71903/2020	N	p.H300Y	Missense	-1.577	Neutral		10	0.000537663	0	0	10	0	0	0	1	0	9	0	0	1	0	0	9	0	0	0	3	7	0	0
29284	C>T	2020-03-25	EPI_ISL_429559	Denmark/ALAB-SSI480/2020	N	no AA change	Synonymous				10	0.000537663	0	0	9	0	1	0	0	1	9	0	1	0	0	0	9	0	0	0	3	6	1	0
29296	C>T	2020-03-10	EPI_ISL_424361	India/1063/2020	N	no AA change	Synonymous				10	0.000537663	0	1	6	2	1	0	2	1	7	0	2	1	0	0	7	0	0	0	8	2	0	0
29311	C>T	2020-03-23	EPI_ISL_425912	Scotland/EDB142/2020	N	no AA change	Synonymous				10	0.000537663	0	0	9	1	0	0	2	2	6	0	1	0	1	2	6	0	0	0	5	5	0	0
29627	C>T	2020-02-28	EPI_ISL_413595	Australia/NSW09/2020	ORF10	p.R24C	Missense	-8	Deleterious		10	0.000537663	0	6	2	1	1	0	3	5	2	1	3	1	2	1	2	0	0	1	6	3	0	0
12550	G>A	2020-03-24	EPI_ISL_422938	Netherlands/ZuidHolland_70/2020	nsp8	no AA change	Synonymous				10	0.000537663	0	0	10	0	0	0	0	0	10	0	0	0	0	0	10	0	0	0	9	1	0	0
20887	G>A	2020-03-01	EPI_ISL_416503	France/B2334/2020	2-O-ribose_methyltransferase	p.G77R	Missense	-7.354	Deleterious		10	0.000537663	0	2	7	1	0	0	0	2	8	0	3	1	0	0	6	0	0	0	6	4	0	0
21305	G>A	2020-03-18	EPI_ISL_418184	USA/WI-GMF-00018/2020	2-O-ribose_methyltransferase	p.R216H	Missense	-1.259	Neutral		10	0.000537663	0	0	3	7	0	0	1	1	8	0	2	0	0	0	8	0	0	0	2	8	0	0
22984	G>A	2020-03-05	EPI_ISL_430119	USA/WA-S265/2020	S	no AA change	Synonymous				10	0.000537663	0	0	0	10	0	0	0	0	10	0	0	0	0	0	10	0	0	0	10	0	0	0
29291	G>A	2020-03-09	EPI_ISL_418985	Belgium/LT-030956/2020	N	p.D340N	Missense	-1.602	Neutral		10	0.000537663	0	0	8	2	0	0	0	5	5	0	0	1	3	1	5	0	0	0	6	3	1	0
26467	G>C	2020-04-24	EPI_ISL_439234	Scotland/EDB2592/2020	E	p.V75L	Missense	-1.302	Neutral		10	0.000537663	0	0	10	0	0	0	0	0	10	0	0	0	0	0	10	0	0	0	0	7	3	0
3145	G>T	2020-03-03	EPI_ISL_414545	Netherlands/NoordBrabant_36/2020	nsp3	p.L142F	Missense	-1.123	Neutral		10	0.000537663	0	0	9	1	0	0	0	0	10	0	0	0	0	0	10	0	0	0	10	0	0	0
4975	G>T	2020-03-20	EPI_ISL_424186	USA/WA-UW-1644/2020	nsp3	no AA change	Synonymous				10	0.000537663	0	0	0	10	0	0	0	0	10	0	0	0	0	0	10	0	0	0	7	3	0	0
7936	G>T	2020-03-23	EPI_ISL_434545	PuertoRico/CDC-S5/2020	nsp3	no AA change	Synonymous				10	0.000537663	1	2	4	2	1	0	2	3	5	1	2	1	1	0	5	0	0	0	6	4	0	0
12514	G>T	2020-03-24	EPI_ISL_437001	Denmark/ALAB-SSI-620/2020	nsp8	no AA change	Synonymous				10	0.000537663	0	0	9	1	0	0	1	0	9	1	0	0	0	0	9	0	0	0	3	5	2	0
17964	G>T	2020-03-20	EPI_ISL_428874	Russia/Yakutia-73709/2020	helicase	p.M576I	Missense	-3.467	Deleterious		10	0.000537663	0	1	8	1	0	0	2	4	4	0	3	3	0	0	4	0	0	0	5	5	0	0
19518	G>T	2020-02-15	EPI_ISL_416406	Shanghai/SH0125/2020	3-to-5_exonuclease	p.L493F	Missense	-0.35	Neutral		10	0.000537663	0	2	5	3	0	0	1	6	3	0	4	1	1	0	4	0	0	2	5	3	0	0
19825	G>T	2020-03-16	EPI_ISL_428490	Taiwan/78/2020	endoRNAse	p.V69L	Missense	1.449	Neutral		10	0.000537663	0	1	9	0	0	0	1	9	0	0	1	4	4	1	0	0	0	0	7	3	0	0
21795	G>T	2020-04-11	EPI_ISL_450783	India/GBRC95b/2020	S	p.R78M	Missense	0.986	Neutral		10	0.000537663	0	10	0	0	0	0	5	5	0	1	4	3	1	0	1	0	0	0	0	1	9	0
23120	G>T	2020-03-13	EPI_ISL_418782	USA/WA-NH13/2020	S	p.A520S	Missense	-0.044	Neutral		10	0.000537663	0	0	1	8	1	0	1	0	9	0	1	0	0	0	9	0	0	0	7	3	0	0
25494	G>T	2020-03-12	EPI_ISL_417364	USA/WA-UW215/2020	ORF3a	no AA change	Synonymous				10	0.000537663	0	3	5	2	0	0	0	5	5	0	2	0	0	3	5	0	0	0	6	2	2	0
26466	G>T	2020-04-24	EPI_ISL_439234	Scotland/EDB2592/2020	E	no AA change	Synonymous				10	0.000537663	0	0	10	0	0	0	0	0	10	0	0	0	0	0	10	0	0	0	0	7	3	0
26529	G>T	2020-03-30	EPI_ISL_425231	England/CAMB-7374F/2020	M	p.D3Y	Missense	-1.484	Neutral		10	0.000537663	0	0	10	0	0	0	1	1	8	0	1	0	0	1	8	0	0	0	1	9	0	0
28628	G>T	2020-03-17	EPI_ISL_422855	Netherlands/NA_95/2020	N	p.A119S	Missense	-1.628	Neutral		10	0.000537663	0	0	8	2	0	0	0	1	9	0	0	0	1	0	9	0	0	0	4	6	0	0
28845	G>T	2020-02-02	EPI_ISL_416362	Shanghai/SH0054/2020	N	p.R191L	Missense	-3.269	Deleterious		10	0.000537663	0	2	7	1	0	0	3	4	3	0	5	0	1	0	4	0	0	1	5	3	1	0
29402	G>T	2020-03-17	EPI_ISL_423859	England/20126000104/2020	N	p.D377Y	Missense	-1.779	Neutral		10	0.000537663	0	0	6	4	0	0	2	4	4	0	3	0	1	3	3	0	0	0	4	6	0	0
29540	G>T	2020-03-09	EPI_ISL_425799	Scotland/CVR68/2020	No annotated genes	n.a.	n.a.				10	0.000537663	0	1	8	0	1	0	2	3	5	0	1	3	1	0	5	0	0	0	8	1	1	0
17531	T>C	2020-03-12	EPI_ISL_417789	Iceland/136/2020	helicase	p.I432T	Missense	-2.175	Neutral		10	0.000537663	0	0	3	7	0	0	4	6	0	0	2	3	5	0	0	0	0	0	10	0	0	0
21995	T>C	2020-03-14	EPI_ISL_417665	Iceland/336/2020	S	p.Y145H	Missense	-0.164	Neutral		10	0.000537663	0	0	0	9	1	0	4	4	2	0	2	3	1	2	2	0	0	0	9	1	0	0
29410	T>C	2020-03-10	EPI_ISL_416441	USA/WA-UW85/2020	N	no AA change	Synonymous				10	0.000537663	0	0	0	10	0	0	0	0	10	0	0	0	0	0	10	0	0	0	3	7	0	0
16456	T>G	2020-03-03	EPI_ISL_414445	Netherlands/ZuidHolland_9/2020	helicase	p.S74A	Missense	-2.106	Neutral		10	0.000537663	0	0	7	3	0	0	3	4	3	0	2	2	2	1	3	0	0	0	10	0	0	0

## Sheet: (B) CEVg
Co-evolving variant groups		The earliest detected isolate				Prevalence		# genomes by exposure region						# genomes by sex			# genomes by age group						# genomes by collection month
Group of SNVs	Acronym used in manuscript	date collected	GISAID ID	strain (virus name)		# genomes	genome frequency (%)	Africa	Asia	Europe	North America	Oceania	South America	Female (3,585)	Male (4,101)	Unknown (10,913)	0-19 (331)	20-39 (2,119)	40-59 (2,532)	60-79	80-	Unknown	2019-12	2020-01	2020-02	2020-03	2020-04	2020-05	Unknown
					Total	18599	1	129	1722	10228	5218	1091	211	3585	4101	10913	331	2119	2532	1792	794	11031	18	378	582	10878	6004	472	267
241C>T,3037C>T,14408C>T,23403A>G	CEVg1	2020-02-20	EPI_ISL_412973	Italy/CDG1/2020		12932	0.695306	112	561	8145	3474	454	186	2511	2802	7619	239	1462	1813	1208	539	7671	0	0	71	7243	4945	441	232
28881G>A,28882G>A,28883G>C	CEVg2	2020-02-24	EPI_ISL_437932	Austria/CeMM0045/2020		4111	0.221033	18	143	3550	194	145	61	674	761	2676	82	436	455	301	130	2707	0	0	32	1974	1748	185	172
8782C>T,28144T>C	CEVg3	2020-01-05	EPI_ISL_406801	Wuhan/WH04/2020		2053	0.110382	8	292	297	1238	204	14	323	364	1366	26	161	212	186	82	1386	0	122	153	1461	309	6	2
17747C>T,17858A>G,18060C>T	CEVg4	2020-02-20	EPI_ISL_413456	USA/WA-S2/2020		1124	0.0604334	0	5	8	1036	74	1	62	69	993	1	34	47	43	4	995	0	0	50	874	199	0	1
2480A>G,2558C>T		2020-02-09	EPI_ISL_412116	England/09c/2020		448	0.0240873	1	4	385	28	29	1	103	110	235	4	38	50	49	68	239	0	0	4	334	99	3	8
10097G>A,23731C>T		2020-03-02	EPI_ISL_416140	Denmark/SSI-05/2020		325	0.0174741	8	1	305	1	5	5	46	48	231	2	26	24	24	17	232	0	0	0	133	156	30	6
9477T>A,25979G>T,28657C>T,28863C>T		2020-02-25	EPI_ISL_414623	France/GE1583/2020		295	0.0158611	1	21	182	4	80	7	104	87	104	12	34	53	44	47	105	0	0	6	253	35	1	0
1440G>A,2891G>A		2020-02-25	EPI_ISL_414497	Germany/NRW-02-1/2020		248	0.0133341	1	3	226	8	10	0	49	70	129	2	27	36	31	24	128	0	0	5	178	63	1	1
18998C>T,29540G>A		2020-03-09	EPI_ISL_436060	USA/NY-SURV0302/2020		229	0.0123125	0	28	1	195	3	2	103	94	32	11	63	51	56	14	34	0	0	0	127	100	2	0
1397G>A,28688T>C		2020-01-19	EPI_ISL_408482	Shandong/IVDC-SD-001/2020		211	0.0113447	1	100	27	16	67	0	73	89	49	9	65	43	30	2	62	0	9	26	134	40	0	2
6312C>A,23929C>T		2020-03-04	EPI_ISL_422407	Taiwan/NTU04/2020		179	0.00962417	1	118	3	11	45	1	54	94	31	13	57	52	20	4	33	0	0	0	90	82	7	0
4002C>T,13536C>T		2020-03-02	EPI_ISL_416140	Denmark/SSI-05/2020		169	0.00908651	4	1	154	1	4	5	27	34	108	2	21	13	15	9	109	0	0	0	67	72	28	2
490T>A,3177C>T,18736T>C,24034C>T,26729T>C,29700A>G	CEVg5	2020-03-03	EPI_ISL_420786	USA/GA_1320/2020		162	0.00871015	0	0	10	127	25	0	22	34	106	0	10	15	19	5	113	0	0	0	130	32	0	0
10798C>A,13862C>T,28836C>T		2020-03-20	EPI_ISL_439024	Scotland/CVR306/2020		120	0.00645196	0	0	120	0	0	0	0	0	120	0	0	0	0	0	120	0	0	0	17	103	0	0
884C>T,8653G>T		2020-02-27	EPI_ISL_450512	Lebanon/S5_762/2020		73	0.00392494	1	49	11	7	5	0	17	45	11	6	31	13	10	0	13	0	0	4	38	29	0	2
12478G>A,28896C>G		2020-03-11	EPI_ISL_438234	USA/MD-HP00076/2020		73	0.00392494	0	0	1	71	1	0	4	6	63	0	4	2	3	0	64	0	0	0	59	14	0	0
1515A>G,9223C>T		2020-03-06	EPI_ISL_417289	England/20109094006/2020		69	0.00370988	0	1	55	4	9	0	16	17	36	0	9	11	8	5	36	0	0	0	53	12	0	4
3140C>T,29555C>T		2020-03-12	EPI_ISL_454006	Portugal/PT0290/2020		67	0.00360234	0	0	67	0	0	0	0	0	67	0	0	0	0	0	67	0	0	0	46	20	1	0
8950C>T,29451C>T		2020-03-11	EPI_ISL_438234	USA/MD-HP00076/2020		52	0.00279585	0	0	0	51	1	0	2	3	47	0	2	1	1	0	48	0	0	0	42	10	0	0
34A>T,35A>T		2020-03-14	EPI_ISL_417359	USA/WA-UW210/2020		40	0.00215065	0	0	0	40	0	0	0	0	40	0	0	0	0	0	40	0	0	0	30	10	0	0
10188C>T,24982T>C		2020-03-20	EPI_ISL_421312	USA/WI-UW-54/2020		39	0.00209689	0	0	0	39	0	0	8	2	29	1	6	3	0	0	29	0	0	0	14	24	1	0
11801G>A,25552G>T		2020-03-23	EPI_ISL_421004	Wales/PHWC-25551/2020		35	0.00188182	0	0	35	0	0	0	5	7	23	0	3	2	5	2	23	0	0	0	15	20	0	0
13627G>T,15540C>T,28338A>G		2020-03-11	EPI_ISL_417212	NewZealand/CoV002/2020		34	0.00182806	0	1	17	0	16	0	7	13	14	1	4	5	9	0	15	0	0	0	22	10	1	1
14073T>C,23947A>G		2020-03-19	EPI_ISL_421315	USA/WI-UW-57/2020		31	0.00166676	0	0	0	31	0	0	0	0	31	0	0	0	0	0	31	0	0	0	15	16	0	0
14877C>T,28519C>T,29188A>T		2020-03-28	EPI_ISL_434145	USA/WA-S385/2020		29	0.00155922	0	0	0	29	0	0	0	0	29	0	0	0	0	0	29	0	0	0	21	8	0	0
7560G>A,19999G>T,21452G>T		2020-03-21	EPI_ISL_424234	USA/WA-UW-1722/2020		28	0.00150546	0	0	0	28	0	0	0	0	28	0	0	0	0	0	28	0	0	0	13	15	0	0
4234C>T,16272T>G,17141C>A		2020-03-22	EPI_ISL_435045	Kazakhstan/NCB-1/2020		27	0.00145169	0	27	0	0	0	0	3	23	1	5	20	0	0	0	2	0	0	0	1	26	0	0
2942C>T,4390G>T		2020-01-23	EPI_ISL_437612	Thailand/SI203285-NT/2020		27	0.00145169	0	27	0	0	0	0	0	6	21	1	1	2	2	0	21	0	5	3	17	1	0	1
17877T>C,20316C>T,25500G>T		2020-03-13	EPI_ISL_417514	USA/WI-UW-22/2020		26	0.00139792	0	0	0	26	0	0	0	1	25	0	0	0	1	0	25	0	0	0	18	8	0	0
24054C>T,25958A>G		2020-03-06	EPI_ISL_417757	Iceland/62/2020		26	0.00139792	0	0	26	0	0	0	12	13	1	7	3	14	1	0	1	0	0	0	26	0	0	0
4402T>C,5062G>T		2020-01-25	EPI_ISL_407193	SouthKorea/KCDC03/2020		24	0.00129039	0	24	0	0	0	0	4	7	13	0	1	9	1	0	13	0	11	13	0	0	0	0
895A>G,24047G>A		2020-01-23	EPI_ISL_437612	Thailand/SI203285-NT/2020		23	0.00123663	0	23	0	0	0	0	0	3	20	0	1	2	0	0	20	0	1	3	17	1	0	1
3311C>A,17671G>T		2020-03-28	EPI_ISL_434188	USA/WA-S428/2020		23	0.00123663	0	0	0	23	0	0	0	0	23	0	0	0	0	0	23	0	0	0	1	22	0	0
619C>T,14912A>G		2020-03-14	EPI_ISL_418895	USA/CT-UW328/2020		20	0.00107533	0	0	0	20	0	0	8	9	3	0	7	4	6	0	3	0	0	0	11	9	0	0

## Sheet: (C) Indel
Indel	The earliest detected isolate			Affected gene and AA change						Prevalence		# genomes by exposure region						# genomes by sex			# genomes by age group						# genomes by collection month
	date collected	GISAID ID	strain (virus name)	gene/peptide	AA change	AA change type	PROVEAN score	PROVEAN prediction		# genomes	genome frequency (%)	Africa	Asia	Europe	North America	Oceania	South America	Female	Male	Unknown	0-19	20-39	40-59	60-79	80-	Unknown	2019-12	2020-01	2020-02	2020-03	2020-04	2020-05	Unknown
									Total	18599	1	129	1722	10228	5218	1091	211	3585	4101	10913	331	2119	2532	1792	794	11031	18	378	582	10878	6004	472	267
1605_1607delATG	2020-02-08	EPI_ISL_410486	France/RA739/2020	nsp2	p.D268del	AA deletion	-6.37	deleterious		453	0.0244099	0	3	428	7	14	1	54	59	340	3	22	29	33	23	343	0	0	2	355	80	2	14

## Sheet: (D) SNV types by gene
Genomic feature		Number of SNVs													SNV density (per kb)
Length	Name	Total	A>C	A>G	A>T	C>A	C>G	C>T	G>A	G>C	G>T	T>A	T>C	T>G	Total	A>C	A>G	A>T	C>A	C>G	C>T	G>A	G>C	G>T	T>A	T>C	T>G
255	5UTR (the first 10 nts excluded)	11		1	3	1		6							43.1373	0	3.92157	11.7647	3.92157	0	23.5294	0	0	0	0	0	0
540	leader_protein	15	1	1		1		7	2			1	2		27.7778	1.85185	1.85185	0	1.85185	0	12.963	3.7037	0	0	1.85185	3.7037	0
1914	nsp2	60	1	7				39	6		1	1	5		31.348	0.522466	3.65726	0	0	0	20.3762	3.1348	0	0.522466	0.522466	2.61233	0
5835	nsp3	120	1	12		5		70	7		18		5	2	20.5656	0.17138	2.05656	0	0.856898	0	11.9966	1.19966	0	3.08483	0	0.856898	0.342759
1500	nsp4	31		1		1		20	1		3	1	4		20.6667	0	0.666667	0	0.666667	0	13.3333	0.666667	0	2	0.666667	2.66667	0
918	3C-like_proteinase	25		5		1		13	3		1		2		27.2331	0	5.44662	0	1.08932	0	14.1612	3.26797	0	1.08932	0	2.17865	0
870	nsp6	22		5				11	1		2		3		25.2874	0	5.74713	0	0	0	12.6437	1.14943	0	2.29885	0	3.44828	0
249	nsp7	5						5							20.0803	0	0	0	0	0	20.0803	0	0	0	0	0	0
594	nsp8	6						3	2		1				10.101	0	0	0	0	0	5.05051	3.367	0	1.6835	0	0	0
339	nsp9	11		1				8	1				1		32.4484	0	2.94985	0	0	0	23.5988	2.94985	0	0	0	2.94985	0
417	nsp10	4						2					1	1	9.59233	0	0	0	0	0	4.79616	0	0	0	0	2.39808	2.39808
39	nsp11	0													0	0	0	0	0	0	0	0	0	0	0	0	0
2795	RNA-dependent_RNA_polymerase	49		2	1	2		26	3		9		4	2	17.5313	0	0.715564	0.357782	0.715564	0	9.30233	1.07335	0	3.22004	0	1.43113	0.715564
1803	helicase	49		2		2		28	2		9		4	2	27.1769	0	1.10926	0	1.10926	0	15.5297	1.10926	0	4.99168	0	2.21852	1.10926
1581	3-to-5_exonuclease	31						23	1		4		3		19.6078	0	0	0	0	0	14.5478	0.632511	0	2.53004	0	1.89753	0
1038	endoRNAse	20		2		1		7	2		7		1		19.2678	0	1.92678	0	0.963391	0	6.74374	1.92678	0	6.74374	0	0.963391	0
894	2-O-ribose_methyltransferase	15	1	2		1		4	2		5				16.7785	1.11857	2.23714	0	1.11857	0	4.47427	2.23714	0	5.59284	0	0	0
3822	S	79		4	2	1		37	4	1	22		7	1	20.6698	0	1.04657	0.523286	0.261643	0	9.6808	1.04657	0.261643	5.75615	0	1.8315	0.261643
828	ORF3a	50	2	2		2		24	1	1	16		2		60.3865	2.41546	2.41546	0	2.41546	0	28.9855	1.20773	1.20773	19.3237	0	2.41546	0
228	E	7		1				4		1	1				30.7018	0	4.38596	0	0	0	17.5439	0	4.38596	4.38596	0	0	0
669	M	22		2				12	1	1	4		2		32.8849	0	2.98954	0	0	0	17.9372	1.49477	1.49477	5.97907	0	2.98954	0
186	ORF6	5						1			2		2		26.8817	0	0	0	0	0	5.37634	0	0	10.7527	0	10.7527	0
366	ORF7a	11		2	1			7			1				30.0546	0	5.46448	2.73224	0	0	19.1257	0	0	2.73224	0	0	0
132	ORF7b	4						2			1		1		30.303	0	0	0	0	0	15.1515	0	0	7.57576	0	7.57576	0
366	ORF8	13						8		1	3		1		35.5191	0	0	0	0	0	21.8579	0	2.73224	8.19672	0	2.73224	0
1260	N	64		2	1	2	1	28	7	2	16		5		50.7937	0	1.5873	0.793651	1.5873	0.793651	22.2222	5.55556	1.5873	12.6984	0	3.96825	0
117	ORF10	7	1					6							59.8291	8.54701	0	0	0	0	51.2821	0	0	0	0	0	0
196	3UTR (polyA tail region excluded)	25		1	2	1		4	5	3	7	1	1		127.551	0	5.10204	10.2041	5.10204	0	20.4082	25.5102	15.3061	35.7143	5.10204	5.10204	0
n.a.	No gene annotation	8						2	2	1	2		1

## Sheet: (E) SNV
SNV		The earliest detected isolate				Affected gene and AA change						Prevalence		# genomes by exposure region						# genomes by sex			# genomes by age group						# genomes by collection month
SNV position	SNV type	date collected	GISAID ID	strain (virus name)	major co-evolving variant group	gene/peptide	AA change	AA change type	PROVEAN score	PROVEAN prediction		# genomes	genome frequency (%)	Africa	Asia	Europe	North America	Oceania	South America	Female	Male	Unknown	0-19	20-39	40-59	60-79	80-	Unknown	2019-12	2020-01	2020-02	2020-03	2020-04	2020-05	2020-06	2020-07	2020-08	2020-09	Unknown
											Total	86450	1	1762	7335	44715	23394	8037	1207	12919	14676	58855	1311	8839	8392	5246	2759	59903	23	462	989	22389	19842	9094	12088	9375	7467	3662	1059
23403	A>G	2020-01-24	EPI_ISL_422425	Zhejiang/HZ103/2020	CEVg1	S	p.D614G	D614G	0.598	Neutral		74848	0.865795	1686	4543	39986	20339	7160	1134	10907	11925	52016	1149	7418	6914	4191	2296	52880	0	11	208	15786	17122	8589	11795	9292	7447	3658	940
3037	C>T	2020-01-24	EPI_ISL_422425	Zhejiang/HZ103/2020	CEVg1	nsp3	no AA change					74838	0.86568	1685	4628	39926	20298	7165	1136	10910	11967	51961	1150	7430	6938	4211	2290	52819	0	18	206	15726	17125	8604	11828	9289	7443	3657	942
14408	C>T	2020-01-24	EPI_ISL_422425	Zhejiang/HZ103/2020	CEVg1	RNA-dependent_RNA_polymerase	p.P323L	P323L	-0.865	Neutral		74799	0.865228	1647	4619	39926	20315	7160	1132	10900	11963	51936	1146	7424	6939	4199	2295	52796	0	2	197	15758	17150	8606	11794	9286	7409	3656	941
241	C>T	2020-01-24	EPI_ISL_451345	Sichuan/SC-PHCC1-022/2020	CEVg1	5UTR						73767	0.853291	1679	4623	39725	20071	6539	1130	10881	11956	50930	1145	7399	6916	4194	2294	51819	0	10	204	15513	16974	8537	11737	9042	7243	3569	938
28881	G>A	2020-02-16	EPI_ISL_466615	England/20168037604/2020	CEVg2	N	p.R203K	R203K	-1.604	Neutral		34843	0.403042	932	2120	21572	3325	6151	743	5439	5579	23825	615	4312	3234	1792	1144	23746	0	0	63	4507	6403	3629	6477	7084	4485	1615	580
28882	G>A	2020-02-16	EPI_ISL_466615	England/20168037604/2020	CEVg2	N	no AA change					34761	0.402094	932	2111	21518	3309	6148	743	5436	5563	23762	612	4310	3225	1789	1142	23683	0	0	63	4496	6399	3624	6473	7058	4459	1609	580
28883	G>C	2020-02-16	EPI_ISL_466615	England/20168037604/2020	CEVg2	N	p.G204R	G204R	-1.656	Neutral		34758	0.402059	932	2113	21514	3308	6148	743	5436	5563	23759	612	4311	3225	1789	1141	23680	0	0	63	4495	6396	3625	6473	7059	4458	1609	580
25563	G>T	2020-02-03	EPI_ISL_489996	SaudiArabia/477/2020		ORF3a	p.Q57H	Q57H	-3.286	Deleterious		21688	0.250873	165	1884	5614	13354	540	131	2823	3460	15405	292	1725	1981	1319	498	15873	0	0	34	6108	5665	3079	3486	1197	1240	675	204
1059	C>T	2020-02-21	EPI_ISL_418218	France/HF1465/2020		nsp2	p.T85I	T85I	-4.09	Deleterious		16167	0.18701	52	847	3001	11800	406	61	2128	2303	11736	208	1194	1337	946	367	12115	0	0	15	4889	4390	2288	2820	915	439	297	114
1163	A>T	2020-03-19	EPI_ISL_480772	Australia/VIC2165/2020	CEVg6	nsp2	p.I120F	I120F	-1.333	Neutral		6753	0.0781145	0	243	717	0	5793	0	2374	2175	2204	163	2203	1249	618	601	1919	0	0	0	1	6	68	469	4019	1517	490	183
11083	G>T	2020-01-17	EPI_ISL_408480	Yunnan/IVDC-YN-003/2020		nsp6	p.L37F	L37F	-1.369	Neutral		6592	0.0762522	91	1272	3930	856	412	31	1032	1486	4074	115	843	704	416	233	4281	0	24	273	2604	1475	438	572	377	471	291	67
22992	G>A	2020-03-19	EPI_ISL_480772	Australia/VIC2165/2020	CEVg6	S	p.S477N	S477N	-0.034	Neutral		5960	0.0689416	0	1	404	3	5552	0	2202	1912	1846	150	1990	1110	569	573	1568	0	0	0	2	17	41	346	3814	1211	345	184
18555	C>T	2020-02-13	EPI_ISL_490002	SaudiArabia/553/2020	CEVg6	3-to-5_exonuclease	no AA change					5798	0.0670677	2	5	33	38	5720	0	2276	1974	1548	154	2052	1148	589	592	1263	0	0	1	2	19	39	353	3885	1041	266	192
16647	G>T	2020-03-17	EPI_ISL_493199	Taiwan/NCKUH-003/2020	CEVg6	helicase	no AA change					5719	0.0661538	1	5	10	9	5694	0	2267	1962	1490	153	2038	1142	587	592	1207	0	0	0	6	8	20	346	3879	1028	253	179
23401	G>A	2020-03-19	EPI_ISL_480772	Australia/VIC2165/2020	CEVg6	S	no AA change					5694	0.0658647	0	0	0	0	5694	0	2264	1958	1472	153	2036	1141	585	591	1188	0	0	0	1	0	13	343	3878	1027	253	179
7540	T>C	2020-03-19	EPI_ISL_480772	Australia/VIC2165/2020	CEVg6	nsp3	no AA change					5694	0.0658647	0	1	0	0	5693	0	2264	1958	1472	153	2036	1141	585	591	1188	0	0	0	1	0	14	342	3878	1027	253	179
20268	A>G	2020-01-25	EPI_ISL_509505	Australia/NSW2153/2020		endoRNAse	no AA change					5412	0.0626027	184	55	3732	1263	90	88	955	1017	3440	93	477	634	381	242	3585	0	1	11	1318	1459	597	624	570	591	206	35
28144	T>C	2019-12-30	EPI_ISL_529213	Wuhan/IME-WH01/2020	CEVg3	ORF8	p.L84S	L84S	2.333	Neutral		4445	0.051417	53	725	827	2338	455	47	723	824	2898	44	390	491	405	165	2950	1	166	218	2788	917	217	104	11	7	4	12
8782	C>T	2019-12-30	EPI_ISL_529213	Wuhan/IME-WH01/2020	CEVg3	nsp4	no AA change					4443	0.0513939	54	731	833	2326	454	45	717	848	2878	46	396	499	408	165	2929	1	158	213	2768	945	214	107	12	10	2	13
14805	C>T	2020-02-09	EPI_ISL_412116	England/09c/2020		RNA-dependent_RNA_polymerase	no AA change					3944	0.0456217	13	216	2777	466	439	33	784	770	2390	57	342	447	375	267	2456	0	0	118	2492	969	57	38	25	95	91	59
28854	C>T	2020-01-16	EPI_ISL_406594	Shenzhen/SZTH-003/2020		N	p.S194L	S194L	-4.272	Deleterious		3556	0.0411336	5	508	1833	1153	55	2	317	481	2758	71	250	270	130	15	2820	0	14	13	207	661	538	728	454	610	316	15
27964	C>T	2020-03-09	EPI_ISL_424868	USA/LA_0842/2020		ORF8	p.S24L	S24L	-1.833	Neutral		3329	0.0385078	2	2	3	3282	40	0	232	196	2901	25	101	115	94	66	2928	0	0	0	368	912	691	905	170	136	146	1
18877	C>T	2020-02-03	EPI_ISL_489996	SaudiArabia/477/2020		3-to-5_exonuclease	no AA change					3305	0.0382302	42	909	1281	953	67	53	459	848	1998	66	388	471	257	53	2070	0	0	20	512	693	495	519	216	529	297	24
10097	G>A	2020-03-02	EPI_ISL_416140	Denmark/SSI-05/2020	CEVg7	3C-like_proteinase	p.G15S	G15S	0.056	Neutral		3250	0.037594	129	10	2824	18	99	170	263	251	2736	24	160	130	85	43	2808	0	0	0	422	774	557	569	426	370	104	28
23731	C>T	2020-03-02	EPI_ISL_416140	Denmark/SSI-05/2020	CEVg7	S	no AA change					3229	0.0373511	130	10	2804	18	98	169	260	249	2720	24	159	128	84	43	2791	0	0	0	424	765	555	570	415	368	104	28
26144	G>T	2020-01-21	EPI_ISL_421234	Hangzhou/HZCDC0025/2020		ORF3a	p.G251V	G251V	-8.581	Deleterious		3064	0.0354425	12	309	2267	267	195	14	608	614	1842	38	289	347	278	192	1920	0	35	171	1960	755	50	34	8	0	0	51
19839	T>C	2020-02-26	EPI_ISL_413997	Switzerland/GE-SNRCI-29933895/2020		endoRNAse	no AA change					2535	0.0293233	4	22	1216	1242	14	37	180	159	2196	17	105	106	74	43	2190	0	0	6	191	386	463	920	250	258	53	8
313	C>T	2020-02-26	EPI_ISL_527916	Switzerland/BS-UHB-42167340/2020		leader_protein	no AA change					2132	0.0246617	13	787	1037	270	17	8	311	441	1380	70	285	231	112	35	1399	0	0	6	350	447	301	447	173	328	60	20
26735	C>T	2020-02-03	EPI_ISL_489996	SaudiArabia/477/2020		M	no AA change					2100	0.0242915	16	948	1052	36	48	0	297	692	1111	49	318	385	176	33	1139	0	0	16	146	315	273	401	137	494	295	23
18060	C>T	2020-01-19	EPI_ISL_404895	USA/WA1/2020	CEVg4	3-to-5_exonuclease	no AA change					2088	0.0241527	0	26	24	1859	144	35	138	146	1804	7	88	85	65	10	1833	0	13	57	1341	453	116	86	13	6	1	2
22227	C>T	2020-03-16	EPI_ISL_467098	Spain/PV-IBV-001545/2020	CEVg8	S	p.A222V	A222V	-0.096	Neutral		2086	0.0241296	3	2	2044	29	8	0	30	37	2019	0	30	15	9	5	2027	0	0	0	4	5	11	16	47	925	1078	0
21255	G>C	2020-03-13	EPI_ISL_430150	USA/WA-S296/2020	CEVg8	2-O-ribose_methyltransferase	no AA change					2037	0.0235628	0	3	1976	41	17	0	22	31	1984	2	25	13	4	3	1990	0	0	0	9	11	21	7	44	895	1050	0
29645	G>T	2020-03-11	EPI_ISL_444822	Denmark/ALAB-SSI-1243/2020	CEVg8	ORF10	p.V30L	V30L	-3	Deleterious		2027	0.0234471	2	13	2001	10	1	0	25	37	1965	2	33	9	6	4	1973	0	0	0	6	4	4	22	31	897	1063	0
6286	C>T	2020-03-09	EPI_ISL_417978	Spain/MD-HLP-LP15-4/2020	CEVg8	nsp3	no AA change					2012	0.0232736	0	4	1997	8	2	1	26	28	1958	0	25	14	5	3	1965	0	0	0	6	12	2	5	32	901	1053	1
28932	C>T	2020-03-29	EPI_ISL_511521	Portugal/PT0972/2020	CEVg8	N	p.A220V	A220V	-0.14	Neutral		2007	0.0232157	19	0	1985	2	1	0	23	36	1948	0	30	13	6	3	1955	0	0	0	1	7	1	4	44	892	1050	8
17858	A>G	2020-02-21	EPI_ISL_413456	USA/WA-S2/2020	CEVg4	helicase	p.Y541C	Y541C	-8.863	Deleterious		2004	0.023181	0	9	16	1830	143	6	127	127	1750	4	79	73	61	10	1777	0	0	52	1324	447	106	69	3	1	0	2
445	T>C	2020-06-20	EPI_ISL_523457	Netherlands/OV-EMC-73/2020	CEVg8	leader_protein	no AA change					1981	0.022915	0	0	1981	0	0	0	20	24	1937	0	20	9	5	3	1944	0	0	0	0	0	0	3	29	896	1053	0
26801	C>G	2020-03-15	EPI_ISL_535802	Canada/QC-LSPQ-L00220736/2020	CEVg8	M	no AA change					1979	0.0228918	1	0	1974	4	0	0	22	26	1931	0	23	10	5	3	1938	0	0	0	4	2	0	3	30	890	1050	0
17747	C>T	2020-02-21	EPI_ISL_413456	USA/WA-S2/2020	CEVg4	helicase	p.P504L	P504L	-8.158	Deleterious		1971	0.0227993	0	11	24	1787	143	6	122	119	1730	3	73	68	60	8	1759	0	0	51	1289	436	106	81	4	1	1	2
15324	C>T	2020-01-22	EPI_ISL_406533	Guangzhou/20SF206/2020		RNA-dependent_RNA_polymerase	no AA change					1950	0.0225564	144	159	1316	204	64	63	557	566	827	26	262	297	179	121	1065	0	6	10	832	495	197	91	70	177	61	11
13536	C>T	2020-03-02	EPI_ISL_416140	Denmark/SSI-05/2020		RNA-dependent_RNA_polymerase	no AA change					1634	0.0189011	127	10	1147	82	100	168	239	235	1160	22	156	122	71	32	1231	0	0	0	147	286	196	346	255	288	102	14
4002	C>T	2020-03-02	EPI_ISL_416140	Denmark/SSI-05/2020		nsp3	p.T428I	T428I	-0.527	Neutral		1565	0.0181029	129	9	1150	14	95	168	239	227	1099	24	153	119	68	31	1170	0	0	0	143	259	163	346	249	288	104	13
11916	C>T	2020-03-09	EPI_ISL_436060	USA/NY-SURV0302/2020		nsp7	p.S25L	S25L	-4.272	Deleterious		1547	0.0178947	2	574	65	881	10	15	474	469	604	55	274	259	230	64	665	0	0	0	269	266	276	375	298	44	16	3
2416	C>T	2020-02-29	EPI_ISL_414626	France/HF1684/2020		nsp2	no AA change					1492	0.0172585	17	51	826	529	66	3	153	168	1169	14	78	105	67	43	1185	0	0	2	576	419	102	81	45	185	75	7
10319	C>T	2020-03-09	EPI_ISL_424868	USA/LA_0842/2020		3C-like_proteinase	p.L89F	L89F	-3.185	Deleterious		1350	0.015616	1	5	13	1328	2	1	53	61	1236	15	36	35	15	4	1245	0	0	0	51	178	148	590	111	123	149	0
27944	C>T	2020-01-08	EPI_ISL_412459	Jingzhou/HBCDC-HB-01/2020		ORF8	no AA change					1308	0.0151301	0	7	1297	4	0	0	13	19	1276	0	17	4	5	4	1278	0	1	0	1	2	3	6	10	530	755	0
22480	C>T	2020-02-28	EPI_ISL_419560	USA/FL_5091/2020		S	no AA change					1203	0.0139156	2	5	12	4	1180	0	371	322	510	27	342	178	86	127	443	0	0	1	4	6	0	56	843	214	52	27
2558	C>T	2020-02-09	EPI_ISL_412116	England/09c/2020		nsp2	p.P585S	P585S	0.442	Neutral		1193	0.0137999	8	22	1005	91	64	3	203	202	788	6	76	99	95	117	800	0	0	7	816	326	10	5	0	0	2	27
28580	G>T	2020-03-02	EPI_ISL_414577	Chile/Talca-1/2020		N	p.D103Y	D103Y	-3.225	Deleterious		1142	0.0132099	5	12	1119	3	2	1	24	22	1096	1	13	9	13	9	1097	0	0	0	164	359	287	175	99	42	2	14
204	G>T	2020-03-14	EPI_ISL_434688	USA/DC-HP00007/2020		5UTR						1127	0.0130364	2	8	1093	20	4	0	8	15	1104	2	3	8	4	3	1107	0	0	0	8	2	3	9	19	414	672	0
28311	C>T	2020-02-26	EPI_ISL_427809	SouthKorea/KCDC2015/2020		N	p.P13L	P13L	-1.23	Neutral		1116	0.0129092	5	685	70	49	305	2	208	585	323	43	382	228	100	28	335	0	0	5	391	381	126	87	69	46	6	5
2480	A>G	2020-02-09	EPI_ISL_412116	England/09c/2020		nsp2	p.I559V	I559V	0.444	Neutral		1104	0.0127704	8	20	946	87	40	3	194	189	721	6	71	92	90	111	734	0	0	6	749	308	9	4	0	1	0	27
21614	C>T	2020-02-27	EPI_ISL_417765	Iceland/13/2020		S	p.L18F	L18F	0.781	Neutral		1099	0.0127126	0	3	1072	22	2	0	4	9	1086	0	4	3	1	2	1089	0	0	1	21	61	30	95	29	337	525	0
29870	C>A	2020-01-24	EPI_ISL_416410	Australia/VIC02/2020		3UTR						1085	0.0125506	2	8	270	800	4	1	56	68	961	6	30	40	26	27	956	0	1	4	342	183	164	169	62	126	34	0
25429	G>T	2020-03-02	EPI_ISL_431080	USA/CT-Yale-079/2020		ORF3a	p.V13L	V13L	-1.648	Neutral		1082	0.0125159	0	20	970	71	15	6	55	77	950	6	31	31	37	25	952	0	0	0	274	504	120	145	20	11	1	7
13730	C>T	2020-01-26	EPI_ISL_493180	Wuhan/0126-C94/2020		RNA-dependent_RNA_polymerase	p.A97V	A97V	-3.611	Deleterious		1013	0.0117178	5	693	201	46	66	2	179	555	279	39	370	215	67	22	300	0	1	0	218	410	136	100	98	43	4	3
29734	G>C	2020-03-04	EPI_ISL_455352	Spain/PV-ISCIII-201491/2020		3UTR						1013	0.0117178	5	14	944	28	15	7	184	203	626	6	63	106	79	50	709	0	0	0	293	254	37	15	39	271	95	9
28657	C>T	2020-02-25	EPI_ISL_414623	France/GE1583-2/2020		N	no AA change					1008	0.0116599	2	29	627	74	256	20	262	239	507	20	103	147	143	99	496	0	0	11	647	209	16	13	13	35	55	9
17247	T>C	2020-02-25	EPI_ISL_417215	England/20102087902/2020		helicase	no AA change					983	0.0113707	3	33	793	99	47	8	172	186	625	12	111	111	78	32	639	0	0	5	706	234	22	1	1	0	0	14
29784	C>T	2020-03-07	EPI_ISL_488277	England/BRIS-12F7AB/2020		3UTR						957	0.01107	1	7	13	936	0	0	2	5	950	1	4	1	0	0	951	0	0	0	5	11	261	630	15	30	4	1
22444	C>T	2020-02-13	EPI_ISL_490001	SaudiArabia/545/2020		S	no AA change					951	0.0110006	3	475	417	34	22	0	184	315	452	21	151	208	87	7	477	0	0	5	14	73	109	292	74	208	163	13
10265	G>A	2020-02-25	EPI_ISL_412912	Germany/BW-ChVir-1577/2020		3C-like_proteinase	p.G71S	G71S	-2.94	Deleterious		940	0.0108733	0	123	744	33	3	37	88	114	738	15	93	64	21	4	743	0	0	1	59	58	88	433	157	97	46	1
19718	C>T	2020-03-06	EPI_ISL_454889	Sweden/20-50208/2020		endoRNAse	p.T33I	T33I	0.72	Neutral		891	0.0103065	1	4	871	11	3	1	28	26	837	4	16	16	11	4	840	0	0	0	11	17	15	13	79	522	232	2
28863	C>T	2020-02-25	EPI_ISL_414623	France/GE1583-2/2020		N	p.S197L	S197L	-2.221	Neutral		863	0.00998265	1	24	526	42	246	24	252	231	380	22	94	140	141	97	369	0	0	11	636	191	13	2	1	1	0	8
15933	C>T	2020-04-20	EPI_ISL_489218	NorthernIreland/NIRE-102DAC/2020		RNA-dependent_RNA_polymerase	no AA change					852	0.00985541	0	2	3	847	0	0	9	14	829	8	6	6	3	0	829	0	0	0	0	6	229	568	24	23	2	0
9477	T>A	2020-02-01	EPI_ISL_416372	Shanghai/SH0069/2020		nsp4	p.F308Y	F308Y	-2.663	Deleterious		852	0.00985541	1	25	522	40	244	20	251	228	373	19	91	140	144	96	362	0	0	12	634	187	9	2	0	0	0	8
6312	C>A	2020-03-04	EPI_ISL_422407	Taiwan/NTU04/2020		nsp3	p.T1198K	T1198K	-0.352	Neutral		849	0.00982071	4	668	81	31	63	2	168	535	146	40	360	205	56	21	167	0	0	0	202	329	134	103	62	14	2	3
21575	C>T	2020-02-16	EPI_ISL_416604	Japan/DP0476/2020		S	p.L5F	L5F	-1.126	Neutral		845	0.00977444	13	48	526	229	23	6	98	93	654	10	63	53	41	12	666	0	0	10	130	163	92	140	75	143	88	4
25979	G>T	2020-02-25	EPI_ISL_414623	France/GE1583-2/2020		ORF3a	p.G196V	G196V	-6.581	Deleterious		845	0.00977444	1	23	517	38	246	20	249	224	372	19	89	140	140	97	360	0	0	11	629	187	8	2	0	0	0	8
21637	C>T	2020-03-16	EPI_ISL_510262	Spain/CT-IBV-003166/2020		S	no AA change					835	0.00965876	0	0	826	9	0	0	4	6	825	0	6	1	0	4	824	0	0	0	1	6	10	289	74	234	220	1
29868	G>A	2020-01-20	EPI_ISL_408483	Shanghai/IVDC-SH-001/2020		3UTR						826	0.00955466	0	327	4	494	0	1	115	224	487	32	159	100	38	10	487	0	1	2	92	114	198	270	20	109	19	1
28169	A>G	2020-04-05	EPI_ISL_475870	Austria/CeMM0458/2020		ORF8	no AA change					822	0.00950839	0	0	822	0	0	0	1	5	816	0	6	1	0	0	815	0	0	0	0	2	7	288	73	233	219	0
23929	C>T	2020-02-28	EPI_ISL_542243	Italy/LOM-UniMI-L279/2020		S	no AA change					793	0.00917293	3	656	28	36	67	3	175	522	96	41	355	202	57	21	117	0	0	2	193	314	109	84	67	18	3	3
19542	G>T	2020-03-14	EPI_ISL_418060	USA/WA-UW275/2020	CEVg9	3-to-5_exonuclease	p.M501I	M501I	-0.755	Neutral		761	0.00880278	0	2	743	15	1	0	7	7	747	2	6	2	3	1	747	0	0	0	15	25	11	7	9	465	227	2
16968	G>T	2020-03-29	EPI_ISL_569395	France/IHU-0232/2020		helicase	p.E244D	E244D	-2.548	Deleterious		759	0.00877964	0	1	4	752	0	2	7	12	740	3	9	5	2	0	740	0	0	0	1	6	196	517	18	19	2	0
26060	C>T	2020-03-03	EPI_ISL_419657	Austria/CeMM0004/2020	CEVg9	ORF3a	p.T223I	T223I	-5.943	Deleterious		751	0.0086871	0	8	718	23	2	0	8	16	727	3	13	6	1	0	728	0	0	0	5	10	3	13	4	472	243	1
29227	G>T	2020-02-17	EPI_ISL_416621	Japan/DP0743/2020	CEVg9	N	no AA change					738	0.00853673	2	2	727	6	1	0	3	5	730	0	6	0	0	2	730	0	0	1	4	8	3	10	11	475	226	0
22388	C>T	2020-03-23	EPI_ISL_506968	SouthKorea/KCDC2174/2020	CEVg9	S	no AA change					733	0.00847889	2	3	709	18	1	0	7	3	723	0	3	4	3	0	723	0	0	0	2	8	5	7	7	479	225	0
13862	C>T	2020-03-02	EPI_ISL_418221	France/HF1813/2020		RNA-dependent_RNA_polymerase	p.T141I	T141I	0.995	Neutral		728	0.00842105	1	2	714	11	0	0	13	7	708	0	5	6	0	6	711	0	0	0	99	424	178	20	1	2	2	2
29466	C>T	2020-03-11	EPI_ISL_440526	England/CAMB-84BC7/2020	CEVg9	N	p.A398V	A398V	0.033	Neutral		723	0.00836322	0	0	710	13	0	0	5	4	714	0	4	3	2	0	714	0	0	0	8	10	2	10	5	463	225	0
29779	G>T	2020-03-05	EPI_ISL_417850	Iceland/52/2020		3UTR						723	0.00836322	0	493	213	14	1	2	256	251	216	32	144	149	147	29	222	0	0	0	13	9	180	217	118	146	39	1
27046	C>T	2020-03-01	EPI_ISL_413647	Portugal/CV62/2020		M	p.T175M	T175M	-3.135	Deleterious		722	0.00835165	0	17	661	28	15	1	114	181	427	29	53	144	57	13	426	0	0	0	507	158	12	27	3	0	0	15
5622	C>T	2020-02-29	EPI_ISL_417159	USA/WA-S106/2020	CEVg9	nsp3	p.P968L	P968L	-0.991	Neutral		719	0.00831695	1	1	701	15	1	0	5	3	711	0	4	1	1	2	711	0	0	1	1	9	5	1	8	468	226	0
28836	C>T	2020-03-07	EPI_ISL_415708	Switzerland/GE-HUG-4984/2020		N	p.S188L	S188L	-4.016	Deleterious		718	0.00830538	1	1	703	13	0	0	12	6	700	0	6	5	0	4	703	0	0	0	101	427	177	11	0	0	0	2
22879	C>A	2020-03-16	EPI_ISL_425684	Scotland/CVR140/2020		S	p.N439K	N439K	-0.74	Neutral		708	0.00818971	0	0	704	3	1	0	33	42	633	0	1	0	1	0	706	0	0	0	30	201	59	12	40	270	96	0
21624	G>T	2020-03-12	EPI_ISL_500040	England/LIVE-A4763/2020		S	p.R21I	R21I	0.625	Neutral		708	0.00818971	0	4	694	7	3	0	15	11	682	1	2	10	11	2	682	0	0	0	30	66	82	273	138	86	32	1
29771	A>G	2020-03-10	EPI_ISL_440492	England/CAMB-846B7/2020	CEVg9	3UTR						702	0.0081203	0	1	701	0	0	0	1	0	701	0	1	0	0	0	701	0	0	0	6	4	1	0	3	463	225	0
14202	G>T	2020-05-31	EPI_ISL_492011	Oman/205040106/2020	CEVg9	RNA-dependent_RNA_polymerase	p.E254D	E254D	-2.853	Deleterious		700	0.00809717	0	2	698	0	0	0	2	0	698	0	0	0	1	1	698	0	0	0	0	0	1	7	3	464	225	0
3256	T>C	2020-03-18	EPI_ISL_497870	HongKong/HKU-200723-103/2020	CEVg9	nsp3	no AA change					698	0.00807403	1	1	690	6	0	0	1	0	697	0	0	0	1	0	697	0	0	0	1	0	1	4	4	463	225	0
28869	C>T	2020-03-23	EPI_ISL_423828	England/20132095704/2020		N	p.P199L	P199L	-2.057	Neutral		679	0.00785425	0	0	201	476	0	2	38	50	591	8	32	31	12	5	591	0	0	0	7	8	4	191	70	216	183	0
16260	C>T	2020-03-08	EPI_ISL_454894	Sweden/20-50248/2020		helicase	no AA change					665	0.00769231	2	17	62	538	46	0	39	39	587	12	30	23	10	1	589	0	0	0	76	73	44	258	96	38	79	1
10323	A>G	2020-01-30	EPI_ISL_416331	Shanghai/SH0022/2020		3C-like_proteinase	p.K90R	K90R	-1.989	Neutral		648	0.00749566	12	21	256	335	3	21	102	87	459	13	54	67	25	5	484	0	2	0	123	63	63	261	76	40	15	5
19524	C>T	2020-03-11	EPI_ISL_455910	Thailand/Bangkok-CONI-0107/2020		3-to-5_exonuclease	no AA change					638	0.00737999	1	419	156	57	5	0	81	351	206	20	242	134	29	8	205	0	0	0	48	233	127	96	65	41	26	2
24368	G>T	2020-03-08	EPI_ISL_455845	Sweden/20-08179/2020		S	p.D936Y	D936Y	-2.602	Deleterious		638	0.00737999	6	8	592	28	3	1	159	194	285	24	111	108	61	46	288	0	0	0	113	357	99	32	25	8	2	2
29553	G>A	2020-03-08	EPI_ISL_414616	USA/WA-UW29/2020								632	0.00731058	0	0	1	630	0	1	5	6	621	1	3	3	2	0	623	0	0	0	249	202	128	42	5	6	0	0
29179	G>T	2020-02-23	EPI_ISL_455365	Wuhan/HB-WH1-132/2020		N	no AA change					628	0.00726431	3	504	44	24	1	52	277	269	82	30	166	160	153	30	89	0	0	3	5	23	201	240	137	11	8	0
10798	C>A	2020-03-19	EPI_ISL_489649	Scotland/GCVR-16FB76/2020		3C-like_proteinase	p.D248E	D248E	-1.997	Neutral		613	0.0070908	0	0	613	0	0	0	0	0	613	0	0	0	0	0	613	0	0	0	62	389	154	8	0	0	0	0
24034	C>T	2020-01-13	EPI_ISL_410301	Nepal/61/2020		S	no AA change					605	0.00699826	30	33	75	396	68	3	130	110	365	7	61	86	55	9	387	0	12	10	311	151	42	18	18	27	15	1
28821	C>A	2020-03-15	EPI_ISL_427562	USA/NY-WCMP10C03P/2020		N	p.S183Y	S183Y	-2.75	Deleterious		593	0.00685946	1	8	2	538	44	0	33	29	531	10	26	17	5	2	533	0	0	0	66	45	40	259	93	33	57	0
26530	A>G	2020-02-22	EPI_ISL_460079	Italy/LOM-INMI-BG-5825/2020		M	p.D3G	D3G	-1.364	Neutral		580	0.00670908	60	20	404	29	11	56	159	150	271	14	84	116	60	27	279	0	0	13	270	170	49	20	32	11	0	15
17639	C>T	2020-03-11	EPI_ISL_424672	Mexico/PUE-InDRE-05/2020		helicase	p.S468L	S468L	-5.745	Deleterious		578	0.00668595	0	2	34	540	1	1	12	21	545	1	10	11	6	3	547	0	0	0	31	7	7	463	57	5	8	0
8371	G>T	2020-03-06	EPI_ISL_417879	Slovakia/SK-BMC5/2020		nsp3	p.Q1884H	Q1884H	-0.439	Neutral		574	0.00663968	10	34	504	9	17	0	46	59	469	6	34	34	18	9	473	0	0	0	110	144	43	62	21	130	63	1
17104	C>T	2020-01-30	EPI_ISL_412869	SouthKorea/KCDC05/2020		helicase	p.H290Y	H290Y	-5.3	Deleterious		570	0.00659341	4	8	477	63	18	0	44	58	468	0	17	10	4	1	538	0	3	2	30	66	20	40	40	272	97	0
16289	C>T	2020-03-10	EPI_ISL_542120	Italy/LOM-UniMI-L124/2020		helicase	p.A18V	A18V	-1.502	Neutral		565	0.00653557	1	0	472	65	27	0	36	49	480	3	34	17	17	14	480	0	0	0	137	231	58	78	28	18	14	1
833	T>C	2020-03-11	EPI_ISL_418845	Canada/BC_7515663/2020		nsp2	p.F10L	F10L	-1.581	Neutral		563	0.00651243	0	0	0	557	6	0	25	28	510	11	16	11	9	4	512	0	0	0	107	70	295	61	19	11	0	0
18998	C>T	2020-03-09	EPI_ISL_436060	USA/NY-SURV0302/2020		3-to-5_exonuclease	p.A320V	A320V	-1.694	Neutral		562	0.00650087	0	71	30	448	5	8	155	161	246	17	91	73	67	27	287	0	0	0	190	181	49	87	44	8	3	0
29540	G>A	2020-03-09	EPI_ISL_436060	USA/NY-SURV0302/2020								561	0.0064893	0	72	28	447	5	9	155	163	243	18	92	73	68	28	282	0	0	0	190	182	50	85	43	8	3	0
11109	C>T	2020-03-05	EPI_ISL_523199	Netherlands/GE-EMC-217/2020		nsp6	p.A46V	A46V	0.895	Neutral		559	0.00646617	3	12	478	11	55	0	46	37	476	3	18	18	16	29	475	0	0	0	49	79	186	38	29	110	8	60
1912	C>T	2020-01-25	EPI_ISL_407084	Japan/AI-I-004/2020		nsp2	no AA change					557	0.00644303	6	18	449	77	6	1	23	30	504	8	18	15	5	5	506	0	1	2	49	55	48	133	79	175	13	2
1440	G>A	2020-02-25	EPI_ISL_414497	Germany/NW-HHU-02-1/2020		nsp2	p.G212D	G212D	0.704	Neutral		550	0.00636206	1	10	487	29	22	1	73	106	371	4	44	56	42	32	372	0	0	7	333	166	23	3	3	0	0	15
2891	G>A	2020-02-25	EPI_ISL_414497	Germany/NW-HHU-02-1/2020		nsp3	p.A58T	A58T	-0.058	Neutral		545	0.00630422	1	9	482	29	23	1	70	104	371	3	43	53	43	31	372	0	0	7	329	165	22	3	2	0	0	17
3177	C>T	2020-01-28	EPI_ISL_410045	USA/IL2/2020	CEVg5	nsp3	p.P153L	P153L	-0.109	Neutral		538	0.00622325	2	16	82	392	45	1	88	98	352	2	33	65	53	9	376	0	1	0	304	142	39	20	25	6	1	0
5700	C>A	2020-03-24	EPI_ISL_516974	India/UP-NBRI-N46-TCQ289/2020		nsp3	p.A994D	A994D	-1.103	Neutral		506	0.00585309	0	492	9	4	1	0	181	297	28	51	200	152	70	10	23	0	0	0	1	56	128	190	41	78	8	4
187	A>G	2020-02-24	EPI_ISL_413996	Switzerland/TI-SNRCI-29919486/2020		5UTR						504	0.00582996	0	3	190	300	8	3	58	74	372	7	27	41	30	13	386	0	0	3	184	164	22	118	12	0	0	1
25907	G>T	2020-04-04	EPI_ISL_463287	USA/LA-BIE-039/2020		ORF3a	p.G172V	G172V	-6.762	Deleterious		502	0.00580682	0	4	2	495	0	1	12	29	461	6	16	15	4	0	461	0	0	0	0	4	4	210	49	104	130	1
16650	C>T	2020-04-18	EPI_ISL_515384	USA/NV-NSPHL-A0113/2020		helicase	no AA change					496	0.00573742	0	494	0	2	0	0	251	243	2	30	141	148	143	26	8	0	0	0	0	1	172	205	116	2	0	0
20675	A>T	2020-04-22	EPI_ISL_437075	USA/CA-CZB-1075/2020		2-O-ribose_methyltransferase	p.Q6L	Q6L	-2.72	Deleterious		494	0.00571429	0	493	0	1	0	0	250	243	1	30	141	148	142	26	7	0	0	0	0	1	171	205	115	2	0	0
21304	C>T	2020-04-01	EPI_ISL_447404	Israel/2046434/2020		2-O-ribose_methyltransferase	p.R216C	R216C	-0.712	Neutral		494	0.00571429	0	9	2	483	0	0	16	27	451	6	16	17	4	0	451	0	0	0	0	4	3	198	49	104	136	0
1594	C>T	2020-03-05	EPI_ISL_523199	Netherlands/GE-EMC-217/2020		nsp2	no AA change					493	0.00570272	3	11	460	15	4	0	23	21	449	3	11	10	10	8	451	0	0	0	50	79	170	34	30	69	3	58
18424	A>G	2020-05-20	EPI_ISL_545130	USA/TX-HMH-2119/2020		3-to-5_exonuclease	p.N129D	N129D	0.061	Neutral		484	0.00559861	0	0	0	484	0	0	11	23	450	6	14	10	4	0	450	0	0	0	0	0	1	191	48	105	139	0
28077	G>C	2020-01-15	EPI_ISL_408484	Sichuan/IVDC-SC-001/2020		ORF8	p.V62L	V62L	-0.722	Neutral		484	0.00559861	2	35	16	388	43	0	78	95	311	2	39	58	47	7	331	0	11	11	298	126	27	1	7	2	1	0
29867	T>A	2020-01-24	EPI_ISL_408668	Vietnam/VR03-38142/2020		3UTR						483	0.00558704	0	21	6	456	0	0	14	15	454	4	10	7	5	2	455	0	3	2	86	65	78	108	19	103	19	0
29700	A>G	2020-03-03	EPI_ISL_420786	USA/GA_1320/2020	CEVg5	3UTR						477	0.00551764	0	11	31	394	41	0	66	81	330	1	29	50	40	7	350	0	0	0	290	136	33	6	6	2	4	0
19170	C>T	2020-03-05	EPI_ISL_524485	Switzerland/ZH-UZH-1000479112/2020		3-to-5_exonuclease	no AA change					477	0.00551764	3	28	354	53	36	3	47	45	385	7	31	29	18	7	385	0	0	0	91	198	55	45	40	33	2	13
27059	C>T	2020-03-03	EPI_ISL_414630	France/HF1871/2020		M	no AA change					474	0.00548294	2	1	106	11	353	1	178	117	179	6	124	55	38	105	146	0	0	0	8	13	19	22	310	72	12	18
8683	C>T	2020-03-13	EPI_ISL_452457	Spain/AN-IBV-001891/2020		nsp4	no AA change					473	0.00547137	0	1	462	7	3	0	6	3	464	0	0	2	3	1	467	0	0	0	3	6	30	63	8	175	188	0
11195	C>T	2020-03-12	EPI_ISL_464954	England/20118111104/2020		nsp6	p.L75F	L75F	-2.803	Deleterious		471	0.00544824	4	13	433	10	11	0	17	21	433	2	15	6	6	8	434	0	0	0	36	74	9	120	57	158	8	9
25710	C>T	2020-03-12	EPI_ISL_424117	England/20129148904/2020		ORF3a	no AA change					467	0.00540197	0	5	406	50	5	1	11	12	444	1	4	10	4	3	445	0	0	0	9	11	12	37	38	237	122	1
490	T>A	2020-01-28	EPI_ISL_410045	USA/IL2/2020	CEVg5	leader_protein	p.D75E	D75E	-2.972	Deleterious		462	0.00534413	4	18	13	383	44	0	76	85	301	1	31	55	46	7	322	0	1	6	295	127	26	2	5	0	0	0
26729	T>C	2020-01-15	EPI_ISL_408484	Sichuan/IVDC-SC-001/2020	CEVg5	M	no AA change					462	0.00534413	0	32	13	380	37	0	73	90	299	1	36	54	44	7	320	0	10	11	291	122	25	3	0	0	0	0
25617	G>T	2020-04-02	EPI_ISL_441253	England/CAMB-7A48D/2020		ORF3a	p.K75N	K75N	-1.619	Neutral		454	0.00525159	0	4	450	0	0	0	2	3	449	0	2	0	1	1	450	0	0	0	1	7	3	14	41	195	193	0
28842	G>T	2020-03-06	EPI_ISL_464563	England/20109045404/2020		N	p.S190I	S190I	-3.745	Deleterious		454	0.00525159	1	6	118	313	16	0	26	18	410	2	8	8	16	10	410	0	0	0	65	53	7	262	44	15	7	1
28472	C>T	2020-03-17	EPI_ISL_421434	USA/NY-PV08500/2020		N	p.P67S	P67S	-1.465	Neutral		453	0.00524002	0	0	0	451	2	0	11	24	418	6	14	10	4	1	418	0	0	0	2	0	2	189	49	98	113	0
29555	C>T	2020-02-02	EPI_ISL_451383	Sichuan/SC-WCH3-254/2020								446	0.00515905	3	11	420	9	3	0	10	11	425	1	5	9	4	0	427	0	0	1	116	34	18	8	17	119	132	1
18736	T>C	2020-03-03	EPI_ISL_420786	USA/GA_1320/2020	CEVg5	3-to-5_exonuclease	p.F233L	F233L	-0.65	Neutral		443	0.00512435	0	10	13	377	43	0	70	78	295	1	26	52	43	7	314	0	0	0	292	124	25	2	0	0	0	0
18788	C>T	2020-02-27	EPI_ISL_430847	Sweden/20-04631/2020		3-to-5_exonuclease	p.T250I	T250I	-2.522	Deleterious		441	0.00510121	2	1	401	34	3	0	13	12	416	1	3	11	1	6	419	0	0	4	17	72	55	157	69	63	4	0
29742	G>T	2020-01-19	EPI_ISL_408482	Shandong/IVDC-SD-001/2020		3UTR						435	0.00503181	4	177	93	95	65	1	124	161	150	14	101	84	52	6	178	0	9	42	188	96	49	38	10	3	0	0
3373	C>A	2020-02-27	EPI_ISL_413020	Switzerland/ZH-UZH-1000477377/2020		nsp3	p.D218E	D218E	-0.353	Neutral		433	0.00500868	108	15	271	29	10	0	81	118	234	10	77	53	28	14	251	0	0	1	113	88	53	45	76	18	10	29
4540	C>T	2020-03-09	EPI_ISL_428699	Spain/MD-H12-36/2020		nsp3	no AA change					433	0.00500868	0	8	121	53	248	3	56	47	330	0	20	29	53	11	320	0	0	0	237	151	9	18	1	12	2	3
25350	C>T	2020-02-03	EPI_ISL_464302	England/201040021/2020		S	p.P1263L	P1263L	-0.199	Neutral		426	0.0049277	5	5	327	67	16	6	37	56	333	6	25	31	26	11	327	0	0	11	144	137	60	49	18	4	0	3
6573	C>T	2020-03-13	EPI_ISL_427539	USA/NY-WCMP4H03P/2020		nsp3	p.S1285F	S1285F	-0.743	Neutral		421	0.00486987	9	233	152	21	4	2	95	155	171	30	116	76	31	1	167	0	0	0	26	76	67	80	49	114	9	0
8950	C>T	2020-03-11	EPI_ISL_438234	USA/MD-HP00076/2020		nsp4	no AA change					419	0.00484673	2	14	84	146	173	0	18	30	371	2	15	14	10	1	377	0	0	0	66	63	17	34	52	110	77	0
7767	T>C	2020-03-28	EPI_ISL_428927	Poland/PL_P4/2020		nsp3	p.I1683T	I1683T	-1.763	Neutral		413	0.00477733	0	0	409	3	1	0	36	43	334	2	1	0	2	1	407	0	0	0	2	3	1	1	37	273	96	0
8047	C>T	2020-04-05	EPI_ISL_538369	Canada/ON-OICR-SLB2849/2020		nsp3	no AA change					412	0.00476576	0	0	409	2	1	0	33	43	336	0	1	1	1	0	409	0	0	0	0	2	1	3	38	271	97	0
3871	G>T	2020-03-04	EPI_ISL_542282	Italy/LOM-UniMI-L343/2020		nsp3	p.K384N	K384N	-0.515	Neutral		411	0.00475419	0	6	17	388	0	0	7	10	394	1	2	7	4	3	394	0	0	0	17	23	21	122	114	68	46	0
16887	C>T	2020-02-13	EPI_ISL_416399	Shanghai/SH0110/2020		helicase	no AA change					409	0.00473106	15	15	301	74	4	0	47	38	324	8	20	21	13	19	328	0	0	2	62	43	52	126	47	63	11	3
36	C>T	2020-02-27	EPI_ISL_413025	USA/WA3-UW1/2020		5UTR						405	0.00468479	0	3	26	375	1	0	10	7	388	0	3	5	3	5	389	0	0	1	167	77	11	95	15	31	8	0
19650	A>G	2020-05-22	EPI_ISL_559630	England/ALDP-49F5B8/2020		endoRNAse	no AA change					404	0.00467322	0	0	404	0	0	0	1	0	403	0	1	0	0	0	403	0	0	0	0	0	13	244	70	33	44	0
29750	C>T	2020-03-15	EPI_ISL_469246	SaudiArabia/85791/2020		3UTR						399	0.00461538	0	81	310	8	0	0	25	60	314	1	19	46	17	0	316	0	0	0	8	6	17	160	91	85	17	15
28878	G>A	2020-01-23	EPI_ISL_431785	Fujian/3520022Y/2020		N	p.S202N	S202N	-0.404	Neutral		398	0.00460382	53	221	47	60	17	0	72	157	169	11	80	97	32	4	174	0	6	12	164	98	71	29	10	6	2	0
9433	A>T	2020-05-23	EPI_ISL_559401	England/ALDP-4A2DC9/2020		nsp4	no AA change					397	0.00459225	0	0	397	0	0	0	1	0	396	0	1	0	0	0	396	0	0	0	0	0	12	240	69	32	44	0
13665	C>T	2020-02-04	EPI_ISL_447919	Thailand/Samutprakarn_840/2020		RNA-dependent_RNA_polymerase	no AA change					396	0.00458068	0	5	243	144	1	3	10	5	381	3	1	3	1	2	386	0	0	1	5	33	45	163	82	56	11	0
18568	C>T	2020-01-31	EPI_ISL_413857	Guangdong/2020XN4448-P0002/2020		3-to-5_exonuclease	p.L177F	L177F	-2.419	Neutral		395	0.00456912	1	77	53	16	234	14	138	166	91	6	104	112	65	26	82	0	1	2	17	18	8	95	192	43	13	6
6310	C>A	2020-03-13	EPI_ISL_419771	Australia/VIC59/2020		nsp3	p.S1197R	S1197R	-0.835	Neutral		393	0.00454598	0	389	0	0	4	0	65	326	2	13	229	120	21	8	2	0	0	0	27	177	51	64	55	14	2	3
9742	T>C	2020-05-20	EPI_ISL_545168	USA/TX-HMH-2183/2020		nsp4	no AA change					386	0.00446501	0	0	0	386	0	0	1	0	385	0	0	1	0	0	385	0	0	0	0	0	3	343	34	0	6	0
66	C>T	2020-02-27	EPI_ISL_490011	SaudiArabia/671/2020		5UTR						385	0.00445344	0	3	59	88	234	1	112	92	181	5	64	67	38	58	153	0	0	1	11	8	16	71	155	97	23	3
26681	C>T	2020-02-04	EPI_ISL_451299	Italy/LAZ-INMI1-B2/2020		M	no AA change					385	0.00445344	11	25	280	59	6	4	43	39	303	1	24	33	21	5	301	0	0	12	44	115	42	95	33	32	6	6
29742	G>A	2020-01-23	EPI_ISL_431785	Fujian/3520022Y/2020		3UTR						381	0.00440717	49	205	46	71	10	0	74	138	169	8	68	88	36	5	176	0	7	11	162	105	51	32	6	5	2	0
17019	G>T	2020-03-03	EPI_ISL_419657	Austria/CeMM0004/2020		helicase	p.E261D	E261D	-0.243	Neutral		380	0.0043956	2	4	363	11	0	0	1	6	373	1	4	2	1	0	372	0	0	0	2	5	0	15	3	231	124	0
27384	T>C	2020-01-10	EPI_ISL_450500	Wuhan/OS52/2020		ORF6	no AA change					380	0.0043956	66	81	96	114	20	3	75	90	215	13	77	47	23	4	216	0	7	3	72	43	44	80	60	39	24	8
2282	G>A	2020-06-03	EPI_ISL_545445	USA/TX-HMH-2638/2020		nsp2	p.E493K	E493K	-0.384	Neutral		379	0.00438404	0	0	0	379	0	0	1	0	378	0	0	1	0	0	378	0	0	0	0	0	0	338	35	0	6	0
29402	G>T	2020-03-08	EPI_ISL_481075	Spain/MD-IBV-004898/2020		N	p.D377Y	D377Y	-1.779	Neutral		379	0.00438404	0	15	261	101	0	2	13	22	344	2	12	9	3	10	343	0	0	0	10	28	17	18	15	206	84	1
4543	C>T	2020-03-07	EPI_ISL_539512	Spain/AR-ISCIII-201693/2020		nsp3	no AA change					376	0.00434933	4	9	350	13	0	0	5	12	359	1	8	3	4	0	360	0	0	0	6	7	11	3	3	228	117	1
15406	G>T	2020-03-19	EPI_ISL_440032	England/BRIS-121E86/2020		RNA-dependent_RNA_polymerase	p.A656S	A656S	-1.408	Neutral		374	0.0043262	2	1	368	3	0	0	2	2	370	0	1	2	0	1	370	0	0	0	1	4	1	10	2	170	186	0
23707	C>T	2020-02-27	EPI_ISL_415144	England/20102000106/2020		S	no AA change					367	0.00424523	1	4	96	144	121	1	89	48	230	6	57	25	23	16	240	0	0	3	64	38	19	24	107	72	38	2
5629	G>T	2020-03-25	EPI_ISL_529220	England/BIRM-61BB1/2020		nsp3	no AA change					366	0.00423366	2	3	353	7	1	0	1	3	362	0	4	1	1	0	360	0	0	0	2	4	5	12	6	221	116	0
9430	C>T	2020-03-10	EPI_ISL_464956	England/20118111904/2020		nsp4	no AA change					364	0.00421053	2	15	277	55	12	3	20	23	321	4	12	15	4	1	328	0	0	0	30	31	28	34	20	144	76	1
26876	T>C	2020-07-27	EPI_ISL_550417	England/MILK-977D22/2020		M	no AA change					363	0.00419896	0	0	363	0	0	0	0	1	362	0	1	0	0	0	362	0	0	0	0	0	0	0	5	242	116	0
9526	G>T	2020-03-17	EPI_ISL_438247	USA/MD-HP00105/2020		nsp4	p.M324I	M324I	0.292	Neutral		362	0.00418739	0	10	349	3	0	0	4	9	349	1	4	6	3	0	348	0	0	0	1	4	7	3	8	221	118	0
14786	C>T	2020-03-09	EPI_ISL_417701	Iceland/74/2020		RNA-dependent_RNA_polymerase	p.A449V	A449V	-3.861	Deleterious		361	0.00417582	2	6	301	42	9	1	37	45	279	2	17	23	16	20	283	0	0	0	131	108	23	12	9	69	6	3
25688	C>T	2020-02-28	EPI_ISL_418206	Senegal/003/2020		ORF3a	p.A99V	A99V	-1.962	Neutral		361	0.00417582	9	6	320	21	4	1	70	62	229	3	32	47	35	19	225	0	0	2	180	104	29	23	1	0	0	22
3931	T>C	2020-03-17	EPI_ISL_455586	Thailand/Bangkok_2972/2020		nsp3	no AA change					361	0.00417582	0	1	7	353	0	0	2	2	357	0	0	1	0	2	358	0	0	0	6	17	14	110	112	59	43	0
1397	G>A	2020-01-19	EPI_ISL_408482	Shandong/IVDC-SD-001/2020		nsp2	p.V198I	V198I	0.307	Neutral		358	0.00414112	2	171	51	40	94	0	105	140	113	11	93	75	48	2	129	0	9	42	204	71	22	5	4	1	0	0
9246	C>T	2020-02-25	EPI_ISL_435135	UnitedArabEmirates/L4682/2020		nsp4	p.A231V	A231V	-1.84	Neutral		355	0.00410642	0	25	314	14	2	0	6	14	335	1	9	3	4	2	336	0	0	1	17	22	39	24	30	174	15	33
28887	C>T	2020-01-29	EPI_ISL_424360	Beijing/Wuhan_IME-BJ07/2020		N	p.T205I	T205I	-1.562	Neutral		355	0.00410642	6	28	128	180	9	4	60	63	232	15	35	42	19	12	232	0	3	0	54	50	35	49	63	66	33	2
28977	C>T	2020-03-25	EPI_ISL_482586	Hangzhou/HZCDC7378/2020		N	p.S235F	S235F	-1.738	Neutral		355	0.00410642	2	1	1	351	0	0	1	1	353	1	1	0	0	0	353	0	0	0	1	11	15	111	114	61	42	0
25528	C>T	2020-03-17	EPI_ISL_428855	Gambia/GC19-015/2020		ORF3a	p.L46F	L46F	-3.295	Deleterious		353	0.00408329	1	223	106	18	5	0	82	145	126	28	107	68	27	0	123	0	0	0	24	80	63	66	27	92	0	1
696	A>C	2020-04-09	EPI_ISL_427444	USA/IL-UW-137/2020		leader_protein	p.D144A	D144A	-6.2	Deleterious		351	0.00406015	0	0	0	351	0	0	1	1	349	0	1	0	0	1	349	0	0	0	0	12	15	109	113	61	41	0
13993	G>T	2020-03-19	EPI_ISL_450074	USA/NY-PV09393/2020		RNA-dependent_RNA_polymerase	p.A185S	A185S	-2.181	Neutral		351	0.00406015	0	0	349	1	1	0	3	2	346	0	1	2	0	1	347	0	0	0	1	3	0	0	13	218	116	0
7528	C>T	2020-03-03	EPI_ISL_417231	England/20104008802/2020		nsp3	no AA change					347	0.00401388	1	4	293	42	7	0	18	10	319	0	11	6	6	5	319	0	0	0	10	10	5	62	25	113	120	2
11497	C>T	2020-03-31	EPI_ISL_460012	USA/MI-MDHHS-SC20473/2020		nsp6	no AA change					343	0.00396761	0	2	337	4	0	0	0	3	340	0	3	0	0	0	340	0	0	0	1	1	0	5	3	217	116	0
28688	T>C	2020-01-19	EPI_ISL_408482	Shandong/IVDC-SD-001/2020		N	no AA change					343	0.00396761	2	162	50	36	93	0	102	139	102	11	91	73	48	2	118	0	9	41	192	71	20	5	4	1	0	0
29148	T>C	2020-02-27	EPI_ISL_454750	Netherlands/NoordHolland_10001/2020		N	p.I292T	I292T	-2.017	Neutral		342	0.00395604	1	0	36	42	8	255	148	119	75	11	80	97	56	14	84	0	0	8	70	189	33	17	10	7	3	5
15766	G>T	2020-03-24	EPI_ISL_536126	Canada/QC-LSPQ-L00236394/2020		RNA-dependent_RNA_polymerase	p.V776L	V776L	-2.328	Neutral		341	0.00394448	0	0	339	2	0	0	2	1	338	0	1	0	2	0	338	0	0	0	2	2	0	1	2	218	116	0
16889	A>G	2020-07-29	EPI_ISL_560605	France/BR8937/2020		helicase	p.K218R	K218R	-2.663	Deleterious		336	0.00388664	0	0	336	0	0	0	0	1	335	0	1	0	0	0	335	0	0	0	0	0	0	0	2	218	116	0
28851	G>T	2020-01-21	EPI_ISL_416389	Shanghai/SH0093/2020		N	p.S193I	S193I	-2.755	Deleterious		336	0.00388664	2	19	256	56	3	0	39	48	249	3	13	25	25	22	248	0	1	1	91	94	17	42	40	32	17	1
10369	C>T	2020-03-12	EPI_ISL_570064	USA/WA-UW-523/2020		3C-like_proteinase	no AA change					335	0.00387507	1	11	301	20	1	1	11	11	313	2	8	9	3	1	312	0	0	0	18	69	81	35	20	63	49	0
29399	G>A	2020-07-29	EPI_ISL_560605	France/BR8937/2020		N	p.A376T	A376T	0.084	Neutral		335	0.00387507	0	0	335	0	0	0	0	1	334	0	1	0	0	0	334	0	0	0	0	0	0	0	3	217	115	0
28975	G>C	2020-05-24	EPI_ISL_458089	India/GJ-GBRC134/2020		N	p.M234I	M234I	0.044	Neutral		335	0.00387507	0	2	333	0	0	0	1	2	332	0	2	0	1	0	332	0	0	0	0	0	1	1	3	215	115	0
10453	T>C	2020-03-30	EPI_ISL_538900	England/LEED-2AA3C1/2020		3C-like_proteinase	no AA change					335	0.00387507	0	0	335	0	0	0	1	1	333	0	0	1	1	0	333	0	0	0	3	6	0	117	52	150	7	0
11230	G>T	2020-03-02	EPI_ISL_455406	Wuhan/HB-WHCM-118/2020		nsp6	p.M86I	M86I	-0.427	Neutral		329	0.00380567	12	45	264	2	6	0	16	40	273	2	27	17	6	1	276	0	0	0	21	37	15	19	10	62	165	0
1947	T>C	2020-05-12	EPI_ISL_508506	India/HR-TF41/2020		nsp2	p.V381A	V381A	1.156	Neutral		326	0.00377097	0	53	257	2	14	0	24	37	265	5	27	19	4	0	271	0	0	0	0	0	11	43	16	122	133	1
27299	T>C	2020-03-07	EPI_ISL_457796	USA/DC-HP00052/2020		ORF6	p.I33T	I33T	-4.714	Deleterious		325	0.0037594	1	0	22	42	8	252	150	111	64	11	78	91	56	12	77	0	0	0	64	190	33	17	9	6	2	4
19509	G>A	2020-03-05	EPI_ISL_524485	Switzerland/ZH-UZH-1000479112/2020		3-to-5_exonuclease	no AA change					324	0.00374783	2	8	289	20	2	3	21	16	287	2	9	10	11	3	289	0	0	0	66	152	42	30	16	5	0	13
29864	G>A	2020-02-27	EPI_ISL_413025	USA/WA3-UW1/2020		3UTR						322	0.0037247	0	10	0	311	0	1	4	7	311	1	6	2	2	0	311	0	0	1	42	38	70	72	11	70	18	0
5507	T>A	2020-04-04	EPI_ISL_539123	England/LEED-2A8D5C/2020		nsp3	p.L930M	L930M	-0.703	Neutral		322	0.0037247	0	0	322	0	0	0	0	0	322	0	0	0	0	0	322	0	0	0	0	8	1	140	35	85	53	0
4158	C>T	2020-01-30	EPI_ISL_450412	HongKong/HKU-904a/2020		nsp3	p.A480V	A480V	0.039	Neutral		319	0.00368999	2	4	303	8	2	0	7	6	306	1	6	4	2	0	306	0	1	1	6	10	10	146	48	66	31	0
379	C>A	2020-03-11	EPI_ISL_426514	USA/AZ-TG268905/2020		leader_protein	no AA change					318	0.00367843	0	2	3	309	4	0	15	23	280	1	9	13	10	4	281	0	0	0	124	126	49	8	3	5	0	3
15594	G>T	2020-04-01	EPI_ISL_447593	Taiwan/TSGH-34/2020		RNA-dependent_RNA_polymerase	p.K718N	K718N	-1.27	Neutral		312	0.00360902	1	1	5	0	305	0	92	134	86	6	130	65	19	25	67	0	0	0	0	1	0	1	206	84	3	17
29747	G>T	2020-03-31	EPI_ISL_569448	France/IHU-0309/2020		3UTR						312	0.00360902	0	7	294	10	1	0	8	7	297	0	7	6	1	1	297	0	0	0	1	19	12	122	87	65	6	0
21724	G>T	2020-03-02	EPI_ISL_455399	Wuhan/HB-WHCM-101/2020		S	p.L54F	L54F	-0.435	Neutral		310	0.00358589	2	110	158	38	1	1	39	94	177	4	33	63	27	6	177	0	0	0	31	81	40	136	4	15	3	0
6040	C>T	2020-03-10	EPI_ISL_430136	USA/WA-S282/2020		nsp3	no AA change					307	0.00355119	1	18	19	265	4	0	29	38	240	0	24	18	14	4	247	0	0	0	137	111	37	15	3	3	1	0
19488	C>T	2020-03-09	EPI_ISL_454480	Sweden/20-08109/2020		3-to-5_exonuclease	no AA change					307	0.00355119	0	1	278	27	1	0	9	10	288	2	3	5	4	4	289	0	0	0	19	46	30	87	56	62	5	2
3242	G>A	2020-02-29	EPI_ISL_414476	USA/NY1-PV08001/2020		nsp3	p.G175S	G175S	-0.022	Neutral		307	0.00355119	0	1	165	139	2	0	3	5	299	1	2	1	1	1	301	0	0	2	1	2	0	23	125	140	13	1
29095	C>T	2020-01-10	EPI_ISL_406030	Shenzhen/HKU-SZ-002/2020		N	no AA change					306	0.00353962	2	84	171	43	5	1	33	65	208	4	45	24	21	3	209	0	21	22	40	27	22	19	45	75	34	1
28077	G>T	2020-03-13	EPI_ISL_465086	England/20119063104/2020		ORF8	p.V62L	V62L	-0.722	Neutral		306	0.00353962	39	15	215	30	3	4	39	33	234	11	23	22	8	3	239	0	0	0	34	119	33	38	44	24	5	9
24694	A>T	2020-03-05	EPI_ISL_416413	Australia/VIC05/2020		S	no AA change					305	0.00352805	0	8	5	196	90	6	56	70	179	1	54	34	30	2	184	0	0	0	218	76	6	4	1	0	0	0
18859	G>T	2020-03-10	EPI_ISL_508942	France/ARA07314/2020		3-to-5_exonuclease	p.A274S	A274S	-2.924	Deleterious		304	0.00351648	0	2	279	13	10	0	10	5	289	2	8	0	3	3	288	0	0	0	8	26	8	114	54	64	30	0
24862	A>G	2020-03-04	EPI_ISL_414530	Netherlands/NoordBrabant_21/2020		S	no AA change					299	0.00345865	18	2	265	6	5	3	40	21	238	1	29	19	5	5	240	0	0	0	113	87	46	12	2	0	1	38
2836	C>T	2020-03-06	EPI_ISL_539503	Spain/AR-ISCIII-201596/2020		nsp3	no AA change					299	0.00345865	0	286	12	0	1	0	97	183	19	10	81	122	62	4	20	0	0	0	2	29	52	182	22	5	5	2
4180	G>T	2020-03-20	EPI_ISL_434821	USA/TX-HMH0121/2020		nsp3	p.K487N	K487N	-0.856	Neutral		298	0.00344708	3	4	285	6	0	0	2	3	293	1	1	2	1	1	292	0	0	0	1	4	6	78	52	150	7	0
23191	C>T	2020-01-25	EPI_ISL_451382	Sichuan/SC-WCH-315/2020		S	no AA change					296	0.00342394	5	8	55	214	14	0	20	21	255	2	11	13	5	7	258	0	1	3	19	29	41	154	20	18	11	0
17337	A>G	2020-06-29	EPI_ISL_521521	Australia/VIC2680/2020		helicase	no AA change					295	0.00341238	0	0	0	0	295	0	158	93	44	7	111	50	29	72	26	0	0	0	0	0	0	2	123	113	45	12
5672	C>T	2020-03-14	EPI_ISL_479860	Japan/PG-0136/2020		nsp3	p.P985S	P985S	-3.384	Deleterious		294	0.00340081	1	9	7	277	0	0	2	4	288	0	3	1	0	0	290	0	0	0	3	8	17	92	106	40	27	1
10188	C>T	2020-03-18	EPI_ISL_537507	USA/CA-UCLA-180/2020		3C-like_proteinase	p.T45I	T45I	-2.572	Deleterious		293	0.00338924	0	1	7	285	0	0	18	9	266	1	12	6	4	2	268	0	0	0	24	142	42	62	19	4	0	0
3114	G>T	2020-07-06	EPI_ISL_521077	Australia/VIC3398/2020		nsp3	p.G132V	G132V	0.37	Neutral		292	0.00337767	0	0	0	0	292	0	163	75	54	3	87	44	30	104	24	0	0	0	0	0	0	0	240	38	1	13
15276	T>A	2020-05-27	EPI_ISL_545300	USA/TX-HMH-2419/2020		RNA-dependent_RNA_polymerase	no AA change					291	0.00336611	1	0	1	289	0	0	3	2	286	0	2	1	2	0	286	0	0	0	0	0	1	235	38	14	3	0
26464	C>T	2020-03-09	EPI_ISL_419740	Australia/VIC21/2020		E	no AA change					290	0.00335454	1	2	267	19	1	0	7	4	279	1	3	4	1	1	280	0	0	0	6	9	6	116	90	58	5	0
17850	C>T	2020-03-24	EPI_ISL_445105	USA/CA-SR0111/2020		helicase	no AA change					289	0.00334297	0	3	1	5	280	0	120	107	62	8	75	81	40	56	29	0	0	0	1	0	4	12	186	82	1	3
24077	G>T	2020-02-21	EPI_ISL_451307	Italy/LOM-INMI-5314-N/2020		S	p.D839Y	D839Y	-1.965	Neutral		286	0.00330827	0	3	266	3	14	0	15	20	251	0	5	13	6	5	257	0	0	5	220	50	4	0	0	5	0	2
22320	A>G	2020-04-02	EPI_ISL_538348	Canada/ON-OICR-SLB2820/2020		S	p.D253G	D253G	-0.44	Neutral		285	0.0032967	0	0	3	282	0	0	6	3	276	0	4	3	0	2	276	0	0	0	0	16	221	28	7	12	1	0
28087	C>T	2020-03-12	EPI_ISL_428692	Spain/MD-H12-29/2020		ORF8	p.A65V	A65V	1.222	Neutral		284	0.00328514	3	14	88	153	26	0	20	27	237	2	13	11	10	10	238	0	0	0	8	9	11	74	113	31	31	7
24982	T>C	2020-03-18	EPI_ISL_537507	USA/CA-UCLA-180/2020		S	no AA change					284	0.00328514	0	0	5	279	0	0	16	7	261	1	10	6	2	2	263	0	0	0	23	134	40	67	18	2	0	0
21137	A>G	2019-12-30	EPI_ISL_402128	Wuhan/WIV05/2019		2-O-ribose_methyltransferase	p.K160R	K160R	-1.817	Neutral		281	0.00325043	12	24	146	85	14	0	47	27	207	7	27	26	9	4	208	1	4	1	31	47	30	36	44	62	23	2
25433	C>T	2020-03-04	EPI_ISL_418222	France/CVL2000/2020		ORF3a	p.T14I	T14I	-4.61	Deleterious		280	0.00323887	2	0	120	148	8	2	41	50	189	3	23	31	20	13	190	0	0	0	106	146	7	8	10	3	0	0
10582	C>T	2020-02-27	EPI_ISL_437689	France/CIBU200107/2020		3C-like_proteinase	no AA change					278	0.00321573	4	24	226	21	3	0	20	31	227	4	9	18	16	4	227	0	0	1	35	68	8	13	9	123	21	0
7926	C>T	2020-03-16	EPI_ISL_425675	Scotland/CVR132/2020		nsp3	p.A1736V	A1736V	0.575	Neutral		273	0.00315789	0	1	259	10	0	3	0	4	269	1	1	1	0	0	270	0	0	0	4	14	6	8	5	83	153	0
26690	G>T	2020-03-13	EPI_ISL_454527	India/MH-NIV-2387/2020		M	no AA change					272	0.00314633	3	7	12	246	0	4	11	20	241	5	6	7	3	0	251	0	0	0	6	19	23	129	88	3	4	0
15438	G>T	2020-03-15	EPI_ISL_480978	Spain/PV-IBV-003237/2020		RNA-dependent_RNA_polymerase	p.M666I	M666I	1.2	Neutral		270	0.00312319	2	15	212	31	2	8	26	26	218	2	8	12	13	7	228	0	0	0	34	54	14	76	43	36	10	3
4226	C>T	2020-03-26	EPI_ISL_485941	USA/CT-UW-3126/2020		nsp3	p.P503S	P503S	0.01	Neutral		268	0.00310006	0	0	0	268	0	0	0	0	268	0	0	0	0	0	268	0	0	0	2	1	8	89	105	37	26	0
9745	C>T	2020-04-07	EPI_ISL_481276	USA/MD-MDH-0031/2020		nsp4	no AA change					266	0.00307692	0	0	263	3	0	0	0	1	265	0	0	0	0	0	266	0	0	0	0	1	2	0	0	101	162	0
7798	G>T	2020-03-05	EPI_ISL_413924	USA/CA-CDPH-UC6/2020		nsp3	p.K1693N	K1693N	-1.719	Neutral		266	0.00307692	0	12	59	99	96	0	48	57	161	2	58	27	14	10	155	0	0	0	9	36	19	125	53	10	10	4
25552	G>T	2020-03-13	EPI_ISL_492675	England/BRIS-130B32/2020		ORF3a	p.A54S	A54S	-1.638	Neutral		266	0.00307692	1	6	238	15	5	1	9	15	242	1	9	7	7	3	239	0	0	0	31	85	54	40	1	27	13	15
7837	A>C	2020-04-21	EPI_ISL_436614	USA/WI-UW-320/2020		nsp3	p.L1706F	L1706F	-0.561	Neutral		265	0.00306536	0	0	0	265	0	0	0	0	265	0	0	0	0	0	265	0	0	0	0	1	8	89	105	36	26	0
335	C>T	2020-02-16	EPI_ISL_416585	Japan/DP0236/2020		leader_protein	p.R24C	R24C	-6.568	Deleterious		262	0.00303065	3	2	59	194	2	2	9	9	244	1	5	7	1	5	243	0	0	1	11	9	5	190	35	9	2	0
25714	C>T	2020-03-14	EPI_ISL_454022	Portugal/PT0306/2020		ORF3a	p.L108F	L108F	-3.4	Deleterious		262	0.00303065	1	3	246	8	3	1	3	6	253	0	6	2	2	0	252	0	0	0	35	46	39	34	65	40	3	0
25494	G>T	2020-03-12	EPI_ISL_417364	USA/WA-UW215/2020		ORF3a	no AA change					261	0.00301909	2	25	148	83	3	0	12	25	224	4	13	9	4	5	226	0	0	0	9	11	62	26	15	105	33	0
24076	T>C	2020-03-23	EPI_ISL_494714	USA/CA-ALSR-1649/2020		S	no AA change					260	0.00300752	0	2	2	256	0	0	21	26	213	14	12	18	2	1	213	0	0	0	3	61	57	39	52	43	5	0
13006	T>C	2020-02-28	EPI_ISL_418206	Senegal/003/2020		nsp9	no AA change					259	0.00299595	9	2	239	6	3	0	44	43	172	3	22	23	28	15	168	0	0	2	121	80	21	14	0	0	0	21
26088	C>T	2020-02-28	EPI_ISL_539497	Spain/AN-ISCIII-201273/2020		ORF3a	no AA change					258	0.00298438	0	4	223	8	4	19	103	93	62	2	24	56	61	44	71	0	0	2	192	56	7	1	0	0	0	0
29721	C>T	2020-03-20	EPI_ISL_542350	Italy/LOM-UniMI-L431/2020		3UTR						258	0.00298438	248	1	5	1	2	1	158	78	22	34	113	65	27	2	17	0	0	0	4	0	2	10	204	38	0	0
514	T>C	2020-02-28	EPI_ISL_454752	Netherlands/NoordBrabant_10003/2020		leader_protein	no AA change					257	0.00297282	0	4	245	4	3	1	27	35	195	1	19	25	12	5	195	0	0	2	202	22	2	5	0	0	0	24
21855	C>T	2020-01-29	EPI_ISL_416323	Shanghai/SH0010/2020		S	p.S98F	S98F	-1.636	Neutral		256	0.00296125	0	9	230	13	4	0	25	38	193	3	20	26	10	4	193	0	1	0	8	20	8	20	31	121	47	0
29366	C>T	2020-02-22	EPI_ISL_414571	HongKong/VM20002849/2020		N	p.P365S	P365S	-0.649	Neutral		254	0.00293811	0	2	246	5	1	0	1	0	253	0	0	1	0	0	253	0	0	2	1	3	1	0	6	148	92	1
5512	C>T	2020-03-12	EPI_ISL_479873	Japan/PG-0163/2020		nsp3	no AA change					251	0.00290341	1	9	205	34	2	0	15	13	223	0	10	9	5	3	224	0	0	0	17	33	38	28	25	75	2	33
8318	C>A	2020-03-20	EPI_ISL_450239	USA/CA-UCSF-UC47/2020		nsp3	p.P1867T	P1867T	-0.515	Neutral		246	0.00284558	1	0	242	3	0	0	2	2	242	1	0	3	0	0	242	0	0	0	2	0	0	104	43	67	30	0
1419	C>T	2020-03-05	EPI_ISL_455322	Spain/AN-ISCIII-201623/2020		nsp2	p.A205V	A205V	-2.433	Neutral		246	0.00284558	0	4	239	3	0	0	0	6	240	1	2	2	0	0	241	0	0	0	4	2	2	105	40	64	29	0
21707	C>T	2020-01-17	EPI_ISL_403936	Guangdong/20SF028/2020		S	p.H49Y	H49Y	0.923	Neutral		246	0.00284558	0	42	40	153	8	3	8	45	193	1	14	13	22	0	196	0	13	11	23	29	21	114	25	6	2	2
28655	G>T	2020-01-30	EPI_ISL_428444	Guangdong/20SF1152/2020		N	p.D128Y	D128Y	-4.529	Deleterious		246	0.00284558	0	3	214	26	2	1	5	9	232	1	5	4	3	1	232	0	1	0	7	16	43	37	24	80	4	34
12503	T>C	2020-04-30	EPI_ISL_493529	England/NORT-29E849/2020		nsp8	p.Y138H	Y138H	-4.146	Deleterious		246	0.00284558	245	0	1	0	0	0	156	74	16	33	107	65	27	2	12	0	0	0	0	1	1	9	199	36	0	0
28253	C>T	2020-01-01	EPI_ISL_402120	Wuhan/IVDC-HB-04/2020		ORF8	no AA change					245	0.00283401	15	28	116	40	16	30	34	37	174	6	24	21	16	3	175	0	5	1	21	50	31	33	49	37	15	3
21304	C>A	2020-03-17	EPI_ISL_444524	USA/IL-NM012/2020		2-O-ribose_methyltransferase	p.R216S	R216S	0.279	Neutral		244	0.00282244	1	1	199	39	3	1	5	31	208	0	6	7	5	0	226	0	0	0	8	39	2	24	8	142	21	0
29614	C>T	2020-03-10	EPI_ISL_417400	Australia/NSW44/2020		ORF10	no AA change					244	0.00282244	1	13	129	91	9	1	37	39	168	8	18	17	9	15	177	0	0	0	21	39	41	67	39	30	6	1
19677	G>T	2020-03-10	EPI_ISL_464817	England/201161180/2020		endoRNAse	p.Q19H	Q19H	-1.253	Neutral		243	0.00281087	0	1	18	224	0	0	2	3	238	0	0	2	2	1	238	0	0	0	17	11	12	80	86	17	20	0
12410	A>G	2020-03-22	EPI_ISL_452484	Spain/NC-IBV-001417/2020		nsp8	p.I107V	I107V	-0.967	Neutral		242	0.00279931	0	0	228	13	1	0	7	2	233	0	1	0	2	6	233	0	0	0	2	2	11	138	54	34	1	0
6541	C>T	2020-03-25	EPI_ISL_456033	USA/NY-NYUMC797/2020		nsp3	no AA change					242	0.00279931	1	9	30	201	0	1	12	12	218	0	7	7	3	7	218	0	0	0	7	21	169	30	5	9	0	1
25703	C>T	2020-03-23	EPI_ISL_471550	CzechRepublic/NRL_5240/2020		ORF3a	p.P104L	P104L	-4.657	Deleterious		242	0.00279931	1	0	227	9	5	0	8	6	228	1	5	2	3	5	226	0	0	0	4	4	2	135	45	47	5	0
28833	C>T	2020-03-16	EPI_ISL_457803	USA/MD-HP00061/2020		N	p.S187L	S187L	-2.221	Neutral		241	0.00278774	128	2	98	13	0	0	57	73	111	8	68	33	10	2	120	0	0	0	2	13	0	30	117	50	19	10
5144	C>T	2020-03-14	EPI_ISL_425782	Scotland/CVR53/2020		nsp3	no AA change					240	0.00277617	5	11	27	16	178	3	81	73	86	10	85	36	19	13	77	0	0	0	7	12	6	28	95	42	48	2
12067	G>T	2020-03-25	EPI_ISL_447271	Israel/990059238/2020		nsp7	p.M75I	M75I	0.213	Neutral		240	0.00277617	1	4	218	2	15	0	14	12	214	0	16	6	2	3	213	0	0	0	4	4	2	2	4	88	136	0
274	C>T	2020-03-30	EPI_ISL_432401	Wales/PHWC-275B9/2020		leader_protein	no AA change					239	0.0027646	0	0	235	2	0	2	5	3	231	0	0	0	3	5	231	0	0	0	1	4	7	132	56	37	2	0
1420	C>T	2020-03-17	EPI_ISL_417413	Turkey/6224-Ankara1034/2020		nsp2	no AA change					238	0.00275304	0	2	176	55	0	5	6	4	228	0	2	2	3	3	228	0	0	0	11	92	76	45	9	4	0	1
222	C>T	2020-03-15	EPI_ISL_528130	Switzerland/BL-UHB-42192815/2020		5UTR						237	0.00274147	5	8	204	18	1	1	7	8	222	1	2	6	1	1	226	0	0	0	5	36	14	6	5	121	50	0
8917	C>T	2020-03-12	EPI_ISL_468586	USA/NY-QDX-94/2020		nsp4	no AA change					237	0.00274147	1	128	76	18	14	0	41	103	93	15	81	35	9	5	92	0	0	0	25	27	38	77	6	25	32	7
11379	C>T	2020-03-17	EPI_ISL_542117	Italy/LOM-UniMI-L121/2020		nsp6	p.A136V	A136V	-0.906	Neutral		237	0.00274147	1	1	62	173	0	0	11	4	222	1	4	4	2	4	222	0	0	0	6	27	150	23	16	11	2	2
15960	C>T	2020-03-04	EPI_ISL_464410	England/201061439/2020		RNA-dependent_RNA_polymerase	no AA change					237	0.00274147	3	5	185	38	6	0	13	13	211	0	8	9	5	3	212	0	0	0	29	12	6	41	75	66	5	3
21646	C>T	2020-02-25	EPI_ISL_542240	Italy/LOM-UniMI-L274/2020		S	no AA change					236	0.0027299	1	7	221	7	0	0	11	25	200	0	17	18	5	2	194	0	0	1	6	8	8	8	70	134	1	0
27513	C>T	2020-03-20	EPI_ISL_430241	USA/WA-S203/2020		ORF7a	no AA change					236	0.0027299	0	0	205	17	11	3	13	6	217	0	6	4	3	3	220	0	0	0	14	39	18	34	23	54	54	0
9223	C>T	2020-02-17	EPI_ISL_416625	Japan/DP0765/2020		nsp4	no AA change					235	0.00271833	5	11	187	17	13	2	33	36	166	1	24	28	11	6	165	0	0	2	149	68	7	2	1	0	0	6
21800	G>T	2020-03-04	EPI_ISL_527928	Switzerland/BS-UHB-42176753/2020		S	p.D80Y	D80Y	-0.102	Neutral		234	0.00270677	0	3	190	20	21	0	18	11	205	1	11	5	5	7	205	0	0	0	5	14	2	19	11	147	36	0
24197	G>T	2020-03-06	EPI_ISL_527941	Switzerland/BS-UHB-42178886/2020		S	p.A879S	A879S	-0.361	Neutral		234	0.00270677	14	8	185	26	1	0	7	37	190	1	14	12	5	12	190	0	0	0	38	72	58	55	9	1	1	0
11851	G>T	2020-03-12	EPI_ISL_468578	USA/NY-QDX-105/2020		nsp7	p.M3I	M3I	-0.666	Neutral		233	0.0026952	0	0	229	3	1	0	2	3	228	1	3	1	0	0	228	0	0	0	2	0	0	2	12	190	26	1
15738	C>T	2020-03-16	EPI_ISL_422965	USA/WA-UW-1315/2020		RNA-dependent_RNA_polymerase	no AA change					232	0.00268363	0	13	190	23	6	0	16	14	202	1	13	9	7	0	202	0	0	0	10	14	9	14	32	136	17	0
5170	C>T	2020-03-01	EPI_ISL_430280	USA/WA-S242/2020		nsp3	no AA change					230	0.0026605	0	1	219	10	0	0	3	4	223	0	2	0	0	1	227	0	0	0	11	6	1	1	10	130	71	0
6395	C>T	2020-03-22	EPI_ISL_429992	Jordan/SR-032/2020		nsp3	no AA change					229	0.00264893	0	2	220	2	5	0	5	4	220	0	1	0	3	5	220	0	0	0	2	0	0	134	54	34	5	0
29711	G>T	2020-02-29	EPI_ISL_417318	USA/CA-SCCPHD-UC14/2020		3UTR						229	0.00264893	5	6	29	189	0	0	14	13	202	0	6	10	8	3	202	0	0	1	136	60	3	13	3	11	2	0
18366	A>G	2020-03-18	EPI_ISL_569268	France/IHU-0047/2020		3-to-5_exonuclease	no AA change					228	0.00263736	0	0	225	2	0	1	5	2	221	0	0	0	2	5	221	0	0	0	3	3	0	134	54	33	1	0
4354	G>A	2020-05-11	EPI_ISL_458045	India/TG-CCMB-L1017/2020		nsp3	no AA change					228	0.00263736	0	227	1	0	0	0	74	147	7	28	106	65	27	0	2	0	0	0	0	0	50	66	26	86	0	0
26972	T>C	2020-03-31	EPI_ISL_434986	USA/TX-HMH0399/2020		M	no AA change					227	0.0026258	0	0	221	5	1	0	1	0	226	0	0	0	0	0	227	0	0	0	1	4	8	5	0	155	54	0
920	C>T	2020-03-26	EPI_ISL_456007	USA/NY-NYUMC770/2020		nsp2	no AA change					225	0.00260266	1	3	8	28	185	0	105	59	61	5	65	32	15	63	45	0	0	0	4	22	3	5	73	75	34	9
3602	C>T	2020-03-10	EPI_ISL_464947	England/20118102304/2020		nsp3	p.H295Y	H295Y	0.144	Neutral		224	0.00259109	1	2	201	20	0	0	22	28	174	2	18	21	6	2	175	0	0	0	8	8	5	9	27	117	50	0
18028	G>T	2020-01-22	EPI_ISL_428456	Guangdong/20SF243/2020		helicase	p.A598S	A598S	0.277	Neutral		223	0.00257953	0	1	215	6	1	0	1	1	221	0	0	0	1	0	222	0	1	0	1	7	3	1	1	155	54	0
27800	C>A	2020-07-26	EPI_ISL_532543	England/QEUH-943466/2020		ORF7b	no AA change					221	0.00255639	0	0	220	0	1	0	1	0	220	0	0	0	0	0	221	0	0	0	0	0	0	0	1	165	55	0
1437	C>T	2020-03-05	EPI_ISL_418792	Belgium/GL-030546/2020		nsp2	p.S211F	S211F	-2.778	Deleterious		221	0.00255639	1	3	203	14	0	0	10	9	202	2	3	5	3	5	203	0	0	0	15	52	12	64	51	24	0	3
7765	C>T	2020-03-14	EPI_ISL_417018	Belgium/ULG-6670/2020		nsp3	no AA change					221	0.00255639	8	10	180	19	2	2	37	47	137	9	26	32	18	7	129	0	0	0	41	88	63	9	10	6	3	1
17410	C>T	2020-01-26	EPI_ISL_493181	Wuhan/0126-C98/2020		helicase	p.R392C	R392C	-2.731	Deleterious		221	0.00255639	1	15	189	14	2	0	20	20	181	1	13	18	6	4	179	0	6	2	101	36	8	34	8	11	0	15
21305	G>A	2020-03-12	EPI_ISL_476910	USA/UN-UW-629/2020		2-O-ribose_methyltransferase	p.R216H	R216H	-1.259	Neutral		220	0.00254482	0	0	171	43	4	2	7	6	207	0	7	4	2	0	207	0	0	0	8	15	5	18	11	141	22	0
21093	T>C	2020-04-14	EPI_ISL_458751	England/BRIS-128CB2/2020		2-O-ribose_methyltransferase	no AA change					220	0.00254482	0	0	220	0	0	0	4	2	214	0	0	0	1	5	214	0	0	0	0	1	0	131	54	33	1	0
24088	T>C	2020-07-31	EPI_ISL_537089	England/QEUH-96159C/2020		S	no AA change					218	0.00252169	0	0	218	0	0	0	0	0	218	0	0	0	0	0	218	0	0	0	0	0	0	0	1	55	162	0
27785	T>C	2020-03-23	EPI_ISL_439533	England/CAMB-72616/2020		ORF7b	no AA change					218	0.00252169	0	0	3	0	215	0	133	66	19	2	89	41	27	40	19	0	0	0	1	1	0	5	160	46	2	3
5572	G>T	2020-02-17	EPI_ISL_497961	SouthKorea/KCDC2060/2020		nsp3	p.M951I	M951I	-0.591	Neutral		217	0.00251012	1	115	93	8	0	0	101	95	21	8	40	48	20	0	101	0	0	77	43	2	4	1	34	54	1	1
12988	G>T	2020-03-30	EPI_ISL_438374	England/CAMB-7659D/2020		nsp9	p.M101I	M101I	-1.601	Neutral		217	0.00251012	0	0	213	3	1	0	2	1	214	1	0	1	0	0	215	0	0	0	1	5	1	1	0	155	54	0
25996	G>T	2020-03-15	EPI_ISL_528105	Switzerland/BS-UHB-42191689/2020		ORF3a	p.V202L	V202L	-1.305	Neutral		217	0.00251012	1	8	196	5	6	1	18	34	165	2	17	22	7	2	167	0	0	0	3	6	0	6	32	121	47	2
24764	G>T	2020-03-30	EPI_ISL_485995	USA/WA-UW-2532/2020		S	p.V1068F	V1068F	-2.14	Neutral		215	0.00248699	0	1	50	1	163	0	5	12	198	0	7	6	2	2	198	0	0	0	1	2	1	0	43	111	57	0
4105	G>T	2020-03-14	EPI_ISL_538021	Spain/VC-IBV-98003085/2020		nsp3	p.K462N	K462N	0.286	Neutral		214	0.00247542	0	0	199	15	0	0	3	2	209	0	2	0	3	0	209	0	0	0	3	12	2	8	24	152	13	0
7303	C>T	2020-05-04	EPI_ISL_480260	Turkey/GLAB-CoV167/2020		nsp3	no AA change					213	0.00246385	0	5	205	3	0	0	8	5	200	0	3	6	1	0	203	0	0	0	0	0	9	2	51	132	19	0
15540	C>T	2020-03-03	EPI_ISL_456190	NewZealand/20VR1109/2020		RNA-dependent_RNA_polymerase	no AA change					212	0.00245228	1	7	117	29	57	1	50	36	126	4	14	23	26	14	131	0	0	0	75	41	10	23	22	10	28	3
11132	G>T	2020-06-20	EPI_ISL_523457	Netherlands/OV-EMC-73/2020		nsp6	p.A54S	A54S	0.03	Neutral		212	0.00245228	0	0	212	0	0	0	2	4	206	0	2	0	0	0	210	0	0	0	0	0	0	1	10	130	71	0
12478	G>A	2020-03-11	EPI_ISL_438234	USA/MD-HP00076/2020		nsp8	p.M129I	M129I	-0.073	Neutral		211	0.00244072	0	7	1	202	1	0	21	27	163	0	13	17	11	1	169	0	0	0	104	82	23	2	0	0	0	0
15598	G>A	2020-04-05	EPI_ISL_510135	Spain/MD-IBV-006420/2020		RNA-dependent_RNA_polymerase	p.V720I	V720I	-0.13	Neutral		211	0.00244072	0	0	209	1	1	0	1	1	209	0	0	0	0	1	210	0	0	0	0	1	0	0	0	155	55	0
24910	T>C	2020-04-08	EPI_ISL_449145	England/NORW-E83AB/2020		S	no AA change					211	0.00244072	0	0	210	0	1	0	1	0	210	0	0	0	0	0	211	0	0	0	0	2	0	0	0	155	54	0
904	C>T	2020-04-01	EPI_ISL_490222	USA/CA-QRTP-Donor20/2020		nsp2	no AA change					210	0.00242915	0	0	209	1	0	0	0	0	210	0	0	0	0	0	210	0	0	0	0	5	1	0	1	111	92	0
28651	C>T	2020-03-12	EPI_ISL_455917	Thailand/Bangkok-CONI-0115/2020		N	no AA change					210	0.00242915	0	3	195	9	1	2	18	28	164	3	13	22	7	2	163	0	0	0	7	10	2	2	23	118	48	0
1820	G>A	2020-01-31	EPI_ISL_428446	Guangdong/20SF1159/2020		nsp2	p.G339S	G339S	-3.13	Deleterious		210	0.00242915	3	42	124	37	3	1	26	37	147	10	21	21	5	4	149	0	1	2	29	63	22	35	27	23	5	3
28896	C>G	2020-03-11	EPI_ISL_438234	USA/MD-HP00076/2020		N	p.A208G	A208G	-0.005	Neutral		209	0.00241758	0	7	1	200	1	0	20	27	162	0	13	17	11	1	167	0	0	0	104	83	21	1	0	0	0	0
16017	C>T	2020-03-12	EPI_ISL_455293	Netherlands/Utrecht_25/2020		RNA-dependent_RNA_polymerase	no AA change					209	0.00241758	1	14	14	180	0	0	5	16	188	3	9	7	2	0	188	0	0	0	6	17	17	120	28	20	1	0
29421	C>T	2020-02-17	EPI_ISL_490004	SaudiArabia/578/2020		N	p.P383L	P383L	-2.385	Neutral		209	0.00241758	1	4	58	143	2	1	7	18	184	4	7	3	4	2	189	0	0	1	15	9	7	141	32	1	3	0
27561	G>T	2020-03-02	EPI_ISL_457706	Oman/RESP-20-1189/2020		ORF7a	no AA change					209	0.00241758	35	3	30	141	0	0	23	22	164	5	23	10	7	1	163	0	0	0	6	11	3	123	39	23	2	2
9438	C>T	2020-01-29	EPI_ISL_408430	France/IDF0515/2020		nsp4	p.T295I	T295I	0.867	Neutral		208	0.00240602	1	12	164	22	9	0	22	13	173	2	7	13	6	4	176	0	2	1	13	68	69	36	7	8	2	2
11396	C>T	2020-03-14	EPI_ISL_434724	USA/TX-HMH014/2020		nsp6	p.L142F	L142F	-1.244	Neutral		208	0.00240602	0	2	204	2	0	0	0	4	204	0	2	1	1	0	204	0	0	0	2	2	0	2	0	63	139	0
29862	G>A	2020-03-11	EPI_ISL_416644	USA/WA-UW106/2020		3UTR						206	0.00238288	0	3	1	200	0	2	4	1	201	0	1	1	2	1	201	0	0	0	22	25	60	38	6	38	17	0
27877	G>T	2020-03-01	EPI_ISL_437604	Thailand/SI206377-NST/2020		ORF7b	p.C41F	C41F	-11	Deleterious		206	0.00238288	3	58	135	8	2	0	10	11	185	0	9	9	4	0	184	0	0	0	59	11	10	22	58	31	12	3
25889	C>T	2020-04-02	EPI_ISL_434098	USA/WA-S338/2020		ORF3a	p.S166L	S166L	-1.295	Neutral		205	0.00237131	1	3	170	10	21	0	11	13	181	1	11	8	4	0	181	0	0	0	0	7	9	50	42	64	32	1
22468	G>T	2020-03-06	EPI_ISL_424907	USA/VA_6171/2020		S	no AA change					205	0.00237131	26	113	49	14	3	0	44	105	56	8	50	60	25	3	59	0	0	0	38	55	58	20	8	15	11	0
19893	T>C	2020-05-18	EPI_ISL_532269	England/QEUH-53EB9A/2020		endoRNAse	no AA change					205	0.00237131	0	0	205	0	0	0	0	0	205	0	0	0	0	0	205	0	0	0	0	0	2	91	31	57	24	0
26526	G>T	2020-01-29	EPI_ISL_424360	Beijing/Wuhan_IME-BJ07/2020		M	p.A2S	A2S	0.216	Neutral		204	0.00235975	0	3	15	96	90	0	34	65	105	9	59	8	7	1	120	0	3	0	4	15	12	62	93	12	1	2
29422	G>T	2020-02-27	EPI_ISL_413020	Switzerland/ZH-UZH-1000477377/2020		N	no AA change					204	0.00235975	0	5	161	38	0	0	25	24	155	1	6	1	3	2	191	0	0	1	32	44	19	25	27	40	14	2
7564	C>T	2020-03-13	EPI_ISL_417015	Belgium/ULG-6457/2020		nsp3	no AA change					203	0.00234818	1	1	155	45	0	1	9	4	190	0	6	3	2	2	190	0	0	0	9	7	40	3	8	118	18	0
16376	C>T	2020-03-02	EPI_ISL_454943	Wuhan/HB-WH3-182/2020		helicase	p.P47L	P47L	-8.933	Deleterious		202	0.00233661	54	1	20	124	3	0	45	17	140	6	14	29	8	4	141	0	0	0	10	65	64	37	16	3	6	1
28961	C>T	2020-03-11	EPI_ISL_418669	England/20116022902/2020		N	p.L230F	L230F	-1.27	Neutral		202	0.00233661	0	1	8	5	188	0	91	74	37	6	62	57	25	18	34	0	0	0	4	1	1	54	136	5	0	1
9479	G>T	2020-02-27	EPI_ISL_464189	England/20096101804/2020		nsp4	p.G309C	G309C	-6.733	Deleterious		202	0.00233661	1	18	107	72	3	1	22	17	163	2	9	17	6	2	166	0	0	3	22	22	29	90	27	5	4	0
28083	G>T	2020-03-26	EPI_ISL_516798	HongKong/HKU-200823-001/2020		ORF8	p.E64*					202	0.00233661	4	22	174	2	0	0	6	20	176	0	12	6	7	0	177	0	0	0	2	3	3	14	41	138	0	1
6026	C>T	2020-02-02	EPI_ISL_414510	Shanghai/SH01/2020		nsp3	p.P1103S	P1103S	0.038	Neutral		200	0.00231348	4	35	54	105	2	0	12	31	157	3	22	11	3	0	161	0	0	1	12	22	51	90	6	16	1	1
9693	C>T	2020-03-03	EPI_ISL_454449	Sweden/20-08072/2020		nsp4	p.A380V	A380V	-0.106	Neutral		200	0.00231348	0	157	31	9	1	2	57	102	41	13	71	56	16	4	40	0	0	0	8	10	34	54	22	65	5	2
18395	C>T	2020-02-27	EPI_ISL_417765	Iceland/13/2020		3-to-5_exonuclease	p.A119V	A119V	2.873	Neutral		200	0.00231348	1	11	184	2	2	0	16	15	169	2	9	7	4	2	176	0	0	1	9	7	6	7	5	102	63	0
9802	G>T	2020-02-03	EPI_ISL_416425	Hangzhou/ZJU-07/2020		nsp4	no AA change					200	0.00231348	0	2	189	8	1	0	2	2	196	1	2	0	1	0	196	0	0	1	2	3	6	1	2	85	100	0
11074	C>T	2020-01-26	EPI_ISL_428466	Guangdong/20SF629/2020		nsp6	no AA change					198	0.00229034	1	25	111	49	11	1	30	26	142	2	14	21	13	2	146	0	3	6	59	45	9	34	16	19	5	2
2113	C>T	2020-03-03	EPI_ISL_417383	Australia/NSW15/2020		nsp2	no AA change					196	0.00226721	3	3	151	18	19	2	25	30	141	3	12	29	10	9	133	0	0	0	52	53	46	10	16	15	3	1
10507	C>T	2020-01-31	EPI_ISL_451325	Sichuan/SC-MY-059/2020		3C-like_proteinase	no AA change					196	0.00226721	0	6	90	73	8	19	15	21	160	2	11	12	9	1	161	0	1	0	50	97	13	23	8	3	0	1
23185	C>T	2020-03-01	EPI_ISL_479914	Japan/PG-0214/2020		S	no AA change					196	0.00226721	0	127	19	50	0	0	17	112	67	3	75	37	10	1	70	0	0	0	17	60	27	46	17	8	21	0
24781	G>T	2020-03-13	EPI_ISL_534986	England/OXON-B49E2/2020		S	p.K1073N	K1073N	-1.524	Neutral		196	0.00226721	0	0	188	7	1	0	2	2	192	1	2	0	1	0	192	0	0	0	7	42	13	6	3	32	47	46
27804	C>T	2020-02-17	EPI_ISL_416633	Japan/DP0880/2020		ORF7b	no AA change					195	0.00225564	3	2	158	30	0	2	6	3	186	2	2	3	2	0	186	0	0	1	11	25	6	9	7	117	18	1
15380	G>T	2020-03-08	EPI_ISL_429354	Denmark/ALAB-SSI126/2020		RNA-dependent_RNA_polymerase	p.S647I	S647I	-3.443	Deleterious		194	0.00224407	2	7	168	13	3	1	18	20	156	1	9	15	6	2	161	0	0	0	48	19	3	22	27	30	45	0
1968	C>T	2020-03-13	EPI_ISL_418385	Finland/13M19/2020		nsp2	p.T388I	T388I	-2.551	Deleterious		193	0.0022325	2	3	182	5	1	0	5	4	184	0	1	3	3	2	184	0	0	0	4	35	20	26	69	38	1	0
625	G>T	2020-02-24	EPI_ISL_455370	Wuhan/HB-WH2-146/2020		leader_protein	p.K120N	K120N	4.97	Neutral		193	0.0022325	0	3	184	6	0	0	3	1	189	0	1	2	0	0	190	0	0	1	1	3	6	35	84	57	6	0
35	A>T	2020-02-27	EPI_ISL_413025	USA/WA3-UW1/2020		5UTR						192	0.00222094	0	1	0	191	0	0	1	0	191	0	0	1	0	0	191	0	0	1	69	28	3	55	9	27	0	0
1385	C>T	2020-02-21	EPI_ISL_413609	USA/CruiseA-4/2020		nsp2	p.H194Y	H194Y	-0.889	Neutral		192	0.00222094	0	3	41	145	2	1	3	12	177	1	5	1	4	1	180	0	0	1	4	9	3	31	105	25	13	1
18747	C>T	2020-03-13	EPI_ISL_542145	Italy/LOM-UniMI-L150/2020		3-to-5_exonuclease	no AA change					192	0.00222094	80	4	61	46	0	1	57	28	107	10	36	26	14	3	103	0	0	0	5	6	32	45	82	22	0	0
7438	T>C	2020-03-19	EPI_ISL_500677	Australia/NSW2229/2020		nsp3	no AA change					192	0.00222094	0	1	124	0	67	0	32	25	135	1	16	15	23	4	133	0	0	0	72	103	17	0	0	0	0	0
1515	A>G	2020-02-25	EPI_ISL_417215	England/20102087902/2020		nsp2	p.H237R	H237R	-1.667	Neutral		191	0.00220937	1	5	154	16	13	2	30	31	130	1	21	24	10	6	129	0	0	1	144	39	1	0	0	0	0	6
15480	C>T	2020-01-21	EPI_ISL_428447	Guangdong/20SF117/2020		RNA-dependent_RNA_polymerase	no AA change					191	0.00220937	0	5	183	2	1	0	3	4	184	0	0	1	1	1	188	0	4	1	5	1	0	0	0	50	129	1
25947	G>T	2020-01-30	EPI_ISL_416366	Shanghai/SH0059/2020		ORF3a	p.Q185H	Q185H	-3.571	Deleterious		191	0.00220937	0	1	108	78	1	3	37	24	130	1	10	16	18	13	133	0	1	0	73	49	7	17	11	14	18	1
3569	A>G	2020-03-23	EPI_ISL_439613	England/CAMB-726DA/2020		nsp3	p.S284G	S284G	-0.507	Neutral		190	0.0021978	0	6	175	5	4	0	3	7	180	0	4	6	0	0	180	0	0	0	2	1	2	87	49	49	0	0
6401	C>T	2020-03-20	EPI_ISL_569295	France/IHU-0079/2020		nsp3	p.P1228S	P1228S	-0.879	Neutral		188	0.00217467	2	1	179	5	0	1	10	4	174	0	3	5	1	5	174	0	0	0	12	22	5	17	72	44	16	0
20578	G>T	2020-03-09	EPI_ISL_418668	England/20110136302/2020		endoRNAse	p.V320L	V320L	-2.506	Deleterious		188	0.00217467	2	3	153	20	9	1	19	34	135	0	11	17	12	13	135	0	0	0	90	77	7	11	2	0	0	1
26162	A>G	2020-04-19	EPI_ISL_458775	England/BRIS-1291B2/2020		ORF3a	p.N257S	N257S	-2.619	Deleterious		187	0.0021631	0	0	7	9	171	0	82	53	52	7	50	20	29	35	46	0	0	0	0	7	0	9	125	29	3	14
12415	C>T	2020-03-25	EPI_ISL_460119	USA/MA-MGH-00069/2020		nsp8	no AA change					187	0.0021631	4	1	180	1	1	0	4	3	180	2	3	1	2	0	179	0	0	0	2	10	31	20	27	64	0	33
16741	G>T	2020-03-11	EPI_ISL_434737	USA/TX-HMH028/2020		helicase	p.V169F	V169F	-2.294	Neutral		187	0.0021631	3	1	175	7	1	0	5	1	181	0	1	1	1	2	182	0	0	0	6	15	7	26	74	56	3	0
17790	G>T	2020-03-26	EPI_ISL_459643	Scotland/GCVR-17134C/2020		helicase	p.Q518H	Q518H	-4.4	Deleterious		186	0.00215153	0	0	182	2	2	0	2	1	183	0	0	0	2	1	183	0	0	0	3	7	31	20	28	64	0	33
25505	A>G	2020-04-28	EPI_ISL_471415	DRC/4250/2020		ORF3a	p.Q38R	Q38R	-2.629	Deleterious		185	0.00213997	1	0	184	0	0	0	14	25	146	2	12	17	6	2	146	0	0	0	0	1	0	0	21	116	47	0
11575	C>T	2020-03-23	EPI_ISL_460055	USA/MN-MDH-152/2020		nsp6	no AA change					185	0.00213997	0	2	19	164	0	0	8	6	171	5	3	2	2	0	173	0	0	0	2	34	19	61	46	21	2	0
25088	G>T	2020-03-05	EPI_ISL_416036	Brazil/SP-14/2020		S	p.V1176F	V1176F	-0.161	Neutral		185	0.00213997	1	5	15	26	4	134	54	82	49	0	26	32	58	22	47	0	0	0	42	87	19	24	9	4	0	0
25770	G>T	2020-04-30	EPI_ISL_507247	Russia/StPetersburg-RII11251S/2020		ORF3a	p.R126S	R126S	-5.886	Deleterious		185	0.00213997	182	1	2	0	0	0	120	54	11	30	79	42	22	2	10	0	0	0	0	1	0	5	152	25	2	0
1625	C>T	2020-03-09	EPI_ISL_436049	USA/NY-SURV097/2020		nsp2	p.L274F	L274F	-3.259	Deleterious		184	0.0021284	125	0	38	21	0	0	53	68	63	7	66	28	11	1	71	0	0	0	7	8	1	25	116	15	2	10
13487	C>T	2020-03-18	EPI_ISL_443209	Singapore/117/2020		RNA-dependent_RNA_polymerase	p.A16V	A16V	-0.887	Neutral		184	0.0021284	1	3	14	166	0	0	5	7	172	2	2	6	1	1	172	0	0	0	11	15	18	112	20	6	2	0
28093	C>T	2020-01-08	EPI_ISL_412459	Jingzhou/HBCDC-HB-01/2020		ORF8	p.S67F	S67F	-1.667	Neutral		184	0.0021284	1	7	121	48	6	1	7	10	167	1	6	5	3	1	168	0	1	2	10	9	43	75	20	13	8	3
25906	G>C	2020-07-09	EPI_ISL_515080	Belgium/ULG-10273/2020		ORF3a	p.G172R	G172R	-6.114	Deleterious		184	0.0021284	0	0	184	0	0	0	14	24	146	2	12	17	5	2	146	0	0	0	0	0	0	0	21	116	47	0
16293	C>T	2020-01-24	EPI_ISL_424355	Beijing/Wuhan_IME-BJ01/2020		helicase	no AA change					183	0.00211683	4	130	33	15	0	1	53	86	44	15	67	43	12	1	45	0	1	4	9	55	66	15	9	14	10	0
22675	C>T	2020-03-21	EPI_ISL_500652	Australia/NSW2189/2020		S	no AA change					183	0.00211683	168	2	4	8	1	0	105	55	23	20	74	50	18	3	18	0	0	0	2	3	7	15	121	35	0	0
28884	G>T	2020-03-18	EPI_ISL_491093	CzechRepublic/NRL_4039/2020		N	p.G204V	G204V	-3.208	Deleterious		183	0.00211683	0	0	182	1	0	0	1	1	181	1	0	1	0	0	181	0	0	0	2	6	2	14	5	132	22	0
15848	C>T	2020-03-10	EPI_ISL_435627	USA/CA-SCCPHD-UC148/2020		RNA-dependent_RNA_polymerase	p.T803I	T803I	-3.547	Deleterious		182	0.00210526	0	3	174	2	0	3	2	3	177	0	3	0	1	1	177	0	0	0	2	3	3	64	21	61	26	2
18486	C>T	2020-03-09	EPI_ISL_422887	Netherlands/NoordBrabant_93/2020		3-to-5_exonuclease	no AA change					182	0.00210526	0	6	32	143	0	1	9	21	152	2	18	6	2	0	154	0	0	0	18	10	2	42	47	53	10	0
1210	G>T	2020-03-29	EPI_ISL_458201	Belgium/Rega-0329231/2020		nsp2	p.M135I	M135I	-1.352	Neutral		182	0.00210526	0	3	178	1	0	0	1	3	178	0	3	1	0	0	178	0	0	0	2	1	1	3	0	74	101	0
8886	T>A	2020-03-25	EPI_ISL_570032	USA/WA-UW-3584/2020		nsp4	p.L111*					182	0.00210526	0	0	0	182	0	0	0	0	182	0	0	0	0	0	182	0	0	0	11	23	21	73	8	46	0	0
8883	T>C	2020-03-25	EPI_ISL_570032	USA/WA-UW-3584/2020		nsp4	p.I110T	I110T	-2.566	Deleterious		182	0.00210526	0	0	0	182	0	0	0	2	180	0	1	0	1	0	180	0	0	0	11	23	21	73	7	47	0	0
29427	G>A	2020-04-09	EPI_ISL_475605	USA/CA-CSMC128/2020		N	p.R385K	R385K	0.079	Neutral		181	0.0020937	0	0	180	1	0	0	1	0	180	0	0	0	0	1	180	0	0	0	0	1	0	0	0	102	78	0
10948	A>G	2020-03-13	EPI_ISL_497831	HongKong/HKU-200723-064/2020		3C-like_proteinase	no AA change					180	0.00208213	0	2	129	41	0	8	13	21	146	1	2	12	16	4	145	0	0	0	31	73	31	38	6	0	1	0
1457	C>T	2020-03-12	EPI_ISL_415485	Netherlands/NA_28/2020		nsp2	p.R218C	R218C	-4.889	Deleterious		180	0.00208213	0	3	117	58	0	2	8	10	162	1	4	5	2	4	164	0	0	0	61	59	30	8	3	7	2	10
4965	C>T	2020-03-19	EPI_ISL_436258	Spain/VC-FISABIO-163/2020		nsp3	p.T749I	T749I	-0.817	Neutral		180	0.00208213	1	9	156	8	6	0	8	15	157	1	9	8	3	1	158	0	0	0	7	9	9	5	8	124	18	0
19159	T>G	2020-04-20	EPI_ISL_461293	Netherlands/ZuidHolland_120/2020		3-to-5_exonuclease	p.S374A	S374A	0.057	Neutral		180	0.00208213	0	0	180	0	0	0	1	1	178	0	0	0	2	0	178	0	0	0	0	10	31	18	23	64	1	33
1191	C>T	2020-03-13	EPI_ISL_418042	USA/MN-UW257/2020		nsp2	p.P129L	P129L	-2.944	Deleterious		179	0.00207056	1	11	121	46	0	0	9	23	147	2	9	6	12	2	148	0	0	0	12	24	14	30	26	32	39	2
12710	C>T	2020-03-13	EPI_ISL_425762	Scotland/CVR33/2020		nsp9	no AA change					179	0.00207056	0	2	176	1	0	0	1	1	177	0	1	0	1	0	177	0	0	0	78	88	10	3	0	0	0	0
6070	C>T	2020-03-09	EPI_ISL_475559	Sweden/20-50210/2020		nsp3	no AA change					178	0.00205899	2	4	163	9	0	0	4	9	165	1	4	4	2	0	167	0	0	0	9	11	11	3	11	116	17	0
6941	C>T	2020-01-29	EPI_ISL_447916	Thailand/Bangkok_323/2020		nsp3	no AA change					178	0.00205899	0	1	175	2	0	0	15	26	137	2	14	17	6	2	137	0	1	0	1	0	0	0	21	111	44	0
26527	C>T	2020-03-10	EPI_ISL_537426	Spain/RI-IBV-99005884/2020		M	p.A2V	A2V	-1.038	Neutral		178	0.00205899	4	8	126	39	0	1	9	15	154	2	9	6	6	1	154	0	0	0	26	14	17	27	40	50	3	1
26645	C>T	2020-03-20	EPI_ISL_530349	CzechRepublic/NRL_4262/2020		M	no AA change					178	0.00205899	2	3	136	35	1	1	7	5	166	0	2	5	1	1	169	0	0	0	6	19	17	91	37	4	3	1
29769	C>T	2020-03-03	EPI_ISL_414586	Ireland/LK-NVRL-19934/2020		3UTR						178	0.00205899	3	5	23	145	1	1	8	16	154	2	7	3	3	3	160	0	0	0	14	28	19	18	33	30	33	3
28849	C>T	2020-01-27	EPI_ISL_410713	Singapore/7/2020		N	no AA change					177	0.00204743	15	1	51	93	17	0	21	17	139	0	8	9	11	6	143	0	1	0	10	14	41	59	36	10	3	3
1738	G>T	2020-03-05	EPI_ISL_542347	Italy/LOM-UniMI-L428/2020		nsp2	no AA change					177	0.00204743	1	5	17	151	3	0	9	9	159	2	6	1	6	1	161	0	0	0	10	7	8	24	94	17	16	1
26319	A>G	2020-03-31	EPI_ISL_455082	Australia/NSW543/2020		E	no AA change					176	0.00203586	0	4	167	3	2	0	2	9	165	2	2	1	1	0	170	0	0	0	1	2	1	5	0	103	64	0
10279	C>T	2020-03-12	EPI_ISL_418844	Canada/BC_7493713/2020		3C-like_proteinase	no AA change					176	0.00203586	0	1	153	22	0	0	5	2	169	0	3	4	0	0	169	0	0	0	7	4	2	17	13	116	17	0
11001	C>T	2020-03-13	EPI_ISL_528073	Switzerland/BL-UHB-42190581/2020		nsp6	p.T10I	T10I	-0.19	Neutral		176	0.00203586	1	0	170	1	4	0	2	5	169	0	2	4	1	1	168	0	0	0	35	18	5	17	66	35	0	0
29044	G>A	2020-03-23	EPI_ISL_443317	France/IDF4432/2020		N	no AA change					176	0.00203586	1	1	172	0	2	0	8	5	163	1	4	1	2	0	168	0	0	0	2	1	1	0	2	107	63	0
20799	T>C	2020-03-16	EPI_ISL_454788	Netherlands/NoordBrabant_10039/2020		2-O-ribose_methyltransferase	no AA change					176	0.00203586	0	1	170	4	1	0	33	44	99	0	1	3	1	0	171	0	0	0	1	3	2	1	37	96	36	0
20623	G>T	2020-02-04	EPI_ISL_455391	Wuhan/HB-WH5-228/2020		endoRNAse	p.D335Y	D335Y	-7.002	Deleterious		175	0.00202429	0	1	174	0	0	0	4	6	165	1	3	0	1	0	170	0	0	1	0	2	1	1	0	107	63	0
6211	A>G	2020-04-26	EPI_ISL_559696	England/MILK-482D1A/2020		nsp3	no AA change					174	0.00201272	0	0	174	0	0	0	0	1	173	0	0	1	0	0	173	0	0	0	0	1	2	77	45	49	0	0
1464	G>A	2020-06-23	EPI_ISL_493358	Norway/2792/2020		nsp2	p.G220D	G220D	-4.889	Deleterious		174	0.00201272	0	0	174	0	0	0	31	42	101	0	1	0	0	0	173	0	0	0	0	0	0	1	36	97	40	0
25565	G>A	2020-04-24	EPI_ISL_547479	Netherlands/LI-RIVM-10151/2020		ORF3a	p.S58N	S58N	-1.971	Neutral		174	0.00201272	0	0	174	0	0	0	1	1	172	0	0	0	2	0	172	0	0	0	0	5	31	18	23	64	0	33
23426	G>T	2020-02-04	EPI_ISL_489997	SaudiArabia/492/2020		S	p.V622F	V622F	-0.593	Neutral		174	0.00201272	4	15	143	12	0	0	8	15	151	0	13	6	3	0	152	0	0	2	6	43	5	10	6	44	57	1
8885	T>A	2020-03-25	EPI_ISL_570032	USA/WA-UW-3584/2020		nsp4	p.L111I	L111I	-0.586	Neutral		174	0.00201272	0	0	0	174	0	0	0	0	174	0	0	0	0	0	174	0	0	0	11	21	21	70	7	44	0	0
6445	C>T	2020-03-19	EPI_ISL_417976	USA/UT-033/2020		nsp3	no AA change					173	0.00200116	3	3	76	91	0	0	2	8	163	1	6	2	1	0	163	0	0	0	1	8	30	60	10	50	14	0
17690	C>T	2020-02-10	EPI_ISL_454931	Wuhan/HB-WH2-164/2020		helicase	p.S485L	S485L	-4.466	Deleterious		173	0.00200116	5	8	147	11	1	1	27	41	105	7	15	33	14	7	97	0	0	3	37	67	49	6	1	6	3	1
8659	A>G	2020-04-26	EPI_ISL_559696	England/MILK-482D1A/2020		nsp4	no AA change					172	0.00198959	0	0	172	0	0	0	0	0	172	0	0	0	0	0	172	0	0	0	0	1	2	76	45	48	0	0
26256	C>T	2020-03-06	EPI_ISL_417287	England/20109093806/2020		E	no AA change					172	0.00198959	0	6	21	141	3	1	2	16	154	4	6	4	3	0	155	0	0	0	12	93	51	8	4	2	1	1
29745	G>T	2020-03-22	EPI_ISL_535988	Canada/QC-LSPQ-L00232511/2020		3UTR						172	0.00198959	2	1	161	7	1	0	4	4	164	4	0	2	2	0	164	0	0	0	4	24	6	56	49	30	3	0
34	A>T	2020-03-12	EPI_ISL_570062	USA/WA-UW-520/2020		5UTR						171	0.00197802	0	0	0	171	0	0	0	0	171	0	0	0	0	0	171	0	0	0	64	31	2	53	9	11	1	0
4655	C>T	2020-02-03	EPI_ISL_416339	Shanghai/SH0030/2020		nsp3	p.R646W	R646W	-2.556	Deleterious		171	0.00197802	0	3	162	5	0	1	4	6	161	0	4	2	1	2	162	0	0	3	9	4	3	1	1	130	20	0
15720	C>T	2020-02-11	EPI_ISL_451342	Sichuan/SC-NJ-093/2020		RNA-dependent_RNA_polymerase	no AA change					171	0.00197802	2	6	110	40	11	2	28	12	131	3	13	13	6	4	132	0	0	1	15	15	23	20	38	59	0	0
16616	C>T	2020-03-15	EPI_ISL_467896	USA/NY-QDX-147/2020		helicase	p.T127I	T127I	-3.013	Deleterious		171	0.00197802	1	1	46	121	2	0	10	6	155	2	7	2	2	2	156	0	0	0	11	43	21	22	19	44	11	0
21302	C>T	2020-03-17	EPI_ISL_444524	USA/IL-NM012/2020		2-O-ribose_methyltransferase	p.P215L	P215L	0.345	Neutral		171	0.00197802	0	0	157	12	2	0	2	3	166	0	2	3	0	0	166	0	0	0	2	5	2	2	5	134	21	0
23730	C>T	2020-03-26	EPI_ISL_430466	India/WB-S6/2020		S	p.T723I	T723I	-3.059	Deleterious		171	0.00197802	0	1	170	0	0	0	4	6	161	2	2	0	1	0	166	0	0	0	1	0	0	0	0	107	63	0
15477	A>T	2020-08-04	EPI_ISL_531883	England/QEUH-960348/2020		RNA-dependent_RNA_polymerase	no AA change					170	0.00196645	0	0	170	0	0	0	4	5	161	1	2	0	1	0	166	0	0	0	0	0	0	0	0	107	63	0
20580	G>T	2020-03-01	EPI_ISL_413487	USA/WA9-UW6/2020		endoRNAse	no AA change					170	0.00196645	1	7	118	16	28	0	14	22	134	2	19	12	2	1	134	0	0	0	7	11	27	7	59	55	3	1
20622	A>T	2020-08-04	EPI_ISL_531883	England/QEUH-960348/2020		endoRNAse	p.K334N	K334N	-0.763	Neutral		169	0.00195489	0	0	169	0	0	0	4	5	160	1	2	0	1	0	165	0	0	0	0	0	0	0	0	106	63	0
20624	A>T	2020-08-04	EPI_ISL_531883	England/QEUH-960348/2020		endoRNAse	p.D335V	D335V	-7.105	Deleterious		169	0.00195489	0	0	169	0	0	0	4	5	160	1	2	0	1	0	165	0	0	0	0	0	0	0	0	106	63	0
29705	G>T	2020-01-31	EPI_ISL_408667	Japan/TY-WK-521/2020		3UTR						169	0.00195489	3	7	155	2	2	0	8	12	149	2	8	5	3	2	149	0	1	0	18	61	29	14	16	21	9	0
1057	C>T	2020-06-07	EPI_ISL_545510	USA/TX-HMH-2731/2020		nsp2	no AA change					168	0.00194332	0	0	1	167	0	0	0	0	168	0	0	0	0	0	168	0	0	0	0	0	0	156	11	0	1	0
5175	C>T	2020-03-09	EPI_ISL_565971	USA/MI-MDHHS-SC21910/2020		nsp3	p.T819I	T819I	-0.793	Neutral		167	0.00193175	0	1	163	3	0	0	5	4	158	0	2	6	1	3	155	0	0	0	7	7	12	18	65	41	17	0
23557	C>T	2020-03-05	EPI_ISL_542105	Italy/LOM-UniMI-L107/2020		S	no AA change					167	0.00193175	0	2	37	126	2	0	9	9	149	2	4	5	5	2	149	0	0	0	8	1	0	110	26	4	18	0
1758	C>T	2020-02-06	EPI_ISL_416907	Malaysia/MKAK-CL-2020-7554/2020		nsp2	p.A318V	A318V	-2.156	Neutral		166	0.00192019	2	14	73	75	2	0	12	11	143	0	11	6	3	0	146	0	0	4	5	12	26	51	18	28	21	1
3140	C>T	2020-03-12	EPI_ISL_450104	USA/NY-PV09427/2020		nsp3	p.P141S	P141S	-1.5	Neutral		166	0.00192019	0	0	161	2	3	0	13	7	146	0	3	5	9	3	146	0	0	0	118	38	1	7	1	1	0	0
11801	G>A	2020-03-17	EPI_ISL_499464	England/LIVE-A5D06/2020		nsp6	p.G277S	G277S	-6	Deleterious		166	0.00192019	0	3	162	1	0	0	7	8	151	0	4	4	5	2	151	0	0	0	19	63	47	34	2	1	0	0
16813	G>A	2020-04-02	EPI_ISL_434241	USA/WA-S481/2020		helicase	p.V193I	V193I	-0.287	Neutral		166	0.00192019	0	0	0	166	0	0	0	1	165	0	0	1	0	0	165	0	0	0	0	25	72	67	1	1	0	0
22346	G>T	2020-02-24	EPI_ISL_497986	SouthKorea/KCDC2085/2020		S	p.A262S	A262S	0.154	Neutral		166	0.00192019	2	6	145	13	0	0	1	8	157	0	6	0	3	0	157	0	0	1	3	9	3	13	6	66	65	0
24205	A>T	2020-03-25	EPI_ISL_448972	NorthernIreland/NIRE-FB730/2020		S	no AA change					165	0.00190862	0	1	164	0	0	0	0	1	164	0	0	0	1	0	164	0	0	0	1	1	1	1	37	124	0	0
10978	A>T	2020-06-23	EPI_ISL_493358	Norway/2792/2020		nsp6	no AA change					164	0.00189705	0	0	164	0	0	0	31	42	91	0	1	0	0	0	163	0	0	0	0	0	0	1	34	93	36	0
4391	C>A	2020-05-18	EPI_ISL_532269	England/QEUH-53EB9A/2020		nsp3	no AA change					164	0.00189705	0	0	164	0	0	0	0	0	164	0	0	0	0	0	164	0	0	0	0	0	1	62	21	56	24	0
9967	C>T	2020-01-29	EPI_ISL_497797	HongKong/HKU-200723-030/2020		nsp4	no AA change					164	0.00189705	4	8	20	127	5	0	12	9	143	2	6	4	7	2	143	0	3	2	6	30	28	61	22	11	1	0
8653	G>T	2020-02-23	EPI_ISL_457701	Oman/RESP-20-797/2020		nsp4	p.M33I	M33I	0.138	Neutral		164	0.00189705	1	87	48	18	10	0	31	70	63	8	46	26	19	0	65	0	0	8	59	46	16	3	3	0	29	0
26801	C>T	2020-03-18	EPI_ISL_437891	Greece/225_35203/2020	CEVg8	M	no AA change					163	0.00188548	5	9	51	71	25	2	21	21	121	5	11	14	4	4	125	0	0	0	9	13	7	78	23	18	15	0
27635	C>T	2020-03-07	EPI_ISL_419736	Australia/VIC17/2020		ORF7a	p.S81L	S81L	-4	Deleterious		162	0.00187392	0	5	14	101	42	0	37	37	88	2	15	28	26	2	89	0	0	0	138	19	0	1	0	2	2	0
8120	G>C	2020-07-14	EPI_ISL_533060	England/QEUH-7A4BBB/2020		nsp3	p.E1801Q	E1801Q	-0.174	Neutral		162	0.00187392	0	0	162	0	0	0	0	0	162	0	0	0	0	0	162	0	0	0	0	0	0	0	37	125	0	0
14222	T>G	2020-04-20	EPI_ISL_501152	USA/WA-UW-7764/2020		RNA-dependent_RNA_polymerase	p.L261*					162	0.00187392	0	0	0	162	0	0	0	0	162	0	0	0	0	0	162	0	0	0	0	2	28	59	10	63	0	0
10615	C>T	2020-03-03	EPI_ISL_479890	Japan/PG-0182/2020		3C-like_proteinase	no AA change					161	0.00186235	0	1	156	3	1	0	0	2	159	1	0	1	0	0	159	0	0	0	3	0	1	23	40	64	30	0
29777	G>T	2020-03-30	EPI_ISL_511422	Portugal/PT1463/2020		3UTR						161	0.00186235	2	0	93	5	60	1	38	17	106	3	17	8	12	14	107	0	0	0	2	19	42	32	37	18	7	4
1616	C>T	2020-03-12	EPI_ISL_535740	Canada/QC-LSPQ-L00215858/2020		nsp2	p.L271F	L271F	-1.383	Neutral		159	0.00183921	0	1	6	152	0	0	8	18	133	3	4	10	3	1	138	0	0	1	82	63	8	1	3	1	0	0
8083	G>A	2020-06-27	EPI_ISL_525896	USA/OR-OHSU-0773/2020		nsp3	p.M1788I	M1788I	-0.971	Neutral		159	0.00183921	0	0	0	159	0	0	2	4	153	3	0	2	1	0	153	0	0	0	0	0	0	2	10	59	88	0
7420	C>T	2020-01-24	EPI_ISL_411952	Jiangsu/JS02/2020		nsp3	no AA change					158	0.00182765	1	4	102	47	3	1	5	10	143	1	5	5	3	0	144	0	1	2	7	51	36	54	6	1	0	0
10376	C>T	2020-03-12	EPI_ISL_475129	Sweden/20-50299/2020		3C-like_proteinase	p.P108S	P108S	-4.531	Deleterious		158	0.00182765	3	13	71	71	0	0	33	17	108	6	10	3	2	1	136	0	0	0	9	37	25	42	23	15	7	0
19011	C>T	2020-03-10	EPI_ISL_427664	Australia/NSW63/2020		3-to-5_exonuclease	no AA change					158	0.00182765	2	12	24	116	3	1	10	11	137	0	9	9	2	2	136	0	0	0	7	8	19	105	16	3	0	0
25904	C>T	2020-03-02	EPI_ISL_479979	Japan/PG-0303/2020		ORF3a	p.S171L	S171L	-2.238	Neutral		158	0.00182765	8	13	73	46	2	16	17	20	121	0	14	11	7	1	125	0	0	0	25	31	16	43	14	23	6	0
29474	G>T	2020-03-10	EPI_ISL_539565	Spain/GA-ISCIII-202075/2020		N	p.D401Y	D401Y	-0.717	Neutral		158	0.00182765	2	74	46	30	6	0	41	44	73	7	39	22	10	5	75	0	0	0	10	10	24	52	22	31	8	1
14223	A>C	2020-04-20	EPI_ISL_501152	USA/WA-UW-7764/2020		RNA-dependent_RNA_polymerase	p.L261F	L261F	0.577	Neutral		157	0.00181608	0	0	0	157	0	0	0	0	157	0	0	0	0	0	157	0	0	0	0	2	26	58	9	62	0	0
884	C>T	2020-02-23	EPI_ISL_457701	Oman/RESP-20-797/2020		nsp2	p.R27C	R27C	-4.698	Deleterious		157	0.00181608	3	88	34	20	9	3	38	72	47	8	45	32	23	1	48	0	0	8	74	46	17	3	3	5	1	0
1812	C>T	2020-03-11	EPI_ISL_437248	Germany/BY-MVP-0049/2020		nsp2	p.A336V	A336V	-0.1	Neutral		157	0.00181608	0	1	11	142	2	1	10	6	141	1	7	3	0	0	146	0	0	0	4	32	43	66	8	3	1	0
5183	C>T	2020-03-09	EPI_ISL_450093	USA/NY-PV09413/2020		nsp3	p.P822S	P822S	0.685	Neutral		157	0.00181608	0	2	83	72	0	0	9	8	140	1	6	5	1	2	142	0	0	0	12	30	18	20	13	36	28	0
12025	C>T	2020-03-17	EPI_ISL_477824	Scotland/CVR157/2020		nsp7	no AA change					157	0.00181608	3	2	22	130	0	0	3	3	151	0	5	0	1	0	151	0	0	0	8	21	21	17	36	25	29	0
5305	G>A	2020-03-26	EPI_ISL_434626	France/OCC-11/2020		nsp3	no AA change					157	0.00181608	0	0	157	0	0	0	1	2	154	0	0	0	1	2	154	0	0	0	6	1	0	0	0	131	19	0
19684	G>T	2020-03-05	EPI_ISL_416751	France/Clermont-Ferrand_651/2020		endoRNAse	p.V22L	V22L	1.796	Neutral		157	0.00181608	1	5	36	68	43	4	36	36	85	2	13	27	24	3	88	0	0	0	109	24	3	10	2	6	3	0
3261	C>T	2020-03-18	EPI_ISL_497864	HongKong/HKU-200723-097/2020		nsp3	p.T181I	T181I	0.135	Neutral		156	0.00180451	0	15	137	2	2	0	12	18	126	1	18	5	0	6	126	0	0	0	13	25	4	19	30	31	19	15
6762	C>T	2020-03-11	EPI_ISL_418835	Canada/BC_5979789/2020		nsp3	p.T1348I	T1348I	0.235	Neutral		156	0.00180451	129	0	16	10	0	1	88	45	23	22	61	28	18	2	25	0	0	0	8	6	0	9	113	18	2	0
6807	C>T	2020-05-12	EPI_ISL_542866	USA/TX-HMH-1825/2020		nsp3	p.T1363I	T1363I	-0.305	Neutral		155	0.00179294	0	2	152	1	0	0	0	2	153	0	0	1	1	0	153	0	0	0	0	0	1	1	1	56	96	0
7600	C>T	2020-02-25	EPI_ISL_542236	Italy/LOM-UniMI-L270/2020		nsp3	no AA change					155	0.00179294	0	8	41	10	96	0	47	50	58	1	57	24	14	7	52	0	0	1	2	34	10	38	45	11	10	4
5958	A>G	2020-06-30	EPI_ISL_536482	Peru/ANC-INS-083/2020		nsp3	p.N1080S	N1080S	-0.167	Neutral		154	0.00178138	0	0	152	0	0	2	0	1	153	0	1	0	0	0	153	0	0	0	0	0	0	1	1	132	20	0
21648	C>T	2020-03-09	EPI_ISL_434753	USA/TX-HMH044/2020		S	p.T29I	T29I	-1.538	Neutral		154	0.00178138	1	16	110	23	4	0	10	17	127	1	5	9	10	1	128	0	0	0	19	36	10	32	9	35	11	2
26895	C>T	2020-02-04	EPI_ISL_447919	Thailand/Samutprakarn_840/2020		M	p.H125Y	H125Y	0.799	Neutral		154	0.00178138	2	10	110	29	3	0	8	14	132	1	9	10	0	2	132	0	0	1	9	17	8	15	17	78	9	0
19254	G>T	2020-04-01	EPI_ISL_451987	Poland/PL_P26/2020		3-to-5_exonuclease	no AA change					154	0.00178138	0	0	151	3	0	0	1	1	152	1	0	0	0	1	152	0	0	0	0	4	0	48	21	57	24	0
20134	G>T	2020-01-23	EPI_ISL_437612	Thailand/SI203285-NT/2020		endoRNAse	p.V172L	V172L	-0.927	Neutral		154	0.00178138	0	91	51	12	0	0	8	20	126	2	12	12	4	0	124	0	1	4	83	33	12	11	3	5	1	1
5055	C>T	2020-03-18	EPI_ISL_511429	Portugal/PT1470/2020		nsp3	p.T779I	T779I	0.663	Neutral		153	0.00176981	1	11	106	33	2	0	4	8	141	1	4	6	2	0	140	0	0	0	9	12	8	32	7	75	10	0
4960	G>T	2020-04-12	EPI_ISL_481544	Finland/12A55SVI/2020		nsp3	no AA change					153	0.00176981	0	0	145	8	0	0	1	1	151	0	1	0	0	1	151	0	0	0	0	2	8	3	4	118	18	0
27632	G>T	2020-04-03	EPI_ISL_445454	Wales/PHWC-28EAE/2020		ORF7a	p.R80I	R80I	-5.333	Deleterious		153	0.00176981	0	1	147	1	4	0	1	2	150	0	1	1	0	0	151	0	0	0	0	2	0	3	12	117	18	1
683	C>T	2020-01-22	EPI_ISL_451323	Sichuan/SC-MY-057/2020		leader_protein	no AA change					152	0.00175824	1	37	91	15	6	2	17	36	99	6	19	9	10	0	108	0	2	1	11	18	8	21	64	20	7	0
1170	C>T	2020-02-25	EPI_ISL_435121	UnitedArabEmirates/L0184/2020		nsp2	p.S122F	S122F	-3.164	Deleterious		152	0.00175824	1	2	126	23	0	0	7	3	142	0	5	2	3	0	142	0	0	1	6	29	33	31	20	15	15	2
10525	C>T	2020-03-02	EPI_ISL_542429	Italy/LOM-UniMI-L85/2020		3C-like_proteinase	no AA change					152	0.00175824	0	1	148	3	0	0	2	3	147	0	0	2	2	1	147	0	0	0	4	2	2	1	5	119	19	0
23625	C>T	2020-03-30	EPI_ISL_469973	Scotland/GCVR-1721AB/2020		S	p.A688V	A688V	0.498	Neutral		152	0.00175824	36	3	86	24	2	1	19	14	119	4	28	10	3	1	106	0	0	0	1	3	8	33	35	38	34	0
29546	C>T	2020-03-11	EPI_ISL_429517	Denmark/ALAB-SSI419/2020								152	0.00175824	0	3	36	7	106	0	45	47	60	2	36	54	10	1	49	0	0	0	14	16	10	4	95	11	0	2
16912	G>T	2020-03-13	EPI_ISL_486106	USA/WA-UW-688/2020		helicase	p.V226L	V226L	-2.763	Deleterious		152	0.00175824	0	7	30	114	1	0	5	8	139	1	5	3	5	0	138	0	0	0	12	15	50	35	9	28	3	0
26447	C>T	2020-03-11	EPI_ISL_419754	Australia/VIC37/2020		E	p.S68F	S68F	-2.919	Deleterious		151	0.00174667	0	14	112	15	10	0	25	28	98	2	19	17	9	5	99	0	0	0	17	54	37	16	13	8	2	4
16626	C>T	2020-03-30	EPI_ISL_435482	USA/NY-NYUMC415/2020		helicase	no AA change					150	0.00173511	1	142	2	4	1	0	52	88	10	12	65	49	16	3	5	0	0	0	1	0	31	44	16	56	1	1
27841	G>T	2020-05-23	EPI_ISL_559401	England/ALDP-4A2DC9/2020		ORF7b	p.W29L	W29L	-13	Deleterious		150	0.00173511	3	0	145	2	0	0	3	1	146	0	0	4	0	0	146	0	0	0	0	0	2	67	16	21	44	0
6990	C>T	2020-03-02	EPI_ISL_455399	Wuhan/HB-WHCM-101/2020		nsp3	p.S1424F	S1424F	1.344	Neutral		149	0.00172354	0	7	91	29	22	0	16	10	123	0	6	12	6	2	123	0	0	0	48	53	12	10	8	4	14	0
16425	T>G	2020-06-09	EPI_ISL_543859	USA/TX-HMH-2891/2020		helicase	no AA change					149	0.00172354	0	0	0	149	0	0	1	2	146	0	2	1	0	0	146	0	0	0	0	0	0	128	16	4	1	0
3634	C>T	2020-03-16	EPI_ISL_419837	Australia/VIC140/2020		nsp3	no AA change					148	0.00171197	0	124	13	2	9	0	26	88	34	10	41	38	24	2	33	0	0	0	8	17	74	33	2	9	2	3
13458	C>T	2020-03-12	EPI_ISL_483718	Israel/n14264/2020		nsp11	p.S6L	S6L	-6	Deleterious		148	0.00171197	0	11	127	5	4	1	12	11	125	0	10	7	5	1	125	0	0	0	10	25	90	6	8	3	6	0
13458	C>T	2020-03-12	EPI_ISL_483718	Israel/n14264/2020		RNA-dependent_RNA_polymerase	p.S6L	S6L	-1.462	Neutral		148	0.00171197	0	11	127	5	4	1	12	11	125	0	10	7	5	1	125	0	0	0	10	25	90	6	8	3	6	0
26918	G>T	2020-03-24	EPI_ISL_517310	England/LIVE-A9A38/2020		M	no AA change					148	0.00171197	1	0	136	8	1	2	2	6	140	0	2	3	2	1	140	0	0	0	2	8	3	11	41	65	18	0
29254	G>T	2020-03-06	EPI_ISL_516645	Germany/BE-ChVir-D715-D799-17/2020		N	no AA change					148	0.00171197	2	5	65	74	1	1	6	13	129	0	8	5	2	1	132	0	0	0	11	14	29	56	18	12	8	0
8389	C>T	2020-03-02	EPI_ISL_424855	USA/FL_7169/2020		nsp3	no AA change					147	0.0017004	0	4	4	103	21	15	19	24	104	1	19	11	7	1	108	0	0	0	34	30	44	15	9	12	1	2
26625	C>T	2020-02-21	EPI_ISL_527873	Nigeria/ED01-CV155/2020		M	no AA change					147	0.0017004	3	6	23	108	7	0	11	17	119	0	11	8	6	1	121	0	0	1	32	28	16	39	22	7	2	0
11417	G>T	2020-03-08	EPI_ISL_424894	USA/VA_6389/2020		nsp6	p.V149F	V149F	-1.187	Neutral		147	0.0017004	9	11	34	91	1	1	15	19	113	2	10	6	9	1	119	0	0	0	25	39	15	35	10	5	18	0
26233	G>T	2020-03-05	EPI_ISL_424908	USA/MA_8932/2020								147	0.0017004	0	3	14	126	4	0	10	12	125	0	4	13	2	1	127	0	0	0	77	61	5	1	2	0	1	0
22162	T>C	2020-05-21	EPI_ISL_481119	India/OR-ILSCV27406/2020		S	no AA change					147	0.0017004	0	2	6	139	0	0	3	16	128	1	15	2	0	0	129	0	0	0	0	0	1	40	47	49	10	0
10626	C>T	2020-01-22	EPI_ISL_449480	Wuhan/WHUH005/2020		3C-like_proteinase	p.A191V	A191V	1.133	Neutral		146	0.00168884	3	4	72	65	1	1	10	7	129	1	3	10	1	0	131	0	1	1	11	25	24	58	10	10	2	4
10851	C>T	2020-03-05	EPI_ISL_482469	Canada/NS_40/2020		3C-like_proteinase	p.A266V	A266V	-3.004	Deleterious		146	0.00168884	0	2	5	56	83	0	39	26	81	1	17	30	12	7	79	0	0	0	110	27	1	3	3	0	1	1
29386	C>T	2020-03-25	EPI_ISL_517268	England/LIVE-A9160/2020		N	no AA change					146	0.00168884	0	0	146	0	0	0	0	0	146	0	1	0	0	0	145	0	0	0	1	0	1	0	0	102	42	0
2447	G>T	2020-03-25	EPI_ISL_426839	Australia/VIC582/2020		nsp2	p.G548C	G548C	-1.315	Neutral		146	0.00168884	1	1	87	55	1	1	2	3	141	0	3	1	0	0	142	0	0	0	1	0	23	95	25	2	0	0
10301	C>A	2020-04-02	EPI_ISL_430051	USA/UT-0501/2020		3C-like_proteinase	p.Q83K	Q83K	-0.748	Neutral		145	0.00167727	0	0	138	7	0	0	1	0	144	0	0	1	0	0	144	0	0	0	0	5	0	3	4	116	17	0
15972	A>G	2020-03-24	EPI_ISL_437001	Denmark/ALAB-SSI-620/2020		RNA-dependent_RNA_polymerase	no AA change					144	0.0016657	0	0	140	2	2	0	12	9	123	2	8	6	1	0	127	0	0	0	5	6	0	10	65	55	2	1
28830	C>A	2020-02-02	EPI_ISL_416398	Shanghai/SH0109/2020		N	p.S186Y	S186Y	-3.439	Deleterious		144	0.0016657	0	1	143	0	0	0	0	1	143	0	0	0	1	0	143	0	0	1	0	1	0	2	6	116	18	0
14768	C>T	2020-03-09	EPI_ISL_422827	Netherlands/NA_67/2020		RNA-dependent_RNA_polymerase	p.A443V	A443V	-1.356	Neutral		144	0.0016657	1	3	4	125	11	0	6	7	131	3	3	5	1	1	131	0	0	1	3	9	8	109	4	8	2	0
26455	C>T	2020-04-19	EPI_ISL_467788	USA/VA-DCLS-0392/2020		E	p.P71S	P71S	-2.53	Deleterious		144	0.0016657	0	2	4	137	1	0	2	6	136	0	2	2	2	2	136	0	0	0	0	2	3	118	17	3	1	0
27600	C>T	2020-03-04	EPI_ISL_440518	England/CAMB-84848/2020		ORF7a	no AA change					144	0.0016657	1	2	31	107	3	0	5	9	130	2	3	4	3	1	131	0	0	0	13	10	4	96	12	0	9	0
29451	C>T	2020-03-11	EPI_ISL_438234	USA/MD-HP00076/2020		N	p.T393I	T393I	-0.613	Neutral		144	0.0016657	0	7	14	120	2	1	10	13	121	1	8	7	5	0	123	0	0	0	61	56	13	1	2	10	1	0
29144	C>T	2020-03-01	EPI_ISL_413648	Portugal/CV63/2020		N	no AA change					143	0.00165414	2	50	62	22	5	2	27	51	65	2	19	33	16	7	66	0	0	0	42	16	4	15	49	13	3	1
20661	T>C	2020-08-04	EPI_ISL_517588	Scotland/EDB7128/2020		2-O-ribose_methyltransferase	no AA change					143	0.00165414	0	0	143	0	0	0	0	0	143	0	0	0	0	0	143	0	0	0	0	0	0	0	0	101	42	0
2576	A>T	2020-05-21	EPI_ISL_473392	England/BIRM-5FC59/2020		nsp2	p.S591C	S591C	-2.316	Neutral		142	0.00164257	0	0	142	0	0	0	0	0	142	0	0	0	0	0	142	0	0	0	0	0	3	16	67	41	15	0
3099	C>T	2020-02-17	EPI_ISL_413606	USA/CruiseA-1/2020		nsp3	p.T127I	T127I	0.334	Neutral		142	0.00164257	0	1	138	1	2	0	1	0	141	0	1	0	0	0	141	0	0	2	0	1	0	0	4	116	18	1
1401	G>A	2020-03-15	EPI_ISL_418886	USA/WA-UW319/2020		nsp2	p.G199E	G199E	-2.556	Deleterious		142	0.00164257	0	0	19	123	0	0	8	7	127	1	6	6	0	0	129	0	0	0	12	52	45	30	0	0	3	0
4006	G>T	2020-03-27	EPI_ISL_439134	Scotland/CVR910/2020		nsp3	p.K429N	K429N	-1.304	Neutral		142	0.00164257	0	4	136	1	1	0	1	1	140	0	0	1	0	0	141	0	0	0	1	1	4	1	4	74	57	0
29692	G>T	2020-03-11	EPI_ISL_416680	USA/WA-UW142/2020		3UTR						142	0.00164257	0	14	55	4	69	0	43	23	76	2	22	8	16	17	77	0	0	0	6	1	2	10	60	46	13	4
28759	T>C	2020-03-24	EPI_ISL_437001	Denmark/ALAB-SSI-620/2020		N	no AA change					142	0.00164257	0	0	138	2	2	0	13	9	120	2	8	7	1	0	124	0	0	0	1	6	0	10	65	56	3	1
26571	C>A	2020-06-15	EPI_ISL_558657	England/ALDP-5AA908/2020		M	p.L17I	L17I	-0.814	Neutral		141	0.001631	0	0	141	0	0	0	0	1	140	1	0	0	0	0	140	0	0	0	0	0	0	12	37	63	29	0
1302	C>T	2020-03-03	EPI_ISL_415648	Denmark/SSI-104/2020		nsp2	p.T166I	T166I	-2.027	Neutral		141	0.001631	0	4	128	6	3	0	13	13	115	0	12	7	5	0	117	0	0	0	108	19	3	5	1	1	4	0
24026	C>T	2020-03-03	EPI_ISL_524479	Switzerland/ZH-UZH-1000478554/2020		S	p.L822F	L822F	-3.742	Deleterious		141	0.001631	0	1	48	84	8	0	4	4	133	0	4	2	2	0	133	0	0	0	3	5	3	114	6	8	1	1
10688	G>T	2020-03-30	EPI_ISL_475782	Austria/CeMM0308/2020		3C-like_proteinase	p.V212F	V212F	-2.8	Deleterious		141	0.001631	0	1	138	2	0	0	1	1	139	0	1	1	0	0	139	0	0	0	1	1	0	2	4	116	17	0
13216	T>G	2020-03-15	EPI_ISL_499469	England/LIVE-A6725/2020		nsp10	p.D64E	D64E	-1.337	Neutral		141	0.001631	0	0	138	3	0	0	2	2	137	0	1	1	1	1	137	0	0	0	56	30	22	25	6	0	0	2
20755	A>C	2020-03-09	EPI_ISL_419742	Australia/VIC22/2020		2-O-ribose_methyltransferase	p.S33R	S33R	-1.753	Neutral		140	0.00161943	1	22	21	86	6	4	33	34	73	3	18	21	19	5	74	0	0	0	59	51	17	4	2	2	0	5
7162	C>T	2020-03-10	EPI_ISL_429452	Denmark/ALAB-SSI301/2020		nsp3	no AA change					140	0.00161943	0	0	55	4	81	0	37	27	76	0	18	22	9	15	76	0	0	0	4	4	4	42	60	9	3	14
1150	C>T	2020-01-29	EPI_ISL_447917	Thailand/Nonthaburi_363/2020		nsp2	no AA change					139	0.00160787	2	2	93	39	2	1	1	4	134	0	2	4	0	1	132	0	1	1	12	15	10	21	33	31	15	0
2706	C>T	2020-03-13	EPI_ISL_492619	England/BRIS-130B8D/2020		nsp2	p.T634I	T634I	-1.784	Neutral		139	0.00160787	3	2	130	3	1	0	3	4	132	0	4	2	2	0	131	0	0	0	15	33	2	34	7	30	18	0
28868	C>T	2020-02-18	EPI_ISL_414379	Singapore/13/2020		N	p.P199S	P199S	-0.334	Neutral		139	0.00160787	3	24	62	44	6	0	15	29	95	3	23	11	7	0	95	0	0	1	9	18	30	18	28	23	11	1
7011	C>T	2020-03-09	EPI_ISL_415531	Netherlands/ZuidHolland_27/2020		nsp3	p.A1431V	A1431V	0.634	Neutral		138	0.0015963	2	2	109	18	5	2	31	28	79	3	17	21	11	5	81	0	0	0	72	18	32	13	3	0	0	0
14230	C>A	2020-07-22	EPI_ISL_556848	England/CAMC-941C60/2020		RNA-dependent_RNA_polymerase	p.P264T	P264T	-0.461	Neutral		137	0.00158473	0	0	137	0	0	0	0	0	137	0	0	0	0	0	137	0	0	0	0	0	0	0	4	116	17	0
20759	C>T	2020-03-09	EPI_ISL_422820	Netherlands/NA_59/2020		2-O-ribose_methyltransferase	p.A34V	A34V	2.278	Neutral		137	0.00158473	0	4	60	67	0	6	12	10	115	7	8	5	3	0	114	0	0	0	7	6	7	29	30	52	6	0
27945	C>T	2020-03-10	EPI_ISL_416439	USA/WA-UW83/2020		ORF8	p.Q18*					137	0.00158473	1	1	111	24	0	0	5	7	125	2	4	4	0	0	127	0	0	0	6	17	5	22	13	37	21	16
29668	C>T	2020-03-15	EPI_ISL_500596	Australia/NSW2004/2020		ORF10	no AA change					137	0.00158473	0	0	1	135	1	0	1	2	134	0	2	0	0	0	135	0	0	0	4	82	50	1	0	0	0	0
3483	G>T	2020-04-07	EPI_ISL_570177	USA/WA-UW-7242/2020		nsp3	p.G255V	G255V	-1.47	Neutral		137	0.00158473	0	0	132	5	0	0	0	1	136	0	0	0	1	0	136	0	0	0	0	1	9	22	65	39	0	1
5812	C>T	2020-03-13	EPI_ISL_440397	England/CAMB-75279/2020		nsp3	no AA change					136	0.00157316	0	4	113	14	2	3	5	7	124	1	2	6	2	0	125	0	0	0	5	14	7	6	54	44	6	0
16762	C>T	2020-03-02	EPI_ISL_413573	Netherlands/Hardinxveld_Giessendam_1364806/2020		helicase	p.L176F	L176F	-3.665	Deleterious		135	0.0015616	0	1	55	78	0	1	10	10	115	1	7	5	5	1	116	0	0	0	56	24	15	5	3	17	6	9
18508	C>T	2020-03-14	EPI_ISL_528072	Switzerland/BL-UHB-42190565/2020		3-to-5_exonuclease	p.L157F	L157F	-1.144	Neutral		135	0.0015616	4	3	62	64	1	1	3	10	122	0	2	2	3	4	124	0	0	0	8	12	9	62	24	12	8	0
18744	C>T	2020-03-16	EPI_ISL_429325	Denmark/ALAB-HH84/2020		3-to-5_exonuclease	no AA change					135	0.0015616	1	6	88	10	30	0	19	22	94	1	19	11	6	4	94	0	0	0	16	17	30	30	21	14	6	1
29353	C>T	2020-03-02	EPI_ISL_418241	Algeria/G0638_2264/2020		N	no AA change					135	0.0015616	2	1	37	26	69	0	31	26	78	2	15	20	20	2	76	0	0	0	58	45	6	8	8	4	6	0
17278	G>T	2020-03-13	EPI_ISL_424174	USA/CT-UW-1365/2020		helicase	p.V348L	V348L	-1.695	Neutral		135	0.0015616	0	3	113	19	0	0	1	3	131	1	1	1	1	0	131	0	0	0	10	21	3	26	13	35	27	0
29464	T>C	2020-05-01	EPI_ISL_484371	England/NOTT-11232F/2020		N	no AA change					135	0.0015616	0	0	135	0	0	0	1	0	134	0	0	1	0	0	134	0	0	0	0	0	2	18	41	60	14	0
829	C>T	2020-02-07	EPI_ISL_451356	Sichuan/SC-PHCC1-035/2020		nsp2	no AA change					134	0.00155003	1	27	89	16	1	0	20	12	102	0	4	3	13	12	102	0	0	3	12	24	30	28	7	27	3	0
1288	C>T	2020-03-04	EPI_ISL_422407	Taiwan/NTU04/2020		nsp2	no AA change					134	0.00155003	15	6	27	85	0	1	23	20	91	6	13	13	7	2	93	0	0	0	6	16	8	31	31	28	13	1
1917	C>T	2020-03-14	EPI_ISL_450103	USA/NY-PV09425/2020		nsp2	p.T371I	T371I	-3.1	Deleterious		134	0.00155003	0	3	5	125	1	0	20	20	94	0	8	20	11	2	93	0	0	0	50	77	3	3	0	1	0	0
3096	C>T	2020-03-02	EPI_ISL_454991	Wuhan/HB-WHCM-108/2020		nsp3	p.S126L	S126L	0.451	Neutral		134	0.00155003	1	7	59	33	33	1	19	12	103	1	4	10	10	4	105	0	0	0	57	24	8	28	4	7	4	2
6402	C>T	2020-03-09	EPI_ISL_454479	Sweden/20-08108/2020		nsp3	p.P1228L	P1228L	-1.161	Neutral		134	0.00155003	0	32	44	58	0	0	7	32	95	8	10	8	5	2	101	0	0	0	11	6	14	61	27	5	10	0
22450	C>T	2020-03-10	EPI_ISL_475831	Austria/CeMM0391/2020		S	no AA change					134	0.00155003	0	22	22	62	1	27	18	14	102	0	0	9	9	13	103	0	0	0	51	12	8	44	13	6	0	0
25844	C>T	2020-03-17	EPI_ISL_427732	Australia/NSW216/2020		ORF3a	p.T151I	T151I	-4.886	Deleterious		134	0.00155003	1	4	111	16	2	0	1	4	129	0	2	2	1	0	129	0	0	0	11	6	24	72	12	3	6	0
25785	G>T	2020-02-25	EPI_ISL_447252	Taiwan/TSGH-26/2020		ORF3a	p.W131C	W131C	-7.752	Deleterious		134	0.00155003	1	21	78	21	11	2	15	22	97	4	15	12	5	2	96	0	0	1	22	16	9	18	29	16	23	0
27987	G>T	2020-03-23	EPI_ISL_514144	USA/FL-BPHL-0798/2020		ORF8	p.V32L	V32L	-1.5	Neutral		134	0.00155003	0	3	114	17	0	0	0	3	131	0	2	1	0	0	131	0	0	0	5	45	54	8	1	10	11	0
3695	C>T	2020-03-19	EPI_ISL_422491	USA/NY-PV09115/2020		nsp3	no AA change					133	0.00153846	0	2	100	27	4	0	2	5	126	1	5	1	1	0	125	0	0	0	5	3	2	11	48	52	12	0
12880	C>T	2020-01-29	EPI_ISL_435137	UnitedArabEmirates/L5630/2020		nsp9	no AA change					133	0.00153846	5	3	14	107	1	3	11	16	106	2	14	7	4	0	106	0	1	0	22	63	20	10	12	1	4	0
14741	C>T	2020-03-12	EPI_ISL_429160	Sweden/20-50312/2020		RNA-dependent_RNA_polymerase	p.S434F	S434F	-3.768	Deleterious		133	0.00153846	0	1	130	2	0	0	4	7	122	0	4	0	4	4	121	0	0	0	13	36	55	19	2	6	1	1
24812	G>T	2020-01-26	EPI_ISL_421260	Xinyu/JX124/2020		S	p.D1084Y	D1084Y	-1.697	Neutral		133	0.00153846	4	10	95	24	0	0	10	8	115	4	9	4	1	0	115	0	3	2	1	5	12	18	10	72	10	0
28086	G>T	2020-03-08	EPI_ISL_547457	Netherlands/FR-RIVM-10083/2020		ORF8	p.A65S	A65S	-0.333	Neutral		133	0.00153846	1	3	82	41	4	2	10	10	113	0	5	6	3	5	114	0	0	0	19	49	24	16	13	7	2	3
1190	C>T	2020-01-29	EPI_ISL_408430	France/IDF0515/2020		nsp2	p.P129S	P129S	-3.167	Deleterious		132	0.00152689	6	9	83	33	1	0	18	32	82	1	5	9	5	0	112	0	2	2	13	32	7	50	18	6	2	0
20474	C>T	2020-04-19	EPI_ISL_542918	USA/TX-HMH-1952/2020		endoRNAse	p.T285I	T285I	-3.016	Deleterious		132	0.00152689	0	0	0	132	0	0	0	0	132	0	0	0	0	0	132	0	0	0	0	3	26	94	9	0	0	0
21639	C>T	2020-04-01	EPI_ISL_425267	England/CAMB-73A19/2020		S	p.P26L	P26L	-0.287	Neutral		132	0.00152689	0	2	128	2	0	0	4	1	127	0	1	2	0	2	127	0	0	0	0	6	7	13	59	41	6	0
11447	G>A	2020-06-07	EPI_ISL_554694	England/ALDP-944052/2020		nsp6	p.D159N	D159N	-0.539	Neutral		132	0.00152689	69	1	62	0	0	0	39	26	67	8	32	18	8	2	64	0	0	0	0	0	0	13	55	56	8	0
10870	G>T	2020-03-11	EPI_ISL_429518	Denmark/ALAB-SSI420/2020		3C-like_proteinase	no AA change					132	0.00152689	26	9	68	27	0	2	17	25	90	0	22	13	4	3	90	0	0	0	21	15	12	7	24	18	30	5
27212	T>C	2020-03-15	EPI_ISL_475013	Israel/CVL-n-5908/2020		ORF6	p.L4P	L4P	-6.5	Deleterious		132	0.00152689	0	1	0	131	0	0	0	3	129	1	0	0	1	0	130	0	0	0	1	0	2	120	9	0	0	0
23593	G>T	2020-03-20	EPI_ISL_419913	Australia/VIC218/2020		S	p.Q677H	Q677H	0.002	Neutral		131	0.00151533	11	34	41	40	5	0	18	26	87	2	14	23	5	1	86	0	0	0	5	14	17	36	14	26	18	1
28812	G>T	2020-03-12	EPI_ISL_424673	Mexico/CMX-InDRE-06/2020		N	p.S180I	S180I	-3.465	Deleterious		131	0.00151533	1	5	35	89	1	0	8	10	113	1	4	7	5	1	113	0	0	0	32	67	11	9	3	7	1	1
435	A>G	2020-04-16	EPI_ISL_469711	England/BRIS-128098/2020		leader_protein	p.E57G	E57G	-5.796	Deleterious		130	0.00150376	0	0	130	0	0	0	0	1	129	1	0	0	0	0	129	0	0	0	0	2	4	53	47	24	0	0
12199	A>G	2020-03-19	EPI_ISL_423012	USA/WA-UW-1588/2020		nsp8	no AA change					130	0.00150376	0	0	1	127	2	0	1	4	125	1	1	1	1	1	125	0	0	0	1	1	10	109	3	6	0	0
1441	C>T	2020-03-17	EPI_ISL_437113	USA/MI-MDHHS-SC20026/2020		nsp2	no AA change					130	0.00150376	1	8	93	27	1	0	4	6	120	2	5	1	2	0	120	0	0	0	6	25	76	16	6	0	1	0
28603	C>T	2020-03-18	EPI_ISL_510217	Spain/MD-IBV-005339/2020		N	no AA change					130	0.00150376	0	10	90	26	3	1	10	13	107	1	6	8	6	2	107	0	0	0	9	16	7	57	21	16	3	1
6285	C>T	2020-03-13	EPI_ISL_476935	USA/WA-UW-696/2020		nsp3	p.T1189I	T1189I	-0.484	Neutral		129	0.00149219	1	2	71	49	6	0	9	3	117	0	2	4	5	0	118	0	0	0	10	7	8	4	15	71	14	0
17125	C>T	2020-03-11	EPI_ISL_440515	England/CAMB-84BD6/2020		helicase	p.L297F	L297F	-2.686	Deleterious		129	0.00149219	2	5	94	27	0	1	8	14	107	0	10	4	5	2	108	0	0	0	11	7	14	26	38	31	2	0
23525	C>T	2020-01-26	EPI_ISL_455686	Zhejiang/CN3/2020		S	p.H655Y	H655Y	-0.814	Neutral		129	0.00149219	4	9	97	19	0	0	8	15	106	1	7	8	5	2	106	0	1	1	11	11	9	9	22	34	31	0
4300	G>T	2020-03-13	EPI_ISL_528048	Switzerland/BL-UHB-42189647/2020		nsp3	no AA change					129	0.00149219	2	86	18	22	1	0	29	58	42	2	24	46	12	1	44	0	0	0	9	8	18	77	9	4	4	0
3737	C>T	2020-03-17	EPI_ISL_479938	Japan/PG-0253/2020		nsp3	p.P340S	P340S	-1.307	Neutral		128	0.00148062	3	9	9	100	7	0	4	9	115	0	10	3	0	0	115	0	0	0	4	10	83	19	8	1	1	2
4890	C>T	2020-01-26	EPI_ISL_428467	Guangdong/20SF630/2020		nsp3	p.T724I	T724I	0.251	Neutral		128	0.00148062	0	7	93	25	2	1	5	5	118	1	4	4	1	0	118	0	3	0	1	2	3	26	3	44	46	0
9474	C>T	2020-02-15	EPI_ISL_416406	Shanghai/SH0125/2020		nsp4	p.A307V	A307V	0.817	Neutral		128	0.00148062	3	7	91	21	5	1	15	12	101	1	11	9	4	1	102	0	0	3	7	41	26	21	11	15	3	1
14724	C>T	2020-02-08	EPI_ISL_417187	HongKong/HKPU29_0102/2020		RNA-dependent_RNA_polymerase	no AA change					128	0.00148062	0	24	50	45	7	2	30	24	74	2	20	13	11	5	77	0	0	16	19	21	35	19	12	5	1	0
23868	G>T	2020-03-13	EPI_ISL_440459	England/CAMB-84E37/2020		S	p.G769V	G769V	-1.489	Neutral		128	0.00148062	18	7	95	6	1	1	16	13	99	4	13	7	5	0	99	0	0	0	8	17	23	44	25	8	2	1
25641	G>T	2020-04-04	EPI_ISL_447809	Colombia/RIS-GVI-98006/2020		ORF3a	p.L83F	L83F	0.133	Neutral		128	0.00148062	1	0	3	122	0	2	3	0	125	0	3	0	0	0	125	0	0	0	0	7	40	76	3	1	1	0
1684	C>T	2020-03-07	EPI_ISL_417338	France/Macon_06756/2020		nsp2	no AA change					127	0.00146906	9	2	72	37	3	4	10	13	104	0	7	11	2	2	105	0	0	0	14	57	21	22	8	4	0	1
6016	C>T	2020-04-10	EPI_ISL_442468	England/SHEF-D01F7/2020		nsp3	no AA change					127	0.00146906	1	0	122	4	0	0	1	0	126	1	0	0	0	0	126	0	0	0	0	4	3	14	58	43	5	0
20946	C>T	2020-03-18	EPI_ISL_497864	HongKong/HKU-200723-097/2020		2-O-ribose_methyltransferase	no AA change					127	0.00146906	0	2	120	5	0	0	4	2	121	0	1	3	0	1	122	0	0	0	15	22	6	7	15	29	18	15
2035	G>T	2020-03-25	EPI_ISL_420379	Belgium/RGE-0325122/2020		nsp2	p.L410F	L410F	-1.963	Neutral		127	0.00146906	0	7	40	79	1	0	4	5	118	0	1	5	3	0	118	0	0	0	2	6	1	16	39	24	38	1
25235	A>T	2020-05-08	EPI_ISL_479523	India/MH-NIV-24174/2020		S	p.I1225F	I1225F	-2.071	Neutral		126	0.00145749	0	1	125	0	0	0	0	1	125	0	0	1	0	0	125	0	0	0	0	0	1	0	12	113	0	0
5184	C>T	2020-02-26	EPI_ISL_413557	USA/CA-CDPH-UC1/2020		nsp3	p.P822L	P822L	-0.951	Neutral		126	0.00145749	1	9	26	90	0	0	3	7	116	0	2	4	2	1	117	0	0	1	1	68	35	4	9	4	3	1
12513	C>T	2020-01-26	EPI_ISL_493175	Wuhan/0126-C43/2020		nsp8	p.T141M	T141M	0.116	Neutral		126	0.00145749	6	3	83	27	6	1	10	13	103	2	8	7	5	1	103	0	1	0	14	9	5	18	29	46	4	0
25521	C>T	2020-01-29	EPI_ISL_428441	Guangdong/20SF1107/2020		ORF3a	no AA change					126	0.00145749	37	6	59	13	6	5	40	28	58	5	22	23	17	3	56	0	1	1	8	27	25	7	37	16	2	2
5290	T>C	2020-02-27	EPI_ISL_416485	Spain/VC-FISABIO-6/2020		nsp3	no AA change					126	0.00145749	0	0	1	125	0	0	2	3	121	0	2	3	0	0	121	0	0	1	1	0	3	105	15	1	0	0
28391	C>T	2020-03-12	EPI_ISL_568918	France/IHU-0659/2020		N	p.R40C	R40C	-2.47	Neutral		125	0.00144592	0	1	122	2	0	0	5	1	119	0	2	1	2	1	119	0	0	0	2	6	4	26	37	49	1	0
22225	G>T	2020-02-27	EPI_ISL_417765	Iceland/13/2020		S	no AA change					125	0.00144592	0	4	76	43	2	0	11	15	99	3	12	7	4	1	98	0	0	1	9	25	32	18	27	9	4	0
28373	G>T	2020-03-13	EPI_ISL_528107	Switzerland/BL-UHB-42191735/2020		N	p.G34W	G34W	-1.609	Neutral		125	0.00144592	7	1	21	87	9	0	9	6	110	0	5	7	1	1	111	0	0	0	4	7	36	14	33	28	3	0
2143	C>T	2020-03-05	EPI_ISL_455321	Spain/AN-ISCIII-201622/2020		nsp2	no AA change					124	0.00143436	0	15	29	80	0	0	7	20	97	2	11	8	1	0	102	0	0	0	18	4	18	53	27	4	0	0
17678	C>T	2020-03-12	EPI_ISL_435141	UnitedArabEmirates/L9440/2020		helicase	p.T481M	T481M	-2.178	Neutral		124	0.00143436	2	7	84	27	4	0	13	12	99	0	9	1	4	1	109	0	0	0	8	15	15	16	31	27	11	1
18032	C>T	2020-04-20	EPI_ISL_541154	USA/FL-BPHL-1236/2020		helicase	p.T599I	T599I	-1.367	Neutral		124	0.00143436	0	1	114	8	1	0	5	6	113	2	5	3	1	1	112	0	0	0	0	3	9	25	21	39	26	1
4255	G>T	2020-03-03	EPI_ISL_414445	Netherlands/ZuidHolland_9/2020		nsp3	no AA change					124	0.00143436	1	9	107	7	0	0	28	29	67	0	12	16	20	8	68	0	0	0	63	38	7	3	3	7	0	3
11401	G>T	2020-03-24	EPI_ISL_457816	USA/MD-HP00127/2020		nsp6	p.M143I	M143I	-0.33	Neutral		124	0.00143436	0	0	121	3	0	0	1	0	123	0	0	0	1	0	123	0	0	0	2	2	1	0	0	11	108	0
28690	G>T	2020-03-07	EPI_ISL_420450	Belgium/KN-030756/2020		N	p.L139F	L139F	-0.697	Neutral		124	0.00143436	7	8	77	19	13	0	15	21	88	0	9	11	5	2	97	0	0	0	26	6	11	52	9	17	3	0
28975	G>T	2020-03-15	EPI_ISL_479881	Japan/PG-0172/2020		N	p.M234I	M234I	0.044	Neutral		124	0.00143436	4	26	43	43	7	1	4	11	109	0	8	7	1	0	108	0	0	0	11	18	38	19	15	10	13	0
24718	C>A	2020-05-02	EPI_ISL_542719	USA/TX-HMH-1428/2020		S	p.F1052L	F1052L	1.022	Neutral		123	0.00142279	0	0	0	123	0	0	0	2	121	1	0	0	1	0	121	0	0	0	0	0	2	112	9	0	0	0
832	C>T	2020-03-05	EPI_ISL_414595	USA/WA-UW26/2020		nsp2	no AA change					123	0.00142279	0	10	99	13	0	1	4	8	111	0	9	0	1	0	113	0	0	0	8	17	8	9	15	33	33	0
18803	G>T	2020-03-20	EPI_ISL_475960	Singapore/429/2020		3-to-5_exonuclease	p.S255I	S255I	-2.093	Neutral		123	0.00142279	0	3	97	22	0	1	0	4	119	0	2	1	1	0	119	0	0	0	3	17	19	3	8	41	32	0
19648	G>T	2020-03-09	EPI_ISL_461003	Netherlands/Limburg_15/2020		endoRNAse	p.V10L	V10L	-1.927	Neutral		123	0.00142279	0	2	119	2	0	0	1	4	118	1	2	2	0	0	118	0	0	0	2	2	0	29	28	38	24	0
1936	T>C	2020-04-21	EPI_ISL_445237	Sweden/20-07653/2020		nsp2	no AA change					123	0.00142279	0	0	1	122	0	0	1	1	121	1	1	0	0	0	121	0	0	0	0	1	0	107	13	2	0	0
20270	C>T	2020-03-02	EPI_ISL_432900	England/NOTT-10DF8D/2020		endoRNAse	p.A217V	A217V	-1.299	Neutral		122	0.00141122	0	0	118	2	2	0	21	31	70	3	5	10	25	9	70	0	0	0	84	25	5	2	1	0	2	3
24794	G>T	2020-03-13	EPI_ISL_434726	USA/TX-HMH016/2020		S	p.A1078S	A1078S	-0.359	Neutral		122	0.00141122	15	14	66	17	2	8	28	20	74	9	17	13	5	4	74	0	0	0	19	11	15	25	36	11	5	0
2940	C>T	2020-03-15	EPI_ISL_424626	Mexico/CMX-INER-04/2020		nsp3	p.P74L	P74L	0.558	Neutral		121	0.00139965	2	6	108	4	1	0	9	5	107	1	4	2	3	4	107	0	0	0	16	55	35	5	4	0	1	5
12525	C>T	2020-03-17	EPI_ISL_425707	Scotland/CVR168/2020		nsp8	p.T145I	T145I	-0.806	Neutral		121	0.00139965	1	2	89	29	0	0	0	2	119	0	2	1	0	1	117	0	0	0	2	18	22	15	14	27	22	1
29585	C>T	2020-03-03	EPI_ISL_413602	Finland/FIN03032020A/2020		ORF10	p.P10S	P10S	-8	Deleterious		121	0.00139965	1	2	54	56	7	1	11	16	94	1	7	10	6	2	95	0	0	0	35	38	3	27	7	8	1	2
11782	A>G	2020-02-01	EPI_ISL_413861	Guangdong/GD2020080-P0010/2020		nsp6	no AA change					120	0.00138809	1	5	93	21	0	0	5	3	112	1	2	1	2	1	113	0	0	2	18	23	11	28	14	19	5	0
21551	A>T	2020-03-11	EPI_ISL_430719	Spain/MD-H12-LP29/2020		2-O-ribose_methyltransferase	p.N298I	N298I	0.595	Neutral		120	0.00138809	0	114	3	3	0	0	43	68	9	10	55	35	16	1	3	0	0	0	1	2	21	4	30	60	2	0
835	C>T	2020-02-26	EPI_ISL_450747	Canada/ON_SHSC-01/2020		nsp2	no AA change					120	0.00138809	4	4	104	6	2	0	5	5	110	1	4	4	1	0	110	0	0	1	4	17	5	40	5	31	17	0
1218	C>T	2020-02-03	EPI_ISL_489996	SaudiArabia/477/2020		nsp2	p.S138L	S138L	-4	Deleterious		120	0.00138809	5	55	46	13	0	1	19	37	64	4	30	16	5	1	64	0	0	2	11	22	17	47	2	6	5	8
14120	C>T	2020-03-16	EPI_ISL_425411	England/CAMB-755E9/2020		RNA-dependent_RNA_polymerase	p.P227L	P227L	-7.852	Deleterious		120	0.00138809	6	14	85	13	2	0	10	18	92	2	8	10	6	1	93	0	0	0	14	24	14	22	15	14	14	3
10992	T>C	2020-03-17	EPI_ISL_447412	Israel/2020069/2020		nsp6	p.I7T	I7T	-0.301	Neutral		120	0.00138809	0	1	119	0	0	0	1	1	118	0	1	0	1	0	118	0	0	0	1	2	2	18	62	35	0	0
4926	A>C	2020-06-01	EPI_ISL_558929	England/ALDP-52B8A8/2020		nsp3	p.D736A	D736A	-1.691	Neutral		119	0.00137652	0	0	119	0	0	0	0	0	119	0	0	0	0	0	119	0	0	0	0	0	0	77	37	5	0	0
14937	C>T	2020-03-15	EPI_ISL_418075	USA/WA-UW290/2020		RNA-dependent_RNA_polymerase	no AA change					119	0.00137652	0	5	54	60	0	0	5	25	89	1	6	2	2	3	105	0	0	0	8	29	13	20	8	28	12	1
28378	G>T	2020-02-17	EPI_ISL_413606	USA/CruiseA-1/2020		N	no AA change					119	0.00137652	0	6	76	33	3	1	13	8	98	0	7	3	6	5	98	0	0	2	16	17	10	21	8	20	24	1
28899	G>T	2020-03-14	EPI_ISL_452524	Spain/NC-IBV-001377/2020		N	p.R209I	R209I	-2.455	Neutral		119	0.00137652	5	10	53	44	3	4	15	16	88	2	15	12	3	0	87	0	0	0	9	15	11	22	31	22	9	0
21550	A>C	2020-05-11	EPI_ISL_458045	India/TG-CCMB-L1017/2020		2-O-ribose_methyltransferase	p.N298H	N298H	-0.91	Neutral		118	0.00136495	0	117	0	1	0	0	44	66	8	11	55	36	14	1	1	0	0	0	0	0	22	3	31	62	0	0
2869	A>G	2020-03-17	EPI_ISL_420289	England/SHEF-C0619/2020		nsp3	no AA change					118	0.00136495	0	24	94	0	0	0	5	31	82	0	16	15	3	2	82	0	0	0	13	4	6	4	28	50	13	0
4084	C>T	2020-03-06	EPI_ISL_426049	USA/NY-Wadsworth-11380-01/2020		nsp3	no AA change					118	0.00136495	2	38	63	13	0	2	13	37	68	3	11	12	20	5	67	0	0	0	12	8	18	36	6	21	17	0
7834	C>T	2020-03-04	EPI_ISL_440507	England/CAMB-84839/2020		nsp3	no AA change					118	0.00136495	1	2	96	18	1	0	8	10	100	2	1	4	6	0	105	0	0	0	66	18	7	16	3	4	4	0
29708	C>T	2020-03-05	EPI_ISL_542413	Italy/LOM-UniMI-L67/2020		3UTR						118	0.00136495	9	11	74	14	8	2	13	24	81	1	13	14	4	6	80	0	0	0	27	42	21	8	9	7	3	1
9891	C>T	2020-03-16	EPI_ISL_443266	France/B5322/2020		nsp4	p.A446V	A446V	-3.318	Deleterious		117	0.00135338	14	4	87	11	1	0	18	20	79	2	8	8	6	13	80	0	0	0	15	23	3	7	13	25	27	4
17550	C>T	2020-03-02	EPI_ISL_475551	Sweden/20-08067/2020		helicase	no AA change					117	0.00135338	2	0	80	31	3	1	4	3	110	0	4	1	1	2	109	0	0	0	6	18	11	22	28	23	9	0
29296	C>T	2020-03-10	EPI_ISL_424361	India/UN-1063/2020		N	no AA change					117	0.00135338	0	2	88	25	2	0	9	6	102	0	6	6	0	0	105	0	0	0	20	4	12	7	51	21	2	0
28001	G>T	2020-03-10	EPI_ISL_547461	Netherlands/GE-RIVM-10095/2020		ORF8	no AA change					117	0.00135338	2	13	87	13	1	1	12	14	91	1	9	9	6	1	91	0	0	0	15	15	8	8	11	4	55	1
26029	C>A	2020-03-12	EPI_ISL_425752	Scotland/CVR24/2020		ORF3a	p.Q213K	Q213K	-2.629	Deleterious		116	0.00134182	0	1	109	4	0	2	4	2	110	0	1	3	2	0	110	0	0	0	28	63	6	13	5	1	0	0
3411	C>T	2020-02-18	EPI_ISL_471426	SouthKorea/KCDC2021/2020		nsp3	p.A231V	A231V	-0.327	Neutral		116	0.00134182	0	2	50	56	8	0	10	13	93	3	7	7	5	1	93	0	0	3	8	33	9	13	35	12	3	0
11124	C>T	2020-03-24	EPI_ISL_508799	USA/FL-BPHL-0595/2020		nsp6	p.A51V	A51V	-0.107	Neutral		116	0.00134182	0	2	105	9	0	0	1	4	111	1	1	2	0	1	111	0	0	0	4	7	1	11	15	52	26	0
29077	C>T	2020-03-14	EPI_ISL_435120	UnitedArabEmirates/L068/2020		N	no AA change					116	0.00134182	2	27	51	33	2	1	8	23	85	2	12	10	8	0	84	0	0	0	7	29	23	10	5	17	25	0
6696	C>T	2020-03-09	EPI_ISL_512653	CostaRica/INC-0047/2020		nsp3	p.P1326L	P1326L	0.296	Neutral		115	0.00133025	0	1	97	17	0	0	16	24	75	5	6	16	6	6	76	0	0	0	60	28	4	12	3	4	1	3
8146	C>T	2020-04-03	EPI_ISL_488993	Scotland/EDB3027/2020		nsp3	no AA change					115	0.00133025	0	5	110	0	0	0	1	4	110	0	2	2	1	0	110	0	0	0	0	1	1	6	60	42	5	0
20148	C>T	2020-03-01	EPI_ISL_415155	Belgium/VAG-03013/2020		endoRNAse	no AA change					115	0.00133025	0	1	57	51	3	3	11	8	96	1	4	6	5	2	97	0	0	0	21	44	12	14	16	5	2	1
11750	C>T	2020-02-08	EPI_ISL_421258	Shangrao/JX1974/2020		nsp6	p.L260F	L260F	-1.032	Neutral		114	0.00131868	0	2	93	17	1	1	1	4	109	0	3	1	1	0	109	0	0	2	1	32	55	16	7	1	0	0
14877	C>T	2020-03-16	EPI_ISL_418922	USA/WA-UW355/2020		RNA-dependent_RNA_polymerase	no AA change					114	0.00131868	0	7	34	59	2	12	8	13	93	0	8	8	6	0	92	0	0	0	35	38	13	11	7	10	0	0
14241	G>T	2020-03-12	EPI_ISL_455122	Netherlands/Gelderland_13/2020		RNA-dependent_RNA_polymerase	p.K267N	K267N	-0.569	Neutral		114	0.00131868	1	0	9	1	103	0	42	35	37	2	34	45	6	1	26	0	0	0	7	2	0	0	94	10	0	1
25720	G>T	2020-03-25	EPI_ISL_569344	France/IHU-0167/2020		ORF3a	p.A110S	A110S	-1.638	Neutral		114	0.00131868	0	0	95	18	0	1	0	8	106	1	5	2	0	0	106	0	0	0	2	6	4	10	17	12	63	0
29425	G>T	2020-03-25	EPI_ISL_420409	Belgium/ZF-0325152/2020		N	p.Q384H	Q384H	-1.575	Neutral		114	0.00131868	81	0	29	4	0	0	59	25	30	10	36	30	10	3	25	0	0	0	3	10	3	5	60	31	2	0
11956	C>T	2020-02-24	EPI_ISL_490009	SaudiArabia/640/2020		nsp7	no AA change					113	0.00130711	0	1	11	97	0	4	7	4	102	1	3	1	2	3	103	0	0	2	6	5	5	18	24	17	36	0
23311	G>T	2020-03-16	EPI_ISL_467094	Spain/PV-IBV-001551/2020		S	p.E583D	E583D	-0.819	Neutral		113	0.00130711	1	28	17	63	4	0	16	22	75	2	12	12	11	0	76	0	0	0	5	17	11	43	29	6	1	1
26609	T>C	2020-04-11	EPI_ISL_433959	England/CAMB-7B45F/2020		M	no AA change					113	0.00130711	0	0	112	1	0	0	0	0	113	0	0	0	0	0	113	0	0	0	0	2	0	3	1	63	44	0
15354	T>C	2020-03-15	EPI_ISL_444535	USA/IL-NM025/2020		RNA-dependent_RNA_polymerase	no AA change					112	0.00129555	0	0	0	112	0	0	3	4	105	0	1	3	2	1	105	0	0	0	17	37	16	32	9	1	0	0
21538	G>A	2020-05-25	EPI_ISL_559379	England/ALDP-498607/2020		2-O-ribose_methyltransferase	p.V294I	V294I	0.072	Neutral		111	0.00128398	0	0	111	0	0	0	1	0	110	0	1	0	0	0	110	0	0	0	0	0	7	75	28	1	0	0
28368	G>A	2020-03-22	EPI_ISL_430856	Sweden/20-08687/2020		N	p.R32H	R32H	-0.995	Neutral		111	0.00128398	0	2	4	105	0	0	30	41	40	0	1	3	1	0	106	0	0	0	9	21	3	53	2	0	2	21
5158	T>C	2020-04-04	EPI_ISL_447795	Colombia/VAC-GVI-97212/2020		nsp3	no AA change					111	0.00128398	0	0	110	0	0	1	1	0	110	0	1	0	0	0	110	0	0	0	0	2	0	5	57	42	5	0
2973	C>T	2020-03-17	EPI_ISL_417595	Iceland/267/2020		nsp3	p.A85V	A85V	-0.246	Neutral		110	0.00127241	0	44	51	11	4	0	7	18	85	0	7	8	3	2	90	0	0	0	1	6	5	6	34	33	24	1
6033	C>T	2020-03-27	EPI_ISL_485934	USA/CT-UW-3108/2020		nsp3	p.A1105V	A1105V	0.199	Neutral		110	0.00127241	0	0	9	3	98	0	40	42	28	0	36	21	28	4	21	0	0	0	1	2	0	3	86	11	3	4
8208	C>T	2020-03-12	EPI_ISL_535744	Canada/QC-LSPQ-L00216190/2020		nsp3	p.T1830I	T1830I	-3.18	Deleterious		110	0.00127241	7	0	30	72	0	1	32	36	42	1	10	20	19	10	50	0	0	0	62	4	2	17	17	3	4	1
26885	C>T	2020-03-12	EPI_ISL_432711	England/SHEF-BFE7F/2020		M	no AA change					110	0.00127241	0	1	25	82	2	0	12	7	91	1	4	2	4	8	91	0	0	0	23	1	1	11	15	46	13	0
28256	C>T	2020-04-15	EPI_ISL_448828	England/SHEF-C0F96/2020		ORF8	no AA change					110	0.00127241	1	1	3	100	5	0	2	3	105	0	3	3	0	1	103	0	0	0	0	1	47	56	1	5	0	0
29861	G>A	2020-01-10	EPI_ISL_450500	Wuhan/OS52/2020		3UTR						110	0.00127241	0	4	0	105	0	1	3	0	107	0	0	0	3	0	107	0	2	0	7	12	43	16	4	15	11	0
4510	G>T	2020-03-13	EPI_ISL_476933	USA/WA-UW-687/2020		nsp3	no AA change					110	0.00127241	4	0	34	69	2	1	9	7	94	4	5	5	0	1	95	0	0	0	7	7	19	57	6	7	7	0
27281	G>T	2020-03-18	EPI_ISL_443210	Singapore/118/2020		ORF6	p.W27L	W27L	-6	Deleterious		110	0.00127241	0	6	89	7	7	1	2	12	96	0	3	8	3	1	95	0	0	0	17	32	19	17	6	15	0	4
2161	A>G	2020-03-28	EPI_ISL_457998	Oman/RESP-20-6701/2020		nsp2	no AA change					109	0.00126084	0	1	0	108	0	0	7	7	95	4	5	2	0	0	98	0	0	0	1	36	54	17	1	0	0	0
1513	C>T	2020-03-20	EPI_ISL_469019	Italy/APU-UniMI-804/2020		nsp2	no AA change					109	0.00126084	0	0	108	1	0	0	0	2	107	0	0	1	1	0	107	0	0	0	2	0	0	0	0	49	58	0
6195	C>T	2020-03-17	EPI_ISL_497799	HongKong/HKU-200723-032/2020		nsp3	p.P1159L	P1159L	-0.956	Neutral		109	0.00126084	0	2	101	2	4	0	3	3	103	0	3	2	0	1	103	0	0	0	5	2	1	18	16	66	1	0
12534	C>T	2020-01-27	EPI_ISL_529150	Guangzhou/IQTC04/2020		nsp8	p.T148I	T148I	-3.13	Deleterious		109	0.00126084	21	3	48	34	1	2	17	20	72	0	12	11	4	8	74	0	1	0	6	7	11	47	26	9	0	2
17010	C>T	2020-03-09	EPI_ISL_482988	USA/MN-MDH-1267/2020		helicase	no AA change					109	0.00126084	0	5	17	86	1	0	4	13	92	1	3	11	2	0	92	0	0	0	8	48	18	26	8	1	0	0
19374	C>T	2020-03-13	EPI_ISL_454329	Portugal/PT0606/2020		3-to-5_exonuclease	no AA change					109	0.00126084	1	11	90	6	1	0	3	13	93	1	12	1	0	2	93	0	0	0	6	4	21	68	4	2	4	0
24334	C>T	2020-03-12	EPI_ISL_479875	Japan/PG-0165/2020		S	no AA change					109	0.00126084	0	5	103	1	0	0	3	1	105	0	4	0	0	0	105	0	0	0	2	1	3	0	2	0	101	0
25049	G>T	2020-03-18	EPI_ISL_467179	Spain/PV-IBV-001462/2020		S	p.D1163Y	D1163Y	-2.465	Neutral		109	0.00126084	0	3	94	9	3	0	5	9	95	1	3	2	4	1	98	0	0	0	4	8	2	7	5	33	50	0
1884	C>T	2020-02-27	EPI_ISL_450512	Lebanon/S5_762/2020		nsp2	p.A360V	A360V	-1.611	Neutral		108	0.00124928	3	4	83	17	1	0	5	7	96	0	6	3	2	1	96	0	0	1	14	39	5	17	16	13	3	0
7768	C>T	2020-03-23	EPI_ISL_525629	USA/NY-Wadsworth-27938-01/2020		nsp3	no AA change					108	0.00124928	1	6	25	76	0	0	4	6	98	1	3	1	1	0	102	0	0	0	2	15	8	36	37	8	2	0
9598	C>T	2020-01-23	EPI_ISL_437612	Thailand/SI203285-NT/2020		nsp4	no AA change					108	0.00124928	0	84	18	3	0	3	3	15	90	0	7	10	3	0	88	0	1	1	80	14	3	0	2	3	3	1
17750	C>T	2020-03-17	EPI_ISL_426502	USA/AZ-TG268188/2020		helicase	p.A505V	A505V	-1.09	Neutral		108	0.00124928	0	1	102	5	0	0	1	1	106	0	0	2	0	0	106	0	0	0	5	5	0	17	17	64	0	0
21952	C>T	2020-03-12	EPI_ISL_450834	Sweden/20-08168/2020		S	no AA change					108	0.00124928	0	4	83	7	12	2	18	13	77	3	12	9	2	4	78	0	0	0	6	8	6	59	6	8	15	0
23655	C>T	2020-04-17	EPI_ISL_462706	USA/MI-MDHHS-SC20624/2020		S	p.S698L	S698L	-0.345	Neutral		108	0.00124928	0	2	30	32	44	0	27	17	64	1	23	7	6	7	64	0	0	0	0	7	27	19	21	33	1	0
25217	G>T	2020-01-23	EPI_ISL_450196	Thailand/Bangkok_168/2020		S	p.G1219C	G1219C	-0.855	Neutral		108	0.00124928	3	9	53	43	0	0	19	21	68	0	13	15	8	3	69	0	2	0	33	17	8	30	9	6	1	2
21158	T>C	2020-03-11	EPI_ISL_422875	Netherlands/NoordBrabant_80/2020		2-O-ribose_methyltransferase	p.V167A	V167A	-3.093	Deleterious		108	0.00124928	0	0	104	4	0	0	0	0	108	0	0	0	0	0	108	0	0	0	3	0	0	29	16	37	23	0
20233	C>T	2020-03-21	EPI_ISL_514143	USA/FL-BPHL-0797/2020		endoRNAse	p.P205S	P205S	-6.232	Deleterious		107	0.00123771	6	4	68	28	0	1	7	14	86	2	9	6	4	0	86	0	0	0	2	5	42	19	15	14	10	0
25096	C>T	2020-03-11	EPI_ISL_464784	England/201160067/2020		S	no AA change					107	0.00123771	0	2	88	16	1	0	5	4	98	2	2	3	2	0	98	0	0	0	8	15	3	4	34	30	13	0
27654	C>T	2020-03-08	EPI_ISL_460354	USA/MA-MGH-00444/2020		ORF7a	no AA change					107	0.00123771	1	0	91	11	4	0	4	5	98	0	2	2	2	3	98	0	0	0	4	5	84	2	3	7	1	1
28531	C>T	2020-03-15	EPI_ISL_467825	USA/CA-QDX-21/2020		N	no AA change					107	0.00123771	0	3	8	96	0	0	2	2	103	0	1	1	1	0	104	0	0	0	3	7	29	66	1	1	0	0
29200	C>T	2020-01-21	EPI_ISL_408478	Chongqing/YC01/2020		N	no AA change					107	0.00123771	0	4	67	15	21	0	12	8	87	0	7	10	2	5	83	0	1	0	30	32	11	9	11	11	1	1
22377	C>T	2020-08-05	EPI_ISL_532137	England/QEUH-9605D9/2020		S	p.P272L	P272L	-1.136	Neutral		106	0.00122614	0	0	106	0	0	0	0	1	105	0	0	0	1	0	105	0	0	0	0	0	0	0	0	49	57	0
27970	C>T	2020-03-02	EPI_ISL_542402	Italy/LOM-UniMI-L55/2020		ORF8	p.T26I	T26I	-0.5	Neutral		106	0.00122614	1	0	99	6	0	0	1	5	100	0	1	1	3	1	100	0	0	0	5	24	10	19	28	16	3	1
20980	G>A	2020-04-07	EPI_ISL_482296	USA/OR-PROV-007/2020		2-O-ribose_methyltransferase	p.D108N	D108N	-2.171	Neutral		106	0.00122614	0	0	0	106	0	0	45	58	3	18	42	27	4	0	15	0	0	0	0	11	19	53	23	0	0	0
6352	G>T	2020-03-14	EPI_ISL_538025	Spain/VC-IBV-98003089/2020		nsp3	p.K1211N	K1211N	-0.634	Neutral		106	0.00122614	0	3	88	8	6	1	8	14	84	1	9	5	1	1	89	0	0	0	6	5	9	8	11	45	22	0
27669	A>G	2020-03-14	EPI_ISL_418117	Wales/PHWC-23E2B/2020		ORF7a	no AA change					105	0.00121457	0	1	99	2	3	0	5	8	92	0	3	2	6	2	92	0	0	0	38	48	16	1	0	0	0	2
16044	A>T	2020-05-01	EPI_ISL_507007	Iran/IRVSH-01/2020		RNA-dependent_RNA_polymerase	no AA change					105	0.00121457	0	2	103	0	0	0	0	0	105	0	0	0	0	0	105	0	0	0	0	0	2	0	0	60	43	0
9286	C>T	2020-03-31	EPI_ISL_569428	France/IHU-0281/2020		nsp4	no AA change					105	0.00121457	0	19	49	34	2	1	9	5	91	0	7	4	3	0	91	0	0	0	3	25	9	29	23	14	1	1
25916	C>T	2020-03-13	EPI_ISL_468561	USA/CA-QDX-103/2020		ORF3a	p.T175I	T175I	2.562	Neutral		105	0.00121457	0	5	46	48	5	1	6	11	88	0	6	5	7	0	87	0	0	0	23	39	16	13	4	8	2	0
27213	C>T	2020-01-26	EPI_ISL_493175	Wuhan/0126-C43/2020		ORF6	no AA change					105	0.00121457	6	16	40	29	8	6	23	15	67	1	10	12	16	0	66	0	7	0	13	13	11	12	15	21	13	0
29625	C>T	2020-02-05	EPI_ISL_463901	Shaoxing/09/2020		ORF10	p.S23F	S23F	-6	Deleterious		105	0.00121457	1	1	84	18	0	1	3	3	99	0	4	1	0	1	99	0	0	1	4	13	7	70	6	3	0	1
5950	G>T	2020-03-24	EPI_ISL_420387	Belgium/MNL-0324130/2020		nsp3	p.K1077N	K1077N	0.433	Neutral		105	0.00121457	1	5	97	1	1	0	4	8	93	1	6	5	0	0	93	0	0	0	3	2	2	5	16	59	18	0
28338	A>G	2020-03-03	EPI_ISL_456190	NewZealand/20VR1109/2020		N	p.D22G	D22G	-0.589	Neutral		104	0.00120301	0	2	64	2	36	0	16	17	71	3	5	7	11	4	74	0	0	0	69	27	3	1	1	0	0	3
8818	C>T	2020-03-23	EPI_ISL_421313	USA/WI-UW-55/2020		nsp4	no AA change					104	0.00120301	0	4	5	95	0	0	30	38	36	15	30	20	3	0	36	0	0	0	6	6	8	60	22	2	0	0
12053	C>T	2020-03-17	EPI_ISL_524462	Brazil/SP-272/2020		nsp7	p.L71F	L71F	-2.467	Neutral		104	0.00120301	0	4	19	14	3	64	24	41	39	0	11	11	28	16	38	0	0	0	15	48	13	17	6	3	1	1
15277	C>T	2020-03-05	EPI_ISL_475866	Austria/CeMM0449/2020		RNA-dependent_RNA_polymerase	p.H613Y	H613Y	-0.136	Neutral		104	0.00120301	5	7	60	2	1	29	30	27	47	2	23	16	11	4	48	0	0	0	34	30	17	14	6	1	2	0
13627	G>T	2020-03-03	EPI_ISL_456190	NewZealand/20VR1109/2020		RNA-dependent_RNA_polymerase	p.D63Y	D63Y	-0.89	Neutral		104	0.00120301	0	2	63	2	36	1	19	17	68	3	6	9	11	4	71	0	0	0	70	28	3	0	0	0	0	3
22199	G>T	2020-03-03	EPI_ISL_416746	France/Valence_425/2020		S	p.V213L	V213L	-0.865	Neutral		104	0.00120301	0	9	93	2	0	0	2	4	98	0	3	0	2	1	98	0	0	0	6	1	11	61	23	1	1	0
3049	T>C	2020-03-25	EPI_ISL_569348	France/IHU-0172/2020		nsp3	no AA change					104	0.00120301	2	0	101	1	0	0	1	1	102	0	0	1	1	0	102	0	0	0	1	0	6	22	56	18	1	0
29617	A>G	2020-06-08	EPI_ISL_553969	England/ALDP-9562B1/2020		ORF10	no AA change					103	0.00119144	0	0	101	2	0	0	0	0	103	0	0	0	0	0	103	0	0	0	0	0	0	29	14	37	23	0
10078	C>T	2020-03-07	EPI_ISL_510265	Spain/CT-IBV-003176/2020		3C-like_proteinase	no AA change					103	0.00119144	4	5	86	5	3	0	10	7	86	2	9	7	0	0	85	0	0	0	9	5	8	8	15	17	41	0
29774	C>T	2020-02-03	EPI_ISL_437617	Thailand/SI201712-NT/2020		3UTR						103	0.00119144	1	11	50	21	16	4	12	21	70	3	13	7	9	0	71	0	0	3	21	32	8	9	4	24	2	0
17427	G>T	2020-03-09	EPI_ISL_522349	Belgium/rega-0309752/2020		helicase	no AA change					103	0.00119144	2	71	15	12	0	3	11	66	26	6	40	16	8	0	33	0	0	0	7	13	2	32	35	9	5	0
29260	G>T	2020-03-19	EPI_ISL_424438	Iceland/414/2020		N	no AA change					103	0.00119144	0	11	37	53	2	0	7	10	86	1	5	5	1	1	90	0	0	0	3	5	29	30	24	7	5	0
23586	A>G	2020-03-04	EPI_ISL_419709	Spain/PV-ISCIII-201602/2020		S	p.Q675R	Q675R	-0.27	Neutral		102	0.00117987	2	3	11	86	0	0	8	5	89	0	1	2	4	6	89	0	0	0	9	2	4	40	34	13	0	0
2638	C>T	2020-03-10	EPI_ISL_421665	India/UN-1104/2020		nsp2	no AA change					102	0.00117987	0	2	98	2	0	0	0	3	99	0	1	1	1	0	99	0	0	0	1	2	1	88	10	0	0	0
16575	C>T	2020-02-21	EPI_ISL_497970	SouthKorea/KCDC2069/2020		helicase	no AA change					102	0.00117987	49	10	24	18	1	0	33	37	32	3	25	19	6	1	48	0	0	1	9	11	4	16	42	5	4	10
19269	C>T	2020-01-13	EPI_ISL_406592	Shenzhen/SZTH-001/2020		3-to-5_exonuclease	no AA change					102	0.00117987	2	9	78	10	0	3	6	11	85	1	8	3	4	1	85	0	1	1	19	16	5	46	8	4	1	1
23575	C>T	2020-01-24	EPI_ISL_422425	Zhejiang/HZ103/2020		S	no AA change					102	0.00117987	0	4	85	13	0	0	19	40	43	1	13	18	15	12	43	0	1	3	76	15	1	2	3	0	0	1
29167	C>T	2020-03-16	EPI_ISL_425481	England/NOTT-10DFE7/2020		N	no AA change					102	0.00117987	0	0	95	6	1	0	4	6	92	0	3	2	4	1	92	0	0	0	14	6	6	7	4	35	30	0
29736	G>T	2020-02-15	EPI_ISL_416570	Japan/DP0065/2020		3UTR						102	0.00117987	7	8	29	52	3	3	13	19	70	2	4	15	5	8	68	0	0	4	11	11	11	29	14	13	6	3
9561	C>T	2020-01-11	EPI_ISL_405839	Shenzhen/HKU-SZ-005/2020		nsp4	p.S336L	S336L	-1.477	Neutral		101	0.00116831	61	1	15	23	1	0	22	33	46	2	22	14	2	0	61	0	1	0	8	16	7	2	40	9	5	13
17304	C>T	2020-02-28	EPI_ISL_417148	USA/WA-S95/2020		helicase	no AA change					101	0.00116831	0	26	55	15	2	3	12	25	64	3	12	8	4	5	69	0	0	3	7	15	4	19	27	23	3	0
18086	C>T	2020-03-12	EPI_ISL_488806	England/NORT-2813A2/2020		3-to-5_exonuclease	p.T16I	T16I	-1.512	Neutral		101	0.00116831	0	1	26	63	8	3	22	11	68	1	7	4	6	0	83	0	0	0	20	17	10	30	11	8	3	2
21597	C>T	2020-03-14	EPI_ISL_418068	USA/WA-UW283/2020		S	p.S12F	S12F	-0.65	Neutral		101	0.00116831	2	55	31	7	4	2	6	28	67	0	16	11	4	1	69	0	0	0	11	10	5	11	42	15	5	2
21998	C>T	2020-03-18	EPI_ISL_425504	England/NOTT-10E186/2020		S	p.H146Y	H146Y	0.118	Neutral		101	0.00116831	0	3	76	22	0	0	0	4	97	0	1	1	2	0	97	0	0	0	3	21	10	16	15	16	20	0
26313	C>T	2020-03-15	EPI_ISL_467869	USA/MI-QDX-28/2020		E	no AA change					101	0.00116831	0	3	78	18	1	1	11	9	81	0	6	5	4	5	81	0	0	0	16	18	21	25	7	5	7	2
28846	C>T	2020-03-21	EPI_ISL_508793	USA/FL-BPHL-0589/2020		N	no AA change					101	0.00116831	6	0	64	30	1	0	10	12	79	0	1	2	0	0	98	0	0	0	2	4	19	10	9	28	29	0
16381	G>A	2020-03-01	EPI_ISL_479823	Japan/PG-0063/2020		helicase	p.V49I	V49I	-0.588	Neutral		101	0.00116831	0	60	7	34	0	0	2	6	93	0	1	2	3	2	93	0	0	3	85	13	0	0	0	0	0	0
1514	C>T	2020-03-02	EPI_ISL_500105	England/LIVE-A50C1/2020		nsp2	p.H237Y	H237Y	2.556	Neutral		100	0.00115674	3	2	52	36	6	1	16	14	70	2	14	7	1	2	74	0	0	0	11	6	27	5	39	10	2	0
8964	C>T	2020-03-09	EPI_ISL_542314	Italy/LOM-UniMI-L391/2020		nsp4	p.S137L	S137L	-2.606	Deleterious		100	0.00115674	0	0	89	11	0	0	9	3	88	2	3	3	2	0	90	0	0	0	8	6	15	3	48	18	2	0
9857	C>T	2020-03-02	EPI_ISL_455848	Sweden/20-50056/2020		nsp4	no AA change					100	0.00115674	35	5	45	12	0	3	32	28	40	3	27	15	12	3	40	0	0	0	23	11	18	9	28	9	2	0
25452	C>T	2020-03-22	EPI_ISL_539284	Spain/VC-IBV-98003494/2020		ORF3a	no AA change					100	0.00115674	1	29	10	59	1	0	8	25	67	1	16	10	6	0	67	0	0	0	5	16	17	15	16	30	1	0
19816	G>T	2020-03-17	EPI_ISL_447411	Israel/2020078/2020		endoRNAse	p.V66L	V66L	-0.629	Neutral		100	0.00115674	3	6	29	60	2	0	11	10	79	2	8	7	2	2	79	0	0	0	6	6	6	28	4	38	12	0
28877	A>T	2020-03-19	EPI_ISL_542141	Italy/LOM-UniMI-L146/2020		N	p.S202C	S202C	-3.104	Deleterious		99	0.00114517	0	5	86	5	2	1	6	4	89	0	8	2	0	0	89	0	0	0	2	16	19	15	18	15	2	12
15352	C>T	2020-03-12	EPI_ISL_464944	England/20118085604/2020		RNA-dependent_RNA_polymerase	p.L638F	L638F	-3.896	Deleterious		99	0.00114517	1	21	12	27	38	0	28	31	40	3	22	15	14	4	41	0	0	0	5	4	18	18	34	10	3	7
25572	C>T	2020-03-06	EPI_ISL_476796	Singapore/27nan/2020		ORF3a	no AA change					99	0.00114517	1	7	49	6	36	0	25	22	52	1	18	18	3	3	56	0	0	0	32	21	31	7	4	2	1	1
25731	C>T	2020-03-05	EPI_ISL_414367	USA/WA-UW19/2020		ORF3a	no AA change					99	0.00114517	0	1	92	6	0	0	1	4	94	1	1	2	0	1	94	0	0	0	11	9	6	14	9	30	20	0
8353	G>A	2020-04-04	EPI_ISL_447422	Israel/13077846/2020		nsp3	no AA change					99	0.00114517	0	2	93	1	3	0	1	2	96	1	1	1	0	0	96	0	0	0	0	1	2	22	10	31	33	0
15984	A>T	2020-03-18	EPI_ISL_497864	HongKong/HKU-200723-097/2020		RNA-dependent_RNA_polymerase	no AA change					98	0.0011336	0	1	97	0	0	0	3	1	94	0	1	2	0	0	95	0	0	0	7	10	2	4	13	29	18	15
23457	C>A	2020-06-30	EPI_ISL_520646	Australia/VIC3934/2020		S	p.T632N	T632N	0.071	Neutral		98	0.0011336	0	0	0	0	98	0	40	42	16	0	36	21	28	4	9	0	0	0	0	0	0	1	86	7	0	4
203	C>T	2020-01-28	EPI_ISL_416321	Shanghai/SH0008/2020		5UTR						98	0.0011336	7	7	53	26	2	3	17	8	73	3	5	9	6	1	74	0	1	2	12	16	14	13	11	11	16	2
2939	C>T	2020-03-10	EPI_ISL_417682	Iceland/101/2020		nsp3	p.P74S	P74S	1.436	Neutral		98	0.0011336	2	2	21	72	1	0	7	9	82	0	5	5	6	0	82	0	0	0	8	18	35	12	17	3	2	3
21058	C>T	2020-03-15	EPI_ISL_435315	Vietnam/VNHN_0837/2020		2-O-ribose_methyltransferase	p.P134S	P134S	-1.047	Neutral		98	0.0011336	4	2	68	21	2	1	5	14	79	0	6	6	3	3	80	0	0	0	19	46	6	9	9	4	5	0
17721	G>T	2020-03-06	EPI_ISL_479889	Japan/PG-0181/2020		helicase	no AA change					98	0.0011336	1	6	45	31	13	2	8	19	71	0	9	9	1	8	71	0	0	0	6	8	8	21	9	20	26	0
22255	A>T	2020-06-16	EPI_ISL_570367	USA/WA-UW-11040/2020		S	no AA change					97	0.00112204	0	0	0	97	0	0	3	7	87	0	6	2	2	0	87	0	0	0	0	0	0	48	22	25	2	0
21242	C>T	2020-03-18	EPI_ISL_421482	Portugal/PT0079/2020		2-O-ribose_methyltransferase	p.T195I	T195I	-5.8	Deleterious		97	0.00112204	0	1	85	1	0	10	5	6	86	0	3	2	1	1	90	0	0	0	26	18	8	34	6	5	0	0
8075	G>A	2020-03-24	EPI_ISL_434875	USA/TX-HMH0200/2020		nsp3	p.V1786I	V1786I	-0.586	Neutral		97	0.00112204	0	0	0	97	0	0	0	0	97	0	0	0	0	0	97	0	0	0	1	0	7	86	0	3	0	0
25437	G>T	2020-03-19	EPI_ISL_420369	Belgium/SR-0319112/2020		ORF3a	p.L15F	L15F	-1.314	Neutral		97	0.00112204	0	11	8	76	0	2	13	15	69	3	6	3	8	1	76	0	0	0	3	32	8	19	26	9	0	0
1927	T>C	2020-06-16	EPI_ISL_570367	USA/WA-UW-11040/2020		nsp2	no AA change					97	0.00112204	0	0	0	97	0	0	3	7	87	0	6	2	2	0	87	0	0	0	0	0	0	48	22	25	2	0
17126	T>C	2020-03-08	EPI_ISL_428679	Spain/MD-H12-LP23-5852/2020		helicase	p.L297P	L297P	-4.311	Deleterious		97	0.00112204	0	0	94	2	1	0	16	19	62	1	5	2	17	9	63	0	0	0	46	47	3	1	0	0	0	0
6027	C>T	2020-03-09	EPI_ISL_435310	Vietnam/VNHN_0300/2020		nsp3	p.P1103L	P1103L	-0.643	Neutral		96	0.00111047	7	22	42	24	0	1	20	24	52	5	17	9	7	1	57	0	0	0	22	26	19	8	15	5	0	1
22326	C>T	2020-03-14	EPI_ISL_478694	Australia/NSW582/2020		S	p.S255F	S255F	-0.423	Neutral		96	0.00111047	0	6	83	2	5	0	5	8	83	0	8	1	3	1	83	0	0	0	10	8	1	10	2	32	33	0
14829	G>T	2020-03-10	EPI_ISL_490315	Peru/LIM-INS-016/2020		RNA-dependent_RNA_polymerase	p.M463I	M463I	-2.368	Neutral		96	0.00111047	0	7	22	63	0	4	1	7	88	1	2	2	3	0	88	0	0	0	6	20	12	46	11	0	0	1
15243	G>T	2020-03-13	EPI_ISL_434735	USA/TX-HMH026/2020		RNA-dependent_RNA_polymerase	p.M601I	M601I	-3.911	Deleterious		96	0.00111047	1	1	21	73	0	0	1	3	92	0	1	2	0	0	93	0	0	0	28	42	6	5	12	2	1	0
23548	T>C	2020-06-14	EPI_ISL_521953	Australia/VIC2213/2020		S	no AA change					96	0.00111047	0	0	0	0	96	0	40	42	14	0	53	19	9	7	8	0	0	0	0	0	0	32	44	7	9	4
3787	C>T	2020-02-04	EPI_ISL_416342	Shanghai/SH0033/2020		nsp3	no AA change					95	0.0010989	0	3	84	8	0	0	7	8	80	0	4	1	4	0	86	0	0	1	31	34	7	16	0	5	0	1
5730	C>T	2020-03-02	EPI_ISL_417428	Belgium/FR-03029/2020		nsp3	p.T1004I	T1004I	-0.09	Neutral		95	0.0010989	1	5	67	21	1	0	16	12	67	4	10	8	4	1	68	0	0	0	36	29	5	14	1	0	8	2
5884	C>T	2020-03-09	EPI_ISL_451988	Denmark/ALAB-HH-101/2020		nsp3	no AA change					95	0.0010989	4	9	27	51	4	0	10	24	61	1	15	14	4	2	59	0	0	0	17	20	25	13	8	6	5	1
15952	C>T	2020-03-04	EPI_ISL_416748	France/Lyon_508/2020		RNA-dependent_RNA_polymerase	no AA change					95	0.0010989	1	0	9	85	0	0	31	40	24	14	27	23	4	1	26	0	0	0	3	1	9	58	22	2	0	0
29358	C>T	2020-03-21	EPI_ISL_528295	Switzerland/BS-UHB-42201473/2020		N	p.T362I	T362I	-1.722	Neutral		95	0.0010989	1	7	61	21	2	3	6	6	83	0	4	2	0	5	84	0	0	0	3	24	7	10	19	7	4	21
21123	G>T	2020-03-15	EPI_ISL_467884	USA/NY-QDX-112/2020		2-O-ribose_methyltransferase	no AA change					95	0.0010989	1	11	58	21	4	0	9	11	75	0	6	8	5	0	76	0	0	0	17	23	4	19	12	15	5	0
29810	G>T	2020-03-10	EPI_ISL_418839	Canada/BC_6489864/2020		3UTR						95	0.0010989	0	8	72	13	1	1	4	9	82	0	4	7	1	0	83	0	0	0	3	20	7	52	8	5	0	0
8072	A>G	2020-03-04	EPI_ISL_542430	Italy/LOM-UniMI-L86/2020		nsp3	p.N1785D	N1785D	0.095	Neutral		94	0.00108733	0	3	81	5	5	0	16	13	65	2	9	9	4	4	66	0	0	0	27	10	4	35	9	9	0	0
14084	A>G	2020-07-15	EPI_ISL_519527	Australia/VIC4199/2020		RNA-dependent_RNA_polymerase	p.N215S	N215S	-1.754	Neutral		94	0.00108733	0	0	0	0	94	0	64	22	8	0	47	16	7	14	10	0	0	0	0	0	0	0	49	42	2	1
17766	C>T	2020-03-18	EPI_ISL_418184	USA/WI-GMF-00018/2020		helicase	no AA change					94	0.00108733	4	5	64	20	1	0	5	4	85	0	3	3	3	0	85	0	0	0	7	12	9	24	16	23	3	0
22477	C>T	2020-03-29	EPI_ISL_457996	Oman/RESP-20-6417/2020		S	no AA change					94	0.00108733	0	6	70	8	10	0	3	5	86	0	4	4	0	0	86	0	0	0	1	7	7	40	15	24	0	0
940	G>A	2020-04-06	EPI_ISL_488934	Scotland/EDB3213/2020		nsp2	no AA change					94	0.00108733	0	0	94	0	0	0	0	0	94	0	0	0	0	0	94	0	0	0	0	1	0	9	35	49	0	0
7042	G>T	2020-03-04	EPI_ISL_455852	Sweden/20-50097/2020		nsp3	p.M1441I	M1441I	0.093	Neutral		94	0.00108733	1	3	45	43	2	0	5	4	85	0	3	4	0	2	85	0	0	0	5	6	20	43	6	11	3	0
27342	T>C	2020-06-07	EPI_ISL_523613	Netherlands/ZH-EMC-271/2020		ORF6	no AA change					94	0.00108733	0	0	94	0	0	0	0	0	94	0	0	0	0	0	94	0	0	0	0	0	0	15	15	64	0	0
2536	C>T	2020-01-22	EPI_ISL_449476	Wuhan/WHUH001/2020		nsp2	no AA change					93	0.00107577	0	8	56	24	2	3	9	6	78	2	5	4	2	1	79	0	5	0	6	16	7	10	15	24	10	0
4455	C>T	2020-01-22	EPI_ISL_417443	HongKong/XM-PII-S4/2020		nsp3	p.A579V	A579V	-0.516	Neutral		93	0.00107577	6	9	68	9	1	0	10	13	70	1	8	6	3	1	74	0	1	0	8	10	6	20	33	14	1	0
11514	C>T	2020-03-09	EPI_ISL_539555	Spain/CT-ISCIII-209818/2020		nsp6	p.T181I	T181I	-0.156	Neutral		93	0.00107577	0	2	75	14	2	0	3	5	85	1	3	1	2	1	85	0	0	0	4	7	7	10	9	42	13	1
13667	C>T	2020-03-18	EPI_ISL_483550	Bahrein/BAH-09/2020		RNA-dependent_RNA_polymerase	p.T76I	T76I	-4.07	Deleterious		93	0.00107577	1	1	76	11	4	0	9	4	80	0	4	1	6	1	81	0	0	0	3	10	9	4	3	22	42	0
15981	C>T	2020-03-12	EPI_ISL_454983	Wuhan/HB-WH6-246/2020		RNA-dependent_RNA_polymerase	no AA change					93	0.00107577	0	1	88	4	0	0	0	0	93	0	0	0	0	0	93	0	0	0	1	1	12	3	2	32	42	0
19217	C>T	2020-03-19	EPI_ISL_480772	Australia/VIC2165/2020		3-to-5_exonuclease	p.P393L	P393L	-9.889	Deleterious		93	0.00107577	0	0	0	0	93	0	33	38	22	2	31	29	9	3	19	0	0	0	1	0	0	42	44	2	0	4
24904	C>T	2020-02-29	EPI_ISL_413213	Australia/NSW06/2020		S	no AA change					93	0.00107577	0	10	28	50	2	3	6	14	73	4	2	8	5	0	74	0	0	1	14	12	14	21	4	11	14	2
27679	C>T	2020-03-15	EPI_ISL_465728	England/20120106104/2020		ORF7a	p.L96F	L96F	-1.263	Neutral		93	0.00107577	1	3	74	14	1	0	11	11	71	3	4	5	7	4	70	0	0	0	20	35	12	16	3	4	1	2
2164	G>A	2020-03-16	EPI_ISL_479933	Japan/PG-0243/2020		nsp2	no AA change					93	0.00107577	0	1	91	1	0	0	6	6	81	1	1	4	4	3	80	0	0	0	15	67	3	5	0	1	0	2
28878	G>C	2020-03-19	EPI_ISL_542141	Italy/LOM-UniMI-L146/2020		N	p.S202T	S202T	-1.426	Neutral		93	0.00107577	0	4	84	3	2	0	3	4	86	0	6	1	0	0	86	0	0	0	1	14	18	15	17	15	1	12
3896	G>T	2020-04-01	EPI_ISL_463004	Tunisia/COV1663/2020		nsp3	p.V393F	V393F	-0.075	Neutral		93	0.00107577	1	1	90	1	0	0	2	5	86	1	1	5	0	0	86	0	0	0	0	2	0	78	11	2	0	0
4390	G>T	2020-01-23	EPI_ISL_437612	Thailand/SI203285-NT/2020		nsp3	p.L557F	L557F	-0.174	Neutral		93	0.00107577	0	92	1	0	0	0	7	16	70	1	6	11	6	1	68	0	7	4	79	2	0	0	0	0	0	1
14792	G>T	2020-04-01	EPI_ISL_424937	USA/NY-NYUMC130/2020		RNA-dependent_RNA_polymerase	p.S451I	S451I	-2.503	Deleterious		93	0.00107577	0	0	89	4	0	0	3	2	88	0	2	2	0	0	89	0	0	0	0	4	0	1	13	51	24	0
4640	T>C	2020-06-11	EPI_ISL_523616	Netherlands/ZH-EMC-274/2020		nsp3	no AA change					93	0.00107577	0	0	93	0	0	0	0	0	93	0	0	0	0	0	93	0	0	0	0	0	0	14	15	64	0	0
2942	C>T	2020-01-23	EPI_ISL_437612	Thailand/SI203285-NT/2020		nsp3	no AA change					92	0.0010642	0	90	0	1	1	0	5	17	70	1	8	9	6	0	68	0	5	4	79	1	1	0	1	0	0	1
4582	C>T	2020-03-17	EPI_ISL_420361	Belgium/GE-0317105/2020		nsp3	no AA change					92	0.0010642	0	2	33	55	2	0	6	13	73	0	4	11	3	2	72	0	0	0	10	17	11	27	10	12	3	2
11747	C>T	2020-03-10	EPI_ISL_499815	England/LIVE-A4B1C/2020		nsp6	no AA change					92	0.0010642	2	4	63	21	2	0	5	10	77	2	2	5	3	3	77	0	0	0	10	12	8	8	9	9	36	0
12781	C>T	2020-03-03	EPI_ISL_456190	NewZealand/20VR1109/2020		nsp9	no AA change					92	0.0010642	3	1	35	25	25	3	11	12	69	0	7	8	4	1	72	0	0	0	42	6	7	24	8	3	2	0
17676	C>T	2020-01-29	EPI_ISL_451335	Sichuan/SC-NC-076/2020		helicase	no AA change					92	0.0010642	4	10	27	49	0	2	17	18	57	0	6	11	2	1	72	0	2	1	11	14	32	6	17	5	4	0
25624	C>T	2020-02-07	EPI_ISL_455385	Wuhan/HB-WH4-193/2020		ORF3a	p.H78Y	H78Y	-0.324	Neutral		92	0.0010642	0	3	74	11	4	0	5	9	78	1	3	5	3	0	80	0	0	1	4	15	11	16	10	23	12	0
29744	G>A	2020-03-20	EPI_ISL_456170	NewZealand/20VR0914/2020		3UTR						92	0.0010642	7	3	74	7	1	0	7	2	83	0	3	3	0	0	86	0	0	0	1	2	14	8	47	17	1	2
10029	C>T	2020-02-28	EPI_ISL_415644	Georgia/Tb-82/2020		nsp4	p.T492I	T492I	0.839	Neutral		91	0.00105263	1	15	60	11	0	4	21	24	46	1	20	17	9	2	42	0	0	1	2	9	12	7	34	20	1	5
14925	C>T	2020-03-11	EPI_ISL_430852	Sweden/20-08154/2020		RNA-dependent_RNA_polymerase	no AA change					91	0.00105263	0	5	13	72	1	0	8	6	77	0	4	3	4	4	76	0	0	0	27	32	14	8	6	2	1	1
19983	C>T	2020-02-20	EPI_ISL_481376	SouthKorea/KCDC2056/2020		endoRNAse	no AA change					91	0.00105263	18	17	23	13	19	1	31	31	29	6	31	14	6	6	28	0	0	1	10	15	11	10	34	9	1	0
27603	C>T	2020-03-18	EPI_ISL_467969	USA/CA-SR0444/2020		ORF7a	no AA change					91	0.00105263	0	1	5	85	0	0	3	1	87	1	1	0	2	0	87	0	0	0	3	1	2	16	14	43	12	0
17014	G>T	2020-03-15	EPI_ISL_419564	Luxembourg/LNS0366116/2020		helicase	p.D260Y	D260Y	-4	Deleterious		91	0.00105263	3	1	38	49	0	0	12	13	66	1	4	5	5	10	66	0	0	0	15	47	10	9	5	5	0	0
19732	G>T	2020-06-21	EPI_ISL_553275	England/MILK-93E413/2020		endoRNAse	p.V38F	V38F	-2.835	Deleterious		91	0.00105263	0	0	88	2	1	0	1	2	88	0	2	1	0	0	88	0	0	0	0	0	0	1	13	58	19	0
29706	G>T	2020-03-05	EPI_ISL_415586	Canada/BC_64686/2020		3UTR						91	0.00105263	0	4	78	8	0	1	13	9	69	2	9	9	2	0	69	0	0	0	11	17	5	6	20	26	1	5
17877	T>C	2020-03-01	EPI_ISL_479823	Japan/PG-0063/2020		helicase	no AA change					91	0.00105263	0	60	0	31	0	0	0	2	89	0	0	1	1	0	89	0	0	3	77	11	0	0	0	0	0	0
20055	A>G	2020-02-27	EPI_ISL_464192	England/20098017104/2020		endoRNAse	no AA change					90	0.00104106	1	1	43	44	0	1	6	4	80	1	6	3	0	0	80	0	0	1	3	10	3	45	25	3	0	0
2508	C>T	2020-03-07	EPI_ISL_437895	Greece/236_31815/2020		nsp2	p.P568L	P568L	-2.296	Neutral		90	0.00104106	1	1	37	47	4	0	6	5	79	2	2	2	3	2	79	0	0	0	12	19	29	28	0	2	0	0
9491	C>T	2020-02-05	EPI_ISL_410218	Taiwan/NTU02/2020		nsp4	p.H313Y	H313Y	-0.29	Neutral		90	0.00104106	3	8	39	15	24	1	15	15	60	1	8	12	7	4	58	0	0	2	9	31	7	19	4	15	3	0
17470	C>T	2020-03-02	EPI_ISL_414577	Chile/Talca-1/2020		helicase	no AA change					90	0.00104106	0	1	74	5	0	10	18	19	53	0	10	10	11	3	56	0	0	0	43	20	3	0	4	20	0	0
22858	C>T	2020-02-20	EPI_ISL_454965	Wuhan/HB-WH5-220/2020		S	no AA change					90	0.00104106	1	5	25	33	26	0	20	10	60	0	17	8	4	3	58	0	0	1	10	13	19	14	5	14	13	1
24378	C>T	2020-02-25	EPI_ISL_435138	UnitedArabEmirates/L6599/2020		S	p.S939F	S939F	-3.094	Deleterious		90	0.00104106	1	5	35	45	1	3	10	10	70	0	12	4	3	0	71	0	0	2	11	21	19	12	15	7	3	0
25000	C>T	2020-01-23	EPI_ISL_428457	Guangdong/20SF254/2020		S	no AA change					90	0.00104106	0	5	78	7	0	0	3	5	82	1	4	2	0	1	82	0	1	1	3	10	12	12	17	15	19	0
29409	C>T	2020-03-18	EPI_ISL_508909	France/MP01829/2020		N	p.T379I	T379I	-0.648	Neutral		90	0.00104106	0	3	25	59	2	1	7	5	78	0	5	2	4	0	79	0	0	0	6	9	5	50	6	8	6	0
18674	G>A	2020-04-02	EPI_ISL_479169	England/OXON-B2708/2020		3-to-5_exonuclease	p.R212K	R212K	0.565	Neutral		90	0.00104106	0	0	90	0	0	0	0	0	90	0	0	0	0	0	90	0	0	0	0	6	0	16	9	31	27	1
25062	G>T	2020-03-16	EPI_ISL_538051	Spain/VC-IBV-98003115/2020		S	p.G1167V	G1167V	0.293	Neutral		90	0.00104106	0	0	87	3	0	0	6	2	82	1	2	1	2	2	82	0	0	0	6	3	1	3	0	28	49	0
27654	C>G	2020-03-25	EPI_ISL_570032	USA/WA-UW-3584/2020		ORF7a	p.F87L	F87L	-4	Deleterious		89	0.0010295	0	0	0	89	0	0	0	0	89	0	0	0	0	0	89	0	0	0	2	3	12	16	2	54	0	0
1593	C>T	2020-03-12	EPI_ISL_480980	Spain/PV-IBV-003210/2020		nsp2	p.S263F	S263F	-0.704	Neutral		89	0.0010295	2	6	28	51	2	0	19	9	61	1	7	9	11	0	61	0	0	0	4	10	18	32	16	5	4	0
6525	C>T	2020-03-14	EPI_ISL_529171	USA/SC-DHEC-0014/2020		nsp3	p.T1269I	T1269I	0.43	Neutral		89	0.0010295	11	3	61	12	0	2	12	9	68	2	5	7	4	0	71	0	0	0	4	18	11	6	4	16	29	1
8293	C>T	2020-03-13	EPI_ISL_528046	Switzerland/BS-UHB-42189582/2020		nsp3	no AA change					89	0.0010295	27	3	40	15	0	4	25	38	26	3	18	32	3	1	32	0	0	0	40	33	6	1	2	7	0	0
9724	C>T	2020-03-13	EPI_ISL_492619	England/BRIS-130B8D/2020		nsp4	no AA change					89	0.0010295	0	0	81	8	0	0	2	5	82	0	0	3	2	2	82	0	0	0	20	40	5	1	4	14	4	1
10789	C>T	2020-01-19	EPI_ISL_408482	Shandong/IVDC-SD-001/2020		3C-like_proteinase	no AA change					89	0.0010295	0	13	53	17	6	0	7	12	70	1	4	6	4	2	72	0	1	0	38	16	8	14	2	9	1	0
20178	C>T	2020-03-10	EPI_ISL_482994	USA/MN-MDH-1273/2020		endoRNAse	no AA change					89	0.0010295	2	2	53	28	2	2	8	8	73	1	3	3	4	2	76	0	0	0	10	17	1	7	11	33	8	2
25455	G>T	2020-03-10	EPI_ISL_455331	Spain/GA-ISCIII-201863/2020		ORF3a	p.K21N	K21N	-0.362	Neutral		89	0.0010295	41	1	37	8	2	0	36	20	33	4	20	18	10	4	33	0	0	0	5	9	2	8	35	27	3	0
28375	G>T	2020-06-03	EPI_ISL_545548	USA/TX-HMH-2778/2020		N	no AA change					89	0.0010295	0	0	88	1	0	0	31	41	17	0	0	0	0	0	89	0	0	0	0	0	0	2	32	54	1	0
29543	G>T	2020-03-04	EPI_ISL_414632	France/GE1977/2020								89	0.0010295	0	13	37	39	0	0	12	12	65	2	13	5	3	0	66	0	0	0	8	19	24	10	7	15	4	2
4372	A>G	2020-05-13	EPI_ISL_458055	India/TG-CCMB-L1082/2020		nsp3	no AA change					88	0.00101793	0	71	1	16	0	0	20	48	20	5	29	30	6	1	17	0	0	0	0	0	11	30	9	37	1	0
2094	C>T	2020-03-04	EPI_ISL_420319	Belgium/GJ-030458/2020		nsp2	p.S430L	S430L	-2.644	Deleterious		88	0.00101793	26	2	24	36	0	0	20	14	54	4	15	10	5	1	53	0	0	0	8	5	33	4	17	21	0	0
14184	C>T	2020-03-13	EPI_ISL_435314	Vietnam/VNHN_0764/2020		RNA-dependent_RNA_polymerase	no AA change					88	0.00101793	3	7	65	7	6	0	12	11	65	0	8	9	3	4	64	0	0	0	21	47	5	5	5	2	3	0
25728	C>T	2020-03-14	EPI_ISL_418625	Belgium/ULG-6688/2020		ORF3a	no AA change					88	0.00101793	0	2	73	13	0	0	4	4	80	1	2	0	4	0	81	0	0	0	6	31	14	11	10	14	1	1
26936	C>T	2020-01-28	EPI_ISL_428477	Guangdong/20SF822/2020		M	no AA change					88	0.00101793	1	6	54	24	1	2	8	4	76	1	4	2	3	2	76	0	1	1	21	5	11	25	5	6	0	13
7393	G>T	2020-03-11	EPI_ISL_430721	Spain/MD-H12-LP33/2020		nsp3	no AA change					88	0.00101793	4	5	30	47	2	0	10	5	73	3	3	1	5	3	73	0	0	0	11	13	4	29	14	12	5	0
18105	G>T	2020-03-27	EPI_ISL_517079	England/LIVE-A784F/2020		3-to-5_exonuclease	p.Q22H	Q22H	4.502	Neutral		88	0.00101793	0	2	79	5	2	0	2	3	83	1	3	1	0	1	82	0	0	0	3	3	2	11	14	28	27	0
715	C>T	2020-04-23	EPI_ISL_435400	USA/WI-GMF-01602/2020		leader_protein	no AA change					87	0.00100636	0	0	0	87	0	0	0	0	87	0	0	0	0	0	87	0	0	0	0	2	4	36	32	13	0	0
2488	C>T	2020-03-24	EPI_ISL_420381	Belgium/FFJ-0324124/2020		nsp2	no AA change					87	0.00100636	1	1	31	1	52	1	16	24	47	2	22	13	7	2	41	0	0	0	1	2	4	25	38	15	1	1
5173	C>T	2020-02-03	EPI_ISL_489996	SaudiArabia/477/2020		nsp3	no AA change					87	0.00100636	0	1	75	8	2	1	6	2	79	0	1	0	2	3	81	0	0	1	2	5	2	43	27	5	2	0
10868	C>T	2020-04-12	EPI_ISL_481546	Finland/12A63SVI/2020		3C-like_proteinase	no AA change					87	0.00100636	0	0	87	0	0	0	1	7	79	0	6	0	0	2	79	0	0	0	0	1	1	12	8	52	13	0
11289	C>T	2020-03-12	EPI_ISL_468582	USA/NY-QDX-87/2020		nsp6	p.S106F	S106F	0.399	Neutral		87	0.00100636	0	1	80	6	0	0	2	2	83	0	2	2	0	0	83	0	0	0	4	3	25	27	20	6	2	0
12076	C>T	2020-01-30	EPI_ISL_421241	Nanchang/JX177/2020		nsp7	no AA change					87	0.00100636	0	16	48	19	4	0	8	18	61	0	7	10	3	2	65	0	1	0	13	19	13	22	3	16	0	0
15654	C>T	2020-03-06	EPI_ISL_452763	Spain/PV-IBV-000703/2020		RNA-dependent_RNA_polymerase	no AA change					87	0.00100636	0	4	9	68	5	1	4	9	74	0	3	6	1	3	74	0	0	0	9	6	2	27	16	2	25	0
24047	G>A	2020-01-23	EPI_ISL_437612	Thailand/SI203285-NT/2020		S	p.A829T	A829T	-0.204	Neutral		87	0.00100636	0	86	1	0	0	0	4	13	70	0	6	9	4	0	68	0	1	5	78	1	1	0	0	0	0	1
24586	G>T	2020-03-23	EPI_ISL_421004	Wales/PHWC-25551/2020		S	no AA change					87	0.00100636	14	0	71	2	0	0	6	9	72	0	7	4	1	0	75	0	0	0	2	14	23	33	9	2	0	4
25690	G>T	2020-03-11	EPI_ISL_535726	Canada/QC-LSPQ-L00214237/2020		ORF3a	p.G100C	G100C	-4.781	Deleterious		87	0.00100636	0	37	22	21	6	1	20	37	30	8	25	16	2	2	34	0	0	0	9	10	4	44	10	5	4	1
27703	G>T	2020-03-14	EPI_ISL_454021	Portugal/PT0305/2020		ORF7a	p.V104F	V104F	-2.825	Deleterious		87	0.00100636	1	21	51	12	2	0	30	21	36	4	22	15	10	0	36	0	0	0	20	8	34	18	5	2	0	0
3100	T>G	2020-03-17	EPI_ISL_448816	England/OXON-AF179/2020		nsp3	no AA change					87	0.00100636	0	0	87	0	0	0	0	0	87	0	0	0	0	0	87	0	0	0	15	43	4	15	10	0	0	0
895	A>G	2020-01-23	EPI_ISL_437612	Thailand/SI203285-NT/2020		nsp2	no AA change					86	0.000994795	0	86	0	0	0	0	4	13	69	0	6	9	4	0	67	0	1	4	79	1	0	0	0	0	0	1
13381	C>T	2020-03-13	EPI_ISL_450514	Lebanon/S8_767/2020		nsp10	no AA change					86	0.000994795	1	2	83	0	0	0	3	1	82	0	0	2	2	0	82	0	0	0	3	17	41	0	1	5	19	0
14676	C>T	2020-02-01	EPI_ISL_416336	Shanghai/SH0027/2020		RNA-dependent_RNA_polymerase	no AA change					86	0.000994795	2	3	39	39	1	2	9	7	70	0	8	2	4	3	69	0	0	2	6	13	11	41	8	2	2	1
25207	C>T	2020-02-15	EPI_ISL_416406	Shanghai/SH0125/2020		S	no AA change					86	0.000994795	1	5	61	16	2	1	8	9	69	1	6	4	3	2	70	0	0	2	13	5	8	2	18	26	12	0
25549	C>T	2020-03-14	EPI_ISL_511035	Portugal/PT0776/2020		ORF3a	p.L53F	L53F	-3.962	Deleterious		86	0.000994795	2	28	25	9	1	21	20	12	54	0	20	6	3	4	53	0	0	0	18	8	4	17	9	22	8	0
26606	C>T	2020-03-10	EPI_ISL_437907	Greece/261_32221/2020		M	no AA change					86	0.000994795	1	4	28	49	4	0	2	4	80	0	4	1	1	0	80	0	0	0	7	7	7	60	5	0	0	0
24933	G>T	2020-03-21	EPI_ISL_430464	India/WB-S3/2020		S	p.G1124V	G1124V	0.478	Neutral		86	0.000994795	0	4	14	11	56	1	22	21	43	3	19	21	12	0	31	0	0	0	22	9	7	7	36	2	2	1
28221	G>T	2020-03-22	EPI_ISL_475478	England/SHEF-CF4F2/2020		ORF8	p.E110*					86	0.000994795	0	22	61	3	0	0	6	19	61	0	8	8	7	2	61	0	0	0	4	12	12	5	0	25	13	15
27957	T>C	2020-06-04	EPI_ISL_535683	USA/CA-CDC-4706/2020		ORF8	no AA change					86	0.000994795	0	0	0	1	85	0	25	34	27	7	33	18	8	2	18	0	0	0	0	0	0	1	66	17	1	1
3773	C>T	2020-04-26	EPI_ISL_510384	Spain/AR-IBV-005118/2020		nsp3	p.R352C	R352C	-0.581	Neutral		85	0.000983227	0	0	3	82	0	0	1	3	81	0	0	0	1	1	83	0	0	0	0	2	1	11	12	12	47	0
4320	C>T	2020-03-04	EPI_ISL_420442	Belgium/BGM-030444/2020		nsp3	p.A534V	A534V	0.6	Neutral		85	0.000983227	0	4	71	10	0	0	26	24	35	1	9	24	10	5	36	0	0	0	45	19	5	10	3	3	0	0
5986	C>T	2020-03-16	EPI_ISL_428670	SriLanka/COV38/2020		nsp3	no AA change					85	0.000983227	3	2	30	44	6	0	12	14	59	0	10	4	9	1	61	0	0	0	5	11	25	4	4	14	21	1
7086	C>T	2020-03-19	EPI_ISL_488824	England/NORT-284354/2020		nsp3	p.T1456I	T1456I	-1.687	Neutral		85	0.000983227	0	1	9	74	1	0	3	4	78	0	2	2	1	0	80	0	0	0	1	4	4	14	2	13	47	0
8090	C>T	2020-03-03	EPI_ISL_540998	SouthKorea/IHC1215/2020		nsp3	p.L1791F	L1791F	-1.338	Neutral		85	0.000983227	2	5	68	4	6	0	6	9	70	1	4	1	5	1	73	0	0	0	37	21	3	12	3	9	0	0
14599	C>T	2020-03-21	EPI_ISL_455088	Australia/NSW549/2020		RNA-dependent_RNA_polymerase	no AA change					85	0.000983227	2	4	14	56	8	1	9	12	64	0	16	1	3	2	63	0	0	0	9	12	8	25	20	9	1	1
25886	C>T	2020-03-18	EPI_ISL_418736	England/20124099602/2020		ORF3a	p.S165F	S165F	-2.276	Neutral		85	0.000983227	22	2	42	18	0	1	18	18	49	5	19	8	4	0	49	0	0	0	5	13	3	19	31	12	1	1
29541	C>T	2020-03-05	EPI_ISL_420139	Norway/1811/2020								85	0.000983227	0	7	36	39	1	2	10	10	65	2	7	7	2	1	66	0	0	0	7	18	16	30	7	4	3	0
26730	G>T	2020-03-03	EPI_ISL_455596	Australia/VPRL004/2020		M	p.V70F	V70F	-1.365	Neutral		85	0.000983227	0	16	12	45	3	9	11	24	50	2	6	12	12	1	52	0	0	0	22	17	17	17	7	2	3	0
26183	A>G	2020-04-14	EPI_ISL_450722	USA/IL-UW-368/2020		ORF3a	p.Y264C	Y264C	-8.914	Deleterious		84	0.00097166	0	0	0	84	0	0	0	1	83	0	0	0	0	0	84	0	0	0	0	2	81	1	0	0	0	0
6723	C>T	2020-03-18	EPI_ISL_482477	Canada/NS_61/2020		nsp3	p.T1335I	T1335I	-0.362	Neutral		84	0.00097166	0	1	53	4	26	0	4	7	73	0	1	4	5	1	73	0	0	0	22	50	6	2	1	3	0	0
7267	C>T	2020-03-23	EPI_ISL_495360	USA/FL-BPHL-0454/2020		nsp3	no AA change					84	0.00097166	1	5	72	5	0	1	6	11	67	4	7	4	2	0	67	0	0	0	6	13	2	4	13	31	15	0
9924	C>T	2020-02-23	EPI_ISL_412862	USA/CA9/2020		nsp4	p.A457V	A457V	-2.283	Neutral		84	0.00097166	2	13	53	16	0	0	11	13	60	1	4	11	2	4	62	0	0	6	7	44	6	9	4	1	6	1
19017	C>T	2020-03-12	EPI_ISL_417954	Spain/MD-HLP-H3-10/2020		3-to-5_exonuclease	no AA change					84	0.00097166	1	8	55	19	1	0	11	14	59	1	8	7	4	1	63	0	0	0	9	16	12	15	10	9	12	1
26461	C>T	2020-03-02	EPI_ISL_418241	Algeria/G0638_2264/2020		E	p.L73F	L73F	-1.361	Neutral		84	0.00097166	1	4	62	13	4	0	9	12	63	1	5	9	3	0	66	0	0	0	23	31	11	6	2	3	3	5
27476	C>T	2020-03-10	EPI_ISL_539562	Spain/EX-ISCIII-201963/2020		ORF7a	p.T28I	T28I	-5.895	Deleterious		84	0.00097166	3	2	63	14	2	0	23	22	39	2	7	18	15	3	39	0	0	0	10	20	13	26	11	1	3	0
6294	T>C	2020-03-13	EPI_ISL_509724	USA/FL-BPHL-0666/2020		nsp3	p.I1192T	I1192T	-0.255	Neutral		84	0.00097166	0	0	76	8	0	0	37	19	28	0	0	11	10	34	29	0	0	0	3	71	3	6	0	0	0	1
29683	A>T	2020-03-02	EPI_ISL_432900	England/NOTT-10DF8D/2020		3UTR						83	0.000960093	0	0	79	2	2	0	15	18	50	2	3	8	15	5	50	0	0	0	64	14	2	1	0	0	0	2
20740	C>A	2020-03-13	EPI_ISL_547557	Netherlands/ZH-RIVM-10050/2020		2-O-ribose_methyltransferase	p.Q28K	Q28K	-0.832	Neutral		83	0.000960093	0	1	76	6	0	0	1	2	80	0	1	1	1	0	80	0	0	0	42	28	1	0	0	3	1	8
14407	C>T	2020-03-12	EPI_ISL_468582	USA/NY-QDX-87/2020		RNA-dependent_RNA_polymerase	p.P323S	P323S	1.625	Neutral		83	0.000960093	0	0	7	76	0	0	3	7	73	0	3	3	3	1	73	0	0	0	23	34	20	3	1	2	0	0
23635	C>T	2020-03-05	EPI_ISL_414641	Finland/FIN-313/2020		S	no AA change					83	0.000960093	1	14	22	29	17	0	16	18	49	1	9	14	4	6	49	0	0	0	7	20	9	19	23	4	0	1
25658	C>T	2020-02-15	EPI_ISL_416581	Japan/DP0190/2020		ORF3a	p.T89I	T89I	-4.943	Deleterious		83	0.000960093	0	5	33	41	3	1	11	11	61	0	6	7	2	1	67	0	0	1	16	14	5	18	21	7	1	0
29640	C>T	2020-01-28	EPI_ISL_451378	Sichuan/SC-WCH2-017/2020		ORF10	p.A28V	A28V	-4	Deleterious		83	0.000960093	0	7	67	9	0	0	6	9	68	1	3	5	5	1	68	0	1	3	17	14	43	2	3	0	0	0
3892	G>T	2020-03-18	EPI_ISL_444022	USA/TX_GCID_192000003/2020		nsp3	p.E391D	E391D	0.132	Neutral		83	0.000960093	0	0	1	82	0	0	1	1	81	0	0	0	0	0	83	0	0	0	4	79	0	0	0	0	0	0
11596	G>T	2020-03-14	EPI_ISL_419395	USA/MN67-MDH67/2020		nsp6	p.Q208H	Q208H	-2.198	Neutral		83	0.000960093	0	1	57	25	0	0	2	1	80	0	1	1	1	0	80	0	0	0	5	43	2	11	8	3	1	10
25314	G>T	2020-04-21	EPI_ISL_470741	USA/UT-03186/2020		S	p.G1251V	G1251V	-1.331	Neutral		83	0.000960093	1	12	69	1	0	0	13	6	64	2	8	5	1	0	67	0	0	0	0	3	10	2	47	19	2	0
25523	G>T	2020-03-20	EPI_ISL_424186	USA/WA-UW-1644/2020		ORF3a	p.G44V	G44V	-5.533	Deleterious		83	0.000960093	2	5	28	48	0	0	7	10	66	0	6	3	0	2	72	0	0	0	16	17	12	11	17	9	0	1
28371	G>T	2020-03-25	EPI_ISL_455075	Australia/NSW536/2020		N	p.S33I	S33I	-1.372	Neutral		83	0.000960093	0	11	56	15	1	0	4	10	69	1	3	5	4	1	69	0	0	0	4	10	27	18	15	4	5	0
7165	C>T	2020-03-22	EPI_ISL_419971	Australia/VIC278/2020		nsp3	no AA change					82	0.000948525	1	1	73	5	2	0	16	11	55	0	7	11	5	2	57	0	0	0	4	5	7	10	14	18	24	0
10440	C>T	2020-03-20	EPI_ISL_422860	Netherlands/NoordBrabant_101/2020		3C-like_proteinase	p.A129V	A129V	-0.802	Neutral		82	0.000948525	0	1	74	2	1	4	4	0	78	0	2	2	0	0	78	0	0	0	4	11	28	26	4	9	0	0
10815	C>T	2020-05-11	EPI_ISL_463036	India/OR-ILSCV15547/2020		3C-like_proteinase	p.S254F	S254F	-3	Deleterious		82	0.000948525	1	64	1	15	1	0	33	31	18	6	32	18	7	2	17	0	0	0	0	0	14	31	16	20	0	1
12400	C>T	2020-03-03	EPI_ISL_474922	Spain/AN-IBV-002836/2020		nsp8	no AA change					82	0.000948525	5	14	35	22	1	5	16	22	44	3	15	10	5	6	43	0	0	0	14	28	10	6	13	8	3	0
21846	C>T	2020-02-21	EPI_ISL_481371	SouthKorea/KCDC2051/2020		S	p.T95I	T95I	-1.214	Neutral		82	0.000948525	4	16	42	17	0	3	14	14	54	3	6	10	2	2	59	0	0	1	15	17	12	14	11	8	3	1
28744	C>T	2020-03-19	EPI_ISL_422919	Netherlands/ZuidHolland_48/2020		N	no AA change					82	0.000948525	7	8	35	11	20	1	5	11	66	4	5	6	1	1	65	0	0	0	3	8	6	15	8	20	22	0
105	G>T	2020-03-04	EPI_ISL_414635	France/HF1988/2020		5UTR						82	0.000948525	2	4	40	36	0	0	11	7	64	1	4	1	2	6	68	0	0	0	19	13	31	11	6	1	1	0
15652	G>T	2020-04-09	EPI_ISL_481104	Spain/MD-IBV-004937/2020		RNA-dependent_RNA_polymerase	p.D738Y	D738Y	-7.974	Deleterious		82	0.000948525	0	0	78	4	0	0	1	5	76	0	6	0	0	0	76	0	0	0	0	1	6	3	8	51	13	0
19999	G>T	2020-03-18	EPI_ISL_477687	USA/WA-UW-1481/2020		endoRNAse	p.V127F	V127F	-1.908	Neutral		82	0.000948525	2	9	31	36	2	2	2	9	71	1	3	7	0	0	71	0	0	0	24	25	3	12	13	4	1	0
26700	G>T	2020-04-01	EPI_ISL_441250	England/CAMB-79E35/2020		M	p.V60L	V60L	1.249	Neutral		82	0.000948525	0	0	80	1	1	0	7	4	71	0	6	4	1	0	71	0	0	0	0	1	0	7	24	49	1	0
505	T>C	2020-03-28	EPI_ISL_453889	Portugal/PT0173/2020		leader_protein	no AA change					82	0.000948525	0	0	82	0	0	0	3	0	79	0	1	2	0	0	79	0	0	0	6	7	2	4	9	26	13	15
14191	T>C	2020-04-09	EPI_ISL_534864	England/OXON-B351C/2020		RNA-dependent_RNA_polymerase	no AA change					82	0.000948525	0	0	3	79	0	0	2	2	78	0	0	1	1	0	80	0	0	0	0	2	0	11	12	11	45	1
18115	C>T	2020-03-02	EPI_ISL_418241	Algeria/G0638_2264/2020		3-to-5_exonuclease	p.H26Y	H26Y	3.287	Neutral		81	0.000936958	1	4	59	17	0	0	5	6	70	1	5	4	1	1	69	0	0	0	5	15	5	37	13	4	2	0
25669	C>T	2020-03-12	EPI_ISL_415920	Wales/PHW32/2020		ORF3a	p.H93Y	H93Y	-3.943	Deleterious		81	0.000936958	0	3	73	4	1	0	15	23	43	1	5	10	14	10	41	0	0	0	46	26	0	8	1	0	0	0
29449	G>T	2020-01-22	EPI_ISL_408976	Australia/NSW02/2020		N	no AA change					81	0.000936958	4	12	33	31	1	0	18	16	47	1	10	10	5	3	52	0	5	3	13	17	17	13	8	3	2	0
337	C>T	2020-03-03	EPI_ISL_542409	Italy/LOM-UniMI-L63/2020		leader_protein	no AA change					80	0.00092539	1	4	53	17	4	1	16	16	48	2	10	10	6	4	48	0	0	0	12	10	19	19	5	4	11	0
11752	C>T	2020-01-20	EPI_ISL_479799	Japan/PG-0015/2020		nsp6	no AA change					80	0.00092539	1	65	8	6	0	0	3	4	73	1	2	2	1	1	73	0	2	21	42	5	0	0	2	8	0	0
16092	C>T	2020-04-13	EPI_ISL_538812	England/LEED-2A93E0/2020		RNA-dependent_RNA_polymerase	no AA change					80	0.00092539	0	3	21	54	1	1	2	3	75	1	3	0	1	0	75	0	0	0	0	5	5	15	7	5	43	0
26028	C>T	2020-03-15	EPI_ISL_448222	Vietnam/IBT-14Mar/2020		ORF3a	no AA change					80	0.00092539	1	9	41	21	7	1	8	10	62	1	11	4	1	0	63	0	0	0	10	23	14	2	11	13	5	2
26873	C>T	2020-02-12	EPI_ISL_426187	SouthKorea/KCDC2014/2020		M	no AA change					80	0.00092539	3	5	47	18	7	0	11	11	58	1	5	10	3	4	57	0	0	1	12	25	9	11	11	8	3	0
28453	C>T	2020-04-03	EPI_ISL_560576	France/CVL8282/2020		N	no AA change					80	0.00092539	0	0	66	14	0	0	5	9	66	3	4	2	3	1	67	0	0	0	0	11	5	14	15	20	15	0
28890	C>T	2020-03-23	EPI_ISL_490978	USA/AR-UW-MAYO83/2020		N	p.S206F	S206F	-3.226	Deleterious		80	0.00092539	0	0	48	32	0	0	0	0	80	0	0	0	0	0	80	0	0	0	3	0	5	48	8	12	4	0
219	G>T	2020-03-13	EPI_ISL_418868	USA/WA-UW300/2020		5UTR						80	0.00092539	1	11	63	4	0	1	3	11	66	0	7	5	2	2	64	0	0	0	4	11	26	18	6	7	8	0
23621	G>T	2020-06-09	EPI_ISL_555420	England/ALDP-9548DF/2020		S	p.V687L	V687L	-0.025	Neutral		80	0.00092539	0	0	79	1	0	0	0	0	80	0	0	0	0	0	80	0	0	0	0	0	0	8	12	18	42	0
25459	G>T	2020-03-11	EPI_ISL_428863	Russia/Moscow-62508/2020		ORF3a	p.A23S	A23S	-1.638	Neutral		80	0.00092539	2	3	54	20	1	0	1	9	70	0	6	2	1	1	70	0	0	0	3	13	28	26	7	3	0	0
7064	A>G	2020-03-17	EPI_ISL_447255	Taiwan/TSGH-29/2020		nsp3	p.R1449G	R1449G	-0.864	Neutral		79	0.000913823	78	1	0	0	0	0	48	24	7	8	35	24	8	0	4	0	0	0	1	0	2	9	54	13	0	0
24253	A>T	2020-06-22	EPI_ISL_507959	USA/MN-MDH-1371/2020		S	no AA change					79	0.000913823	0	0	0	79	0	0	1	1	77	0	0	0	0	0	79	0	0	0	0	0	0	11	11	11	46	0
619	C>T	2020-03-14	EPI_ISL_418895	USA/CT-UW328/2020		leader_protein	no AA change					79	0.000913823	0	0	4	72	3	0	14	14	51	0	10	9	8	0	52	0	0	0	19	26	5	22	6	1	0	0
815	C>T	2020-01-27	EPI_ISL_428473	Guangdong/20SF758/2020		nsp2	p.R4C	R4C	-3.457	Deleterious		79	0.000913823	2	4	26	46	0	1	10	11	58	2	7	4	7	1	58	0	1	0	4	6	6	21	33	8	0	0
4113	C>T	2020-03-16	EPI_ISL_418236	France/HF2586/2020		nsp3	p.A465V	A465V	-0.256	Neutral		79	0.000913823	0	7	21	51	0	0	17	13	49	0	8	7	9	2	53	0	0	0	23	27	4	13	4	3	1	4
11572	C>T	2020-02-05	EPI_ISL_426171	SouthKorea/KCDC2008/2020		nsp6	no AA change					79	0.000913823	3	7	56	13	0	0	13	4	62	0	6	7	3	0	63	0	0	2	6	23	11	18	2	5	11	1
12550	G>A	2020-03-13	EPI_ISL_547557	Netherlands/ZH-RIVM-10050/2020		nsp8	no AA change					79	0.000913823	0	0	79	0	0	0	1	1	77	0	0	1	1	0	77	0	0	0	41	30	0	0	0	0	0	8
3955	G>T	2020-03-06	EPI_ISL_488254	England/BRIS-12F6BD/2020		nsp3	p.K412N	K412N	-0.526	Neutral		79	0.000913823	0	3	66	8	2	0	4	5	70	1	3	1	4	0	70	0	0	0	14	11	8	20	3	8	1	14
17302	G>T	2020-03-10	EPI_ISL_500407	Spain/RI-IBV-005973/2020		helicase	p.V356F	V356F	-2.864	Deleterious		79	0.000913823	1	13	52	12	0	1	32	21	26	2	14	19	16	5	23	0	0	0	40	23	4	7	2	0	3	0
19962	G>T	2020-03-02	EPI_ISL_542360	Italy/LOM-UniMI-L441/2020		endoRNAse	no AA change					79	0.000913823	1	4	54	17	2	1	8	7	64	1	8	4	1	1	64	0	0	0	5	2	3	23	19	26	1	0
15867	T>G	2020-08-12	EPI_ISL_547977	NewZealand/AUK-ESR-20CV0068/2020		RNA-dependent_RNA_polymerase	no AA change					79	0.000913823	0	0	0	0	79	0	36	39	4	0	0	0	0	0	79	0	0	0	0	0	0	0	0	62	7	10
6512	A>C	2020-04-07	EPI_ISL_435393	USA/UT-0896/2020		nsp3	p.S1265R	S1265R	-0.932	Neutral		78	0.000902256	0	0	0	78	0	0	0	0	78	0	0	0	0	0	78	0	0	0	0	22	23	30	3	0	0	0
3738	C>T	2020-02-17	EPI_ISL_413612	USA/CruiseA-7/2020		nsp3	p.P340L	P340L	-0.343	Neutral		78	0.000902256	0	0	36	13	29	0	19	8	51	0	16	5	3	5	49	0	0	1	4	9	0	19	16	26	3	0
4832	C>T	2020-03-21	EPI_ISL_510994	Portugal/PT0735/2020		nsp3	no AA change					78	0.000902256	1	2	22	31	22	0	15	7	56	0	9	6	5	4	54	0	0	0	2	8	5	3	27	30	3	0
5365	C>T	2020-03-15	EPI_ISL_465135	England/20119094404/2020		nsp3	no AA change					78	0.000902256	1	7	21	16	32	1	19	22	37	0	25	11	6	1	35	0	0	0	10	10	2	13	29	9	5	0
5869	C>T	2020-01-25	EPI_ISL_493149	Wuhan/0125-A137/2020		nsp3	no AA change					78	0.000902256	4	17	29	19	4	5	19	17	42	3	11	15	5	1	43	0	5	2	11	19	2	15	12	6	5	1
11020	C>T	2020-03-06	EPI_ISL_418805	Belgium/VPE-030650/2020		nsp6	no AA change					78	0.000902256	3	6	39	30	0	0	2	10	66	0	3	4	6	0	65	0	0	0	3	10	14	27	5	17	2	0
12915	C>T	2020-03-09	EPI_ISL_415621	USA/WA-UW56/2020		nsp9	p.T77I	T77I	2.303	Neutral		78	0.000902256	0	1	73	3	0	1	0	3	75	0	0	1	0	2	75	0	0	0	1	28	46	1	0	0	0	2
21622	C>T	2020-03-11	EPI_ISL_452004	Denmark/ALAB-HH-123/2020		S	no AA change					78	0.000902256	3	1	55	17	2	0	7	5	66	1	2	4	4	0	67	0	0	0	8	25	15	14	2	11	3	0
21772	C>T	2020-03-11	EPI_ISL_457808	USA/MD-HP00067/2020		S	no AA change					78	0.000902256	3	3	40	31	1	0	16	42	20	1	15	25	11	3	23	0	0	0	6	11	5	29	25	2	0	0
26058	C>T	2020-03-20	EPI_ISL_513493	USA/ME-HETL-J0083/2020		ORF3a	no AA change					78	0.000902256	1	5	66	5	1	0	3	4	71	0	3	2	2	0	71	0	0	0	9	7	11	11	23	9	6	2
27630	C>T	2020-03-09	EPI_ISL_429359	Denmark/ALAB-SSI141/2020		ORF7a	no AA change					78	0.000902256	5	1	24	47	1	0	6	5	67	0	4	4	1	0	69	0	0	0	7	21	27	13	9	1	0	0
28487	G>A	2020-03-21	EPI_ISL_524464	Brazil/SP-276/2020		N	p.V72I	V72I	-0.836	Neutral		78	0.000902256	0	0	75	2	0	1	5	6	67	2	5	1	2	1	67	0	0	0	3	2	3	18	21	24	6	1
19009	G>T	2020-03-23	EPI_ISL_425908	Scotland/EDB128/2020		3-to-5_exonuclease	p.D324Y	D324Y	1.85	Neutral		78	0.000902256	5	2	42	27	2	0	7	6	65	1	8	1	2	0	66	0	0	0	6	5	6	22	18	15	6	0
26062	G>T	2020-02-16	EPI_ISL_416605	Japan/DP0481/2020		ORF3a	p.G224C	G224C	-7.581	Deleterious		78	0.000902256	0	8	42	8	19	1	4	6	68	1	3	3	1	1	69	0	0	2	3	32	15	8	1	10	4	3
20255	A>G	2020-02-23	EPI_ISL_542228	Italy/LOM-UniMI-L257/2020		endoRNAse	p.D212G	D212G	-6.757	Deleterious		77	0.000890688	2	0	75	0	0	0	6	1	70	0	1	3	1	2	70	0	0	2	5	0	17	26	21	6	0	0
31	A>T	2020-03-12	EPI_ISL_430880	USA/WA-UW-530/2020		5UTR						77	0.000890688	0	0	0	77	0	0	0	0	77	0	0	0	0	0	77	0	0	0	30	16	1	12	7	8	3	0
1427	C>T	2020-03-11	EPI_ISL_535729	Canada/QC-LSPQ-L00214546/2020		nsp2	p.H208Y	H208Y	-1.889	Neutral		77	0.000890688	12	3	42	15	4	1	15	15	47	1	10	10	5	4	47	0	0	0	15	25	1	4	15	8	9	0
5301	C>T	2020-03-17	EPI_ISL_418706	England/20124029802/2020		nsp3	p.A861V	A861V	-0.097	Neutral		77	0.000890688	1	2	57	7	10	0	11	11	55	2	3	5	2	2	63	0	0	0	3	5	1	10	14	38	6	0
8139	C>T	2020-02-17	EPI_ISL_416615	Japan/DP0690/2020		nsp3	p.S1807F	S1807F	-1.899	Neutral		77	0.000890688	2	17	29	27	1	1	8	25	44	5	22	3	1	3	43	0	0	1	8	13	17	11	12	12	3	0
10833	C>T	2020-03-13	EPI_ISL_479896	Japan/PG-0191/2020		3C-like_proteinase	p.A260V	A260V	-2.332	Neutral		77	0.000890688	3	20	38	13	3	0	8	17	52	2	12	0	2	0	61	0	0	0	11	4	4	25	13	2	14	4
22323	C>T	2020-01-27	EPI_ISL_421259	Pingxiang/JX151/2020		S	p.S254F	S254F	-0.053	Neutral		77	0.000890688	0	4	30	13	28	2	17	16	44	1	15	10	4	4	43	0	2	2	11	15	4	5	27	6	3	2
26013	C>T	2020-03-13	EPI_ISL_508874	France/ARA08589/2020		ORF3a	no AA change					77	0.000890688	1	2	19	49	6	0	10	9	58	0	7	2	2	3	63	0	0	0	14	26	4	17	9	3	1	3
2808	G>A	2020-03-13	EPI_ISL_535760	Canada/QC-LSPQ-L00217408/2020		nsp3	p.R30K	R30K	-0.141	Neutral		77	0.000890688	0	0	51	25	1	0	7	8	62	0	5	5	1	4	62	0	0	0	65	9	3	0	0	0	0	0
23900	G>C	2020-03-02	EPI_ISL_414521	Germany/BY-BIM-Pat3/2020		S	p.E780Q	E780Q	0.078	Neutral		77	0.000890688	2	3	3	68	1	0	3	7	67	0	5	2	1	0	69	0	0	0	4	0	0	12	6	11	44	0
376	G>T	2020-03-21	EPI_ISL_497833	HongKong/HKU-200723-066/2020		leader_protein	p.E37D	E37D	-2.4	Neutral		77	0.000890688	4	1	19	50	3	0	3	4	70	0	5	1	1	0	70	0	0	0	6	2	16	40	2	8	2	1
11221	G>T	2020-03-26	EPI_ISL_421903	England/20139027304/2020		nsp6	p.M83I	M83I	0.085	Neutral		77	0.000890688	0	2	74	0	0	1	0	4	73	0	2	1	1	0	73	0	0	0	3	67	3	1	3	0	0	0
25855	G>T	2020-03-08	EPI_ISL_437896	Greece/237_31890/2020		ORF3a	p.D155Y	D155Y	-6.829	Deleterious		77	0.000890688	0	19	22	33	1	2	19	15	43	1	13	10	6	2	45	0	0	0	6	14	23	16	7	8	2	1
29348	G>T	2020-03-10	EPI_ISL_454900	Sweden/20-50292/2020		N	p.A359S	A359S	-1.414	Neutral		77	0.000890688	0	2	63	7	5	0	3	7	67	0	1	4	2	2	68	0	0	0	6	6	0	8	4	50	1	2
3327	A>G	2020-06-18	EPI_ISL_483891	England/BIRM-60806/2020		nsp3	p.Q203R	Q203R	-1.033	Neutral		76	0.000879121	0	0	76	0	0	0	0	0	76	0	0	0	0	0	76	0	0	0	0	0	0	1	26	49	0	0
5907	C>T	2020-03-19	EPI_ISL_540924	Peru/ARE-UPCH-0016/2020		nsp3	p.T1063I	T1063I	-1.079	Neutral		76	0.000879121	17	1	30	9	0	19	19	17	40	1	18	11	5	0	41	0	0	0	6	20	20	9	6	12	3	0
11758	C>T	2020-03-28	EPI_ISL_437028	Denmark/ALAB-SSI-661/2020		nsp6	no AA change					76	0.000879121	1	10	39	25	1	0	5	11	60	0	10	2	3	0	61	0	0	0	3	7	12	18	13	16	7	0
19145	C>T	2020-01-30	EPI_ISL_451389	Sichuan/SC-WCH4-287/2020		3-to-5_exonuclease	p.S369F	S369F	-2.69	Deleterious		76	0.000879121	0	12	17	46	1	0	7	15	54	1	7	5	3	1	59	0	1	1	9	3	36	22	1	2	1	0
21635	C>T	2020-03-30	EPI_ISL_434155	USA/WA-S395/2020		S	p.P25S	P25S	0.34	Neutral		76	0.000879121	0	0	73	3	0	0	0	2	74	0	1	0	0	1	74	0	0	0	1	5	1	0	0	37	32	0
23638	C>T	2020-03-09	EPI_ISL_422880	Netherlands/NoordBrabant_86/2020		S	no AA change					76	0.000879121	2	6	44	23	1	0	7	7	62	0	4	6	1	2	63	0	0	0	3	11	7	19	20	1	4	11
29518	C>T	2020-03-01	EPI_ISL_454975	Wuhan/HB-WH5-232/2020		N	no AA change					76	0.000879121	0	3	68	3	2	0	18	15	43	1	5	12	10	2	46	0	0	0	3	3	7	7	20	13	23	0
16852	G>T	2020-03-09	EPI_ISL_508940	France/ARA07169/2020		helicase	p.G206C	G206C	-3.754	Deleterious		76	0.000879121	3	6	27	39	0	1	7	9	60	0	9	4	1	1	61	0	0	0	14	13	11	30	5	2	1	0
18756	G>T	2020-03-09	EPI_ISL_419262	USA/VA-DCLS-00010/2020		3-to-5_exonuclease	no AA change					76	0.000879121	0	13	43	17	2	1	7	21	48	4	9	6	6	2	49	0	0	0	16	5	4	30	9	11	1	0
29781	G>T	2020-03-15	EPI_ISL_515303	USA/NV-NSPHL-A0016/2020		3UTR						76	0.000879121	0	2	29	42	3	0	3	7	66	3	0	1	3	0	69	0	0	0	4	17	14	19	9	9	4	0
2292	A>C	2020-06-03	EPI_ISL_469038	India/GJ-GBRC193b/2020		nsp2	p.Q496P	Q496P	-1.562	Neutral		75	0.000867553	0	75	0	0	0	0	17	58	0	1	16	42	16	0	0	0	0	0	0	0	0	75	0	0	0	0
10449	C>T	2020-03-18	EPI_ISL_420579	USA/NY-NYUMC64/2020		3C-like_proteinase	p.P132L	P132L	-2.289	Neutral		75	0.000867553	0	1	64	9	0	1	10	16	49	0	14	13	3	2	43	0	0	0	5	2	1	12	34	7	13	1
16192	C>T	2020-03-24	EPI_ISL_420383	Belgium/NJC-0324126/2020		RNA-dependent_RNA_polymerase	p.P918S	P918S	0.52	Neutral		75	0.000867553	0	0	4	71	0	0	1	3	71	0	1	0	1	2	71	0	0	0	2	1	1	62	9	0	0	0
19185	C>T	2020-03-15	EPI_ISL_452285	USA/MI-MDHHS-SC20411/2020		3-to-5_exonuclease	no AA change					75	0.000867553	2	3	44	25	1	0	3	2	70	0	1	3	1	0	70	0	0	0	10	16	17	13	6	6	7	0
23481	C>T	2020-03-25	EPI_ISL_468141	Romania/Suceava-5806/2020		S	p.S640F	S640F	-1.249	Neutral		75	0.000867553	0	2	28	45	0	0	6	7	62	0	4	3	1	1	66	0	0	0	3	7	10	40	8	6	1	0
28167	G>A	2020-03-17	EPI_ISL_476833	Benin/461/2020		ORF8	p.E92K	E92K	-1.5	Neutral		75	0.000867553	8	36	23	2	6	0	12	35	28	2	20	16	5	1	31	0	0	0	10	29	12	11	8	3	2	0
25249	G>T	2020-03-14	EPI_ISL_417662	Iceland/333/2020		S	p.M1229I	M1229I	-0.2	Neutral		75	0.000867553	1	7	37	19	8	3	10	10	55	1	9	12	4	0	49	0	0	0	12	11	12	9	20	8	2	1
1987	A>G	2020-06-15	EPI_ISL_478250	Scotland/EDB6517/2020		nsp2	no AA change					74	0.000855986	0	0	74	0	0	0	1	1	72	0	1	0	1	0	72	0	0	0	0	0	0	1	2	41	30	0
27660	A>G	2020-03-25	EPI_ISL_570032	USA/WA-UW-3584/2020		ORF7a	no AA change					74	0.000855986	0	0	5	69	0	0	0	0	74	0	0	0	0	0	74	0	0	0	4	6	11	11	3	39	0	0
2062	C>T	2020-02-29	EPI_ISL_460093	Italy/LOM-INMI-12578/2020		nsp2	no AA change					74	0.000855986	1	2	46	23	2	0	11	10	53	1	4	6	5	5	53	0	0	1	7	10	11	19	7	16	3	0
8078	C>T	2020-03-16	EPI_ISL_418892	USA/WA-UW325/2020		nsp3	p.P1787S	P1787S	-0.112	Neutral		74	0.000855986	0	0	27	41	5	1	28	18	28	2	18	15	5	5	29	0	0	0	24	17	13	8	11	1	0	0
20703	C>T	2020-03-10	EPI_ISL_418000	Portugal/PT0015/2020		2-O-ribose_methyltransferase	no AA change					74	0.000855986	0	3	30	40	0	1	6	8	60	1	3	4	3	3	60	0	0	0	5	5	4	10	28	19	3	0
1186	G>A	2020-03-16	EPI_ISL_535809	Canada/QC-LSPQ-L00221605/2020		nsp2	no AA change					74	0.000855986	60	1	6	7	0	0	26	36	12	4	32	16	7	0	15	0	0	0	4	4	6	0	52	3	0	5
3251	G>A	2020-04-07	EPI_ISL_448129	Scotland/CVR1805/2020		nsp3	p.D178N	D178N	-0.789	Neutral		74	0.000855986	0	2	72	0	0	0	0	7	67	0	5	2	0	0	67	0	0	0	0	1	1	1	12	28	31	0
10886	G>A	2020-06-17	EPI_ISL_540962	Peru/LIM-UPCH-0084/2020		3C-like_proteinase	p.G278R	G278R	-7.7	Deleterious		74	0.000855986	0	0	73	0	0	1	1	0	73	0	0	0	0	1	73	0	0	0	0	0	0	8	12	28	26	0
17944	G>T	2020-03-03	EPI_ISL_456190	NewZealand/20VR1109/2020		helicase	p.V570L	V570L	-0.509	Neutral		74	0.000855986	2	3	38	5	26	0	6	9	59	0	4	3	6	0	61	0	0	0	32	7	5	5	21	2	2	0
23438	G>T	2020-04-20	EPI_ISL_456930	Scotland/EDB4168/2020		S	p.A626S	A626S	0.523	Neutral		74	0.000855986	0	0	74	0	0	0	0	5	69	0	5	0	0	0	69	0	0	0	0	1	2	0	8	50	13	0
25906	G>T	2020-03-16	EPI_ISL_434464	Greece/145/2020		ORF3a	p.G172C	G172C	-6.752	Deleterious		74	0.000855986	1	7	38	27	1	0	7	10	57	2	3	5	3	1	60	0	0	0	16	13	4	8	14	16	2	1
29744	G>T	2020-03-21	EPI_ISL_424231	USA/WA-UW-1731/2020		3UTR						74	0.000855986	0	3	7	64	0	0	0	3	71	0	2	1	0	0	71	0	0	0	4	2	0	42	7	8	11	0
11638	T>C	2020-03-06	EPI_ISL_542321	Italy/LOM-UniMI-L399/2020		nsp6	no AA change					74	0.000855986	1	2	64	1	6	0	12	13	49	1	7	8	3	8	47	0	0	0	24	32	15	3	0	0	0	0
18488	T>C	2020-01-29	EPI_ISL_407073	England/02/2020		3-to-5_exonuclease	p.I150T	I150T	-2.468	Neutral		74	0.000855986	27	2	35	10	0	0	25	29	20	3	18	26	1	1	25	0	1	0	28	28	1	3	1	0	11	1
25451	T>C	2020-04-03	EPI_ISL_475645	USA/CA-CSMC34/2020		ORF3a	p.I20T	I20T	-2.495	Neutral		74	0.000855986	4	0	2	68	0	0	7	3	64	4	1	5	0	0	64	0	0	0	0	4	15	43	8	4	0	0
1076	C>T	2020-03-10	EPI_ISL_419749	Australia/VIC30/2020		nsp2	p.P91S	P91S	-5.352	Deleterious		73	0.000844419	0	0	38	5	30	0	11	18	44	0	12	8	9	0	44	0	0	0	25	36	5	0	0	2	5	0
5826	C>T	2020-03-20	EPI_ISL_456193	NewZealand/20VR1115/2020		nsp3	p.T1036I	T1036I	-1.11	Neutral		73	0.000844419	0	5	46	19	3	0	7	14	52	0	11	5	1	1	55	0	0	0	21	11	9	8	9	11	3	1
7279	C>T	2020-03-11	EPI_ISL_428682	Spain/MD-H12-LP30-2226/2020		nsp3	no AA change					73	0.000844419	2	0	51	17	3	0	9	9	55	4	5	2	4	4	54	0	0	0	11	6	24	9	5	2	12	4
8290	C>T	2020-03-11	EPI_ISL_465084	England/20119060904/2020		nsp3	no AA change					73	0.000844419	4	2	51	11	5	0	9	14	50	2	7	4	8	2	50	0	0	0	6	15	9	26	4	4	9	0
11653	C>T	2020-03-13	EPI_ISL_434722	USA/TX-HMH011/2020		nsp6	no AA change					73	0.000844419	0	4	45	24	0	0	4	4	65	0	2	1	4	1	65	0	0	0	9	16	21	12	8	4	1	2
18377	C>T	2020-02-03	EPI_ISL_451357	Sichuan/SC-PHCC1-036/2020		3-to-5_exonuclease	p.T113I	T113I	-4.248	Deleterious		73	0.000844419	0	5	27	38	3	0	10	4	59	1	8	1	3	1	59	0	0	2	8	9	8	18	8	15	5	0
21306	C>T	2020-03-05	EPI_ISL_420102	Singapore/25/2020		2-O-ribose_methyltransferase	no AA change					73	0.000844419	8	23	14	28	0	0	5	24	44	2	12	14	2	0	43	0	0	0	2	6	3	9	50	2	1	0
22591	C>T	2020-03-09	EPI_ISL_464767	England/201141596/2020		S	no AA change					73	0.000844419	2	3	10	56	2	0	4	5	64	0	5	3	0	0	65	0	0	0	6	1	1	57	3	4	1	0
23277	C>T	2020-03-11	EPI_ISL_469282	France/211_80/2020		S	p.T572I	T572I	-0.649	Neutral		73	0.000844419	0	15	21	36	1	0	20	11	42	2	7	9	9	3	43	0	0	0	12	11	24	15	4	7	0	0
24023	C>T	2020-01-29	EPI_ISL_424360	Beijing/Wuhan_IME-BJ07/2020		S	no AA change					73	0.000844419	4	9	41	14	1	4	14	16	43	1	12	10	4	2	44	0	3	0	9	18	4	12	10	15	2	0
28045	C>T	2020-03-12	EPI_ISL_464779	England/201160037/2020		ORF8	p.A51V	A51V	-1.222	Neutral		73	0.000844419	1	9	48	13	2	0	5	15	53	1	8	7	2	2	53	0	0	0	14	25	3	8	7	15	1	0
28099	C>T	2020-03-10	EPI_ISL_452107	USA/LA-CDC-0757/2020		ORF8	p.S69L	S69L	3.833	Neutral		73	0.000844419	0	0	22	50	1	0	2	4	67	0	1	2	3	1	66	0	0	0	15	17	1	37	3	0	0	0
20131	G>A	2020-05-24	EPI_ISL_458090	India/GJ-GBRC135a/2020		endoRNAse	p.A171T	A171T	0.437	Neutral		73	0.000844419	0	1	71	1	0	0	1	0	72	0	0	1	0	0	72	0	0	0	0	0	1	0	18	50	4	0
18662	G>C	2020-06-21	EPI_ISL_551525	England/ALDP-933D40/2020		3-to-5_exonuclease	p.C208S	C208S	0.563	Neutral		73	0.000844419	0	0	73	0	0	0	0	0	73	0	0	0	0	0	73	0	0	0	0	0	0	7	12	28	26	0
9130	G>T	2020-02-23	EPI_ISL_455365	Wuhan/HB-WH1-132/2020		nsp4	no AA change					73	0.000844419	0	1	63	9	0	0	7	13	53	3	11	6	0	0	53	0	0	1	3	8	0	1	21	24	15	0
23120	G>T	2020-03-13	EPI_ISL_418782	USA/WA-NH13/2020		S	p.A520S	A520S	-0.044	Neutral		73	0.000844419	0	13	38	21	1	0	7	7	59	2	9	2	1	0	59	0	0	0	8	4	15	20	21	4	1	0
28027	G>T	2020-03-21	EPI_ISL_495334	USA/FL-BPHL-0428/2020		ORF8	p.W45L	W45L	-12.278	Deleterious		73	0.000844419	0	2	24	45	2	0	25	16	32	3	18	5	2	2	43	0	0	0	5	10	23	17	8	8	2	0
28857	G>T	2020-03-06	EPI_ISL_479837	Japan/PG-0091/2020		N	p.R195I	R195I	-3.993	Deleterious		73	0.000844419	0	14	49	9	1	0	5	10	58	3	6	2	2	1	59	0	0	0	13	4	28	9	11	7	1	0
772	T>C	2020-04-30	EPI_ISL_526773	England/201890916/2020		leader_protein	no AA change					73	0.000844419	0	0	73	0	0	0	0	6	67	0	5	0	0	1	67	0	0	0	0	1	1	0	8	50	13	0
20742	A>C	2020-05-05	EPI_ISL_511030	Portugal/PT0771/2020		2-O-ribose_methyltransferase	p.Q28H	Q28H	0.91	Neutral		72	0.000832851	0	0	72	0	0	0	5	8	59	0	9	3	1	0	59	0	0	0	0	0	12	12	11	18	19	0
823	C>T	2020-03-11	EPI_ISL_464792	England/201160261/2020		nsp2	no AA change					72	0.000832851	2	23	22	24	1	0	5	10	57	0	4	4	5	1	58	0	0	0	7	25	16	11	10	1	2	0
7735	C>T	2020-03-06	EPI_ISL_497791	HongKong/HKU-200723-024/2020		nsp3	no AA change					72	0.000832851	1	4	56	10	1	0	12	11	49	2	6	3	1	1	59	0	0	0	14	12	6	24	8	7	1	0
17004	C>T	2020-03-16	EPI_ISL_424972	Taiwan/CGMH-CGU-16/2020		helicase	no AA change					72	0.000832851	2	3	41	23	0	3	3	9	60	0	1	3	6	1	61	0	0	0	5	24	22	7	10	0	3	1
1980	G>A	2020-03-29	EPI_ISL_434946	USA/TX-HMH0352/2020		nsp2	p.G392E	G392E	-1.698	Neutral		72	0.000832851	0	0	5	67	0	0	0	1	71	0	1	0	0	0	71	0	0	0	1	69	0	2	0	0	0	0
3004	G>T	2020-04-06	EPI_ISL_501214	Malaysia/5822/2020		nsp3	p.E95D	E95D	0.308	Neutral		72	0.000832851	1	1	62	4	4	0	2	4	66	0	3	3	0	0	66	0	0	0	0	1	1	3	5	30	32	0
21468	G>T	2020-04-19	EPI_ISL_458836	England/BRIS-129510/2020		2-O-ribose_methyltransferase	p.M270I	M270I	-1.065	Neutral		72	0.000832851	1	25	34	11	0	1	11	15	46	1	8	12	6	0	45	0	0	0	0	1	17	23	1	24	6	0
25244	G>T	2020-02-16	EPI_ISL_416601	Japan/DP0457/2020		S	p.V1228L	V1228L	-0.457	Neutral		72	0.000832851	0	5	20	40	7	0	8	5	59	3	5	3	2	0	59	0	0	1	2	6	18	20	9	15	1	0
9848	A>G	2020-03-20	EPI_ISL_535887	Canada/QC-LSPQ-L00229212/2020		nsp4	p.S432G	S432G	-1.4	Neutral		71	0.000821284	0	3	65	3	0	0	1	4	66	0	3	0	2	0	66	0	0	0	3	3	5	4	7	49	0	0
24844	C>A	2020-07-22	EPI_ISL_556830	England/CAMC-9414FF/2020		S	no AA change					71	0.000821284	0	0	71	0	0	0	0	0	71	0	0	0	0	0	71	0	0	0	0	0	0	0	18	50	3	0
13335	C>T	2020-03-17	EPI_ISL_526797	USA/VA-DCLS-0575/2020		nsp10	p.A104V	A104V	1.434	Neutral		71	0.000821284	1	0	60	6	2	2	5	3	63	0	3	2	3	0	63	0	0	0	3	12	10	35	7	3	1	0
23086	C>T	2020-03-02	EPI_ISL_417800	Iceland/15/2020		S	no AA change					71	0.000821284	3	0	55	12	0	1	11	16	44	2	3	8	8	7	43	0	0	0	20	22	5	16	3	4	0	1
24130	C>T	2020-02-28	EPI_ISL_418799	Australia/QLDID922/2020		S	no AA change					71	0.000821284	1	3	33	30	3	1	8	8	55	0	9	2	4	1	55	0	0	1	6	13	8	15	17	8	2	1
29642	C>T	2020-03-13	EPI_ISL_454693	USA/CA-QDX-03/2020		ORF10	p.Q29*					71	0.000821284	0	7	23	34	7	0	8	7	56	1	7	3	6	0	54	0	0	0	8	12	10	27	7	3	3	1
25699	G>A	2020-06-01	EPI_ISL_558929	England/ALDP-52B8A8/2020		ORF3a	p.A103T	A103T	-2.552	Deleterious		71	0.000821284	0	0	71	0	0	0	0	0	71	0	0	0	0	0	71	0	0	0	0	0	0	38	29	4	0	0
25819	G>A	2020-05-26	EPI_ISL_545303	USA/TX-HMH-2422/2020		ORF3a	p.A143T	A143T	-0.924	Neutral		71	0.000821284	0	0	0	71	0	0	1	1	69	0	0	2	0	0	69	0	0	0	0	0	3	65	3	0	0	0
23587	G>C	2020-03-02	EPI_ISL_417485	Norway/1526/2020		S	p.Q675H	Q675H	-0.04	Neutral		71	0.000821284	0	1	62	8	0	0	6	12	53	1	5	5	5	2	53	0	0	0	42	13	1	10	0	2	2	1
3053	G>T	2020-04-28	EPI_ISL_475276	England/PORT-2D0D2E/2020		nsp3	p.D112Y	D112Y	-2.555	Deleterious		71	0.000821284	0	2	68	1	0	0	1	1	69	0	1	1	0	0	69	0	0	0	0	1	1	2	0	51	16	0
22706	G>T	2020-03-16	EPI_ISL_511212	Portugal/PT1251/2020		S	p.V382L	V382L	-0.795	Neutral		71	0.000821284	63	3	2	1	0	2	28	35	8	5	33	15	7	0	11	0	0	0	1	1	1	4	55	4	0	5
5573	T>C	2020-03-23	EPI_ISL_421004	Wales/PHWC-25551/2020		nsp3	p.Y952H	Y952H	0.787	Neutral		71	0.000821284	0	0	70	1	0	0	1	1	69	0	0	1	1	0	69	0	0	0	2	14	23	31	0	1	0	0
11134	T>C	2020-03-06	EPI_ISL_539532	Spain/CN-ISCIII-201810/2020		nsp6	no AA change					71	0.000821284	0	0	1	70	0	0	1	2	68	0	1	2	0	0	68	0	0	0	1	0	3	64	3	0	0	0
17063	A>G	2020-04-27	EPI_ISL_444366	England/CAMB-1AC07E/2020		helicase	p.K276R	K276R	-1.009	Neutral		70	0.000809717	0	0	70	0	0	0	0	0	70	0	0	0	0	0	70	0	0	0	0	2	5	14	14	16	19	0
1101	C>T	2020-02-09	EPI_ISL_426182	SouthKorea/KCDC2012/2020		nsp2	p.S99F	S99F	-4.574	Deleterious		70	0.000809717	1	10	51	8	0	0	8	9	53	0	8	4	4	2	52	0	0	5	4	13	31	9	4	3	1	0
7051	C>T	2020-06-28	EPI_ISL_539547	Spain/CT-ISCIII-2013595/2020		nsp3	no AA change					70	0.000809717	4	0	65	1	0	0	6	3	61	0	3	3	1	0	63	0	0	0	0	0	0	1	49	18	2	0
7423	C>T	2020-03-17	EPI_ISL_425701	Scotland/CVR162/2020		nsp3	no AA change					70	0.000809717	0	1	68	0	1	0	1	0	69	0	1	0	0	0	69	0	0	0	22	31	5	1	2	9	0	0
11919	C>T	2020-03-20	EPI_ISL_417977	USA/UT-034/2020		nsp7	p.S26F	S26F	-6	Deleterious		70	0.000809717	0	0	34	35	1	0	5	2	63	0	3	0	3	0	64	0	0	0	10	20	8	21	6	1	3	1
20762	C>T	2020-02-17	EPI_ISL_416613	Japan/DP0654/2020		2-O-ribose_methyltransferase	p.T35I	T35I	-1.918	Neutral		70	0.000809717	0	3	45	17	5	0	7	8	55	1	8	1	4	0	56	0	0	1	12	9	10	25	1	4	5	3
23248	C>T	2020-03-16	EPI_ISL_425695	Scotland/CVR152/2020		S	no AA change					70	0.000809717	6	4	30	28	2	0	6	9	55	3	6	3	0	0	58	0	0	0	10	14	17	6	4	13	6	0
25587	C>T	2020-01-30	EPI_ISL_407896	Australia/QLD02/2020		ORF3a	no AA change					70	0.000809717	0	2	39	25	3	1	11	5	54	1	6	3	2	2	56	0	1	1	17	14	13	8	10	5	1	0
29762	C>T	2020-03-25	EPI_ISL_456012	USA/NY-NYUMC775/2020		3UTR						70	0.000809717	0	2	18	47	2	1	7	6	57	1	6	7	0	1	55	0	0	0	1	29	17	16	5	1	1	0
5230	G>T	2020-03-16	EPI_ISL_445307	Chile/Santiago_28/2020		nsp3	p.K837N	K837N	-1.801	Neutral		70	0.000809717	1	5	45	12	4	3	15	17	38	1	12	10	6	2	39	0	0	0	31	14	11	7	4	0	3	0
4931	C>A	2020-04-02	EPI_ISL_434942	USA/TX-HMH0348/2020		nsp3	p.L738I	L738I	0.649	Neutral		69	0.000798149	0	0	0	69	0	0	0	0	69	0	0	0	0	0	69	0	0	0	0	9	6	50	4	0	0	0
6380	C>T	2020-03-31	EPI_ISL_492285	England/BRIS-18530B8/2020		nsp3	p.L1221F	L1221F	-0.105	Neutral		69	0.000798149	0	0	67	2	0	0	1	0	68	0	0	1	0	0	68	0	0	0	1	12	25	31	0	0	0	0
12374	C>T	2020-03-18	EPI_ISL_422655	Netherlands/NA_106/2020		nsp8	p.L95F	L95F	-3.467	Deleterious		69	0.000798149	0	2	12	52	1	2	2	6	61	0	5	1	1	1	61	0	0	0	3	11	9	37	8	0	1	0
12439	C>T	2020-03-15	EPI_ISL_467594	USA/NM-UNM-00012/2020		nsp8	no AA change					69	0.000798149	5	23	29	12	0	0	21	12	36	3	20	3	6	2	35	0	0	0	9	12	19	11	5	8	5	0
12473	C>T	2020-02-01	EPI_ISL_413861	Guangdong/GD2020080-P0010/2020		nsp8	no AA change					69	0.000798149	1	6	36	25	1	0	3	8	58	1	2	6	2	0	58	0	0	4	3	15	1	23	16	7	0	0
12809	C>T	2020-03-14	EPI_ISL_476937	USA/WA-UW-862/2020		nsp9	p.L42F	L42F	1.765	Neutral		69	0.000798149	0	1	47	19	2	0	14	16	39	3	8	7	8	4	39	0	0	0	19	13	17	1	0	13	5	1
16469	C>T	2020-03-16	EPI_ISL_443266	France/B5322/2020		helicase	p.P78L	P78L	-1.323	Neutral		69	0.000798149	0	0	68	1	0	0	1	1	67	0	0	0	1	0	68	0	0	0	2	0	0	0	2	33	32	0
16694	C>T	2020-03-22	EPI_ISL_425900	Scotland/EDB113/2020		helicase	p.T153I	T153I	-3.649	Deleterious		69	0.000798149	0	4	5	60	0	0	8	7	54	3	6	4	1	2	53	0	0	0	1	16	4	35	5	0	8	0
21516	C>T	2020-03-30	EPI_ISL_432403	Wales/PHWC-27A7E/2020		2-O-ribose_methyltransferase	no AA change					69	0.000798149	0	2	11	1	55	0	34	18	17	2	20	10	11	10	16	0	0	0	1	7	3	2	2	12	40	2
22075	C>T	2020-03-30	EPI_ISL_484142	England/GSTT-265E043/2020		S	no AA change					69	0.000798149	0	0	69	0	0	0	3	0	66	0	1	2	0	0	66	0	0	0	1	1	0	4	9	26	13	15
23895	C>T	2020-03-13	EPI_ISL_467867	USA/MD-QDX-113/2020		S	p.T778I	T778I	2.001	Neutral		69	0.000798149	0	0	12	6	51	0	18	17	34	4	13	19	4	0	29	0	0	0	2	1	1	12	40	10	2	1
26270	C>T	2020-03-12	EPI_ISL_476911	USA/WA-UW-631/2020		E	p.T9I	T9I	-1	Neutral		69	0.000798149	0	5	55	6	2	1	5	3	61	0	1	2	1	0	65	0	0	0	2	10	8	13	26	9	1	0
28708	C>T	2020-03-14	EPI_ISL_418917	USA/IL-UW350/2020		N	no AA change					69	0.000798149	0	2	38	28	0	1	10	9	50	0	8	5	4	1	51	0	0	0	14	35	2	7	4	0	6	1
872	G>T	2020-04-01	EPI_ISL_430937	USA/WA-UW-6178/2020		nsp2	p.D23Y	D23Y	-4.734	Deleterious		69	0.000798149	0	0	67	1	0	1	3	1	65	0	2	2	0	0	65	0	0	0	0	2	0	4	9	26	13	15
25320	G>T	2020-04-26	EPI_ISL_439249	Scotland/EDB2650/2020		S	p.C1253F	C1253F	-3.121	Deleterious		69	0.000798149	0	0	69	0	0	0	0	0	69	0	0	0	0	0	69	0	0	0	0	1	0	0	2	34	32	0
27609	A>C	2020-08-12	EPI_ISL_530866	England/QEUH-96A0FC/2020		ORF7a	p.K72N	K72N	-2	Neutral		68	0.000786582	0	0	68	0	0	0	0	0	68	0	0	0	0	0	68	0	0	0	0	0	0	0	0	33	35	0
28523	A>G	2020-07-08	EPI_ISL_499393	Wales/PHWC-1690D7/2020		N	p.I84V	I84V	-0.258	Neutral		68	0.000786582	0	0	68	0	0	0	0	0	68	0	0	0	0	0	68	0	0	0	0	0	0	0	51	16	1	0
106	C>T	2020-02-04	EPI_ISL_416354	Shanghai/SH0045/2020		5UTR						68	0.000786582	1	14	32	16	4	1	22	12	34	0	17	11	2	4	34	0	0	1	10	17	12	8	9	6	4	1
3784	C>T	2020-03-02	EPI_ISL_416470	Belgium/DB-03023/2020		nsp3	no AA change					68	0.000786582	1	5	23	35	4	0	4	11	53	2	11	1	2	0	52	0	0	0	9	19	12	17	4	6	1	0
11674	C>T	2020-03-08	EPI_ISL_481075	Spain/MD-IBV-004898/2020		nsp6	no AA change					68	0.000786582	1	0	22	45	0	0	6	6	56	0	3	3	3	4	55	0	0	0	17	10	2	3	0	7	29	0
25665	C>T	2020-03-21	EPI_ISL_479941	Japan/PG-0256/2020		ORF3a	no AA change					68	0.000786582	3	9	45	8	3	0	6	8	54	1	5	4	3	0	55	0	0	0	8	13	9	14	5	9	10	0
29743	C>T	2020-01-30	EPI_ISL_497962	SouthKorea/KCDC2061/2020		3UTR						68	0.000786582	2	8	32	20	3	3	14	9	45	2	7	9	3	2	45	0	2	0	5	9	10	23	7	4	4	4
25947	G>C	2020-04-01	EPI_ISL_526828	USA/VA-DCLS-0612/2020		ORF3a	p.Q185H	Q185H	-3.571	Deleterious		68	0.000786582	0	0	4	62	0	2	2	1	65	0	2	1	0	0	65	0	0	0	0	25	25	6	10	1	1	0
27147	G>T	2020-03-15	EPI_ISL_452519	Spain/NC-IBV-001382/2020		M	p.D209Y	D209Y	-0.785	Neutral		68	0.000786582	4	3	22	39	0	0	5	4	59	1	7	0	4	0	56	0	0	0	5	7	3	36	11	2	4	0
28907	G>T	2020-03-13	EPI_ISL_467927	USA/WA-QDX-62/2020		N	p.G212C	G212C	-0.93	Neutral		68	0.000786582	0	2	62	4	0	0	1	3	64	0	0	3	1	0	64	0	0	0	3	3	1	12	12	33	3	1
1918	T>C	2020-03-17	EPI_ISL_509736	USA/FL-BPHL-0678/2020		nsp2	no AA change					68	0.000786582	0	0	40	27	1	0	3	4	61	0	2	2	3	0	61	0	0	0	16	12	16	3	4	14	0	3
2244	T>C	2020-03-18	EPI_ISL_430205	USA/WA-S167/2020		nsp2	p.V480A	V480A	-2.111	Neutral		68	0.000786582	0	0	1	67	0	0	0	0	68	0	0	0	0	0	68	0	0	0	60	6	0	2	0	0	0	0
15051	T>C	2020-05-03	EPI_ISL_490581	England/SHEF-C1742/2020		RNA-dependent_RNA_polymerase	no AA change					68	0.000786582	0	0	68	0	0	0	0	0	68	0	0	0	0	0	68	0	0	0	0	0	17	25	19	6	0	1
6616	A>G	2020-03-17	EPI_ISL_425701	Scotland/CVR162/2020		nsp3	no AA change					67	0.000775014	2	6	14	44	1	0	8	3	56	1	5	4	0	1	56	0	0	0	15	37	7	3	2	2	1	0
19308	A>G	2020-04-15	EPI_ISL_449959	USA/WA-S789/2020		3-to-5_exonuclease	no AA change					67	0.000775014	0	0	0	67	0	0	0	0	67	0	0	0	0	0	67	0	0	0	0	16	34	17	0	0	0	0
27658	A>T	2020-03-25	EPI_ISL_570032	USA/WA-UW-3584/2020		ORF7a	p.R89*					67	0.000775014	0	0	0	67	0	0	0	0	67	0	0	0	0	0	67	0	0	0	3	4	10	10	2	38	0	0
2003	C>T	2020-03-03	EPI_ISL_414630	France/HF1871/2020		nsp2	p.L400F	L400F	-1.195	Neutral		67	0.000775014	0	0	43	23	1	0	2	6	59	0	2	1	4	1	59	0	0	0	10	8	1	7	15	19	7	0
5310	C>T	2020-03-12	EPI_ISL_455292	Netherlands/Utrecht_24/2020		nsp3	p.T864I	T864I	0.25	Neutral		67	0.000775014	0	3	31	26	7	0	11	1	55	1	4	6	2	0	54	0	0	0	10	25	3	20	6	0	3	0
7815	C>T	2020-03-04	EPI_ISL_417320	USA/CA-SCCPHD-UC16/2020		nsp3	p.S1699F	S1699F	-1.5	Neutral		67	0.000775014	0	0	59	8	0	0	2	0	65	0	0	2	0	0	65	0	0	0	2	15	35	11	2	2	0	0
7945	C>T	2020-03-16	EPI_ISL_417504	USA/WI-UW-15/2020		nsp3	no AA change					67	0.000775014	1	20	26	19	0	1	13	20	34	0	7	14	8	2	36	0	0	0	10	23	14	10	7	0	1	2
14931	C>T	2020-03-23	EPI_ISL_421841	England/20138086604/2020		RNA-dependent_RNA_polymerase	no AA change					67	0.000775014	0	0	15	50	0	2	2	3	62	0	1	2	1	1	62	0	0	0	3	51	2	3	3	1	1	3
19029	C>T	2020-03-29	EPI_ISL_428257	USA/WI-UW-161/2020		3-to-5_exonuclease	no AA change					67	0.000775014	0	0	2	65	0	0	0	1	66	0	0	0	0	0	67	0	0	0	1	16	3	3	25	19	0	0
20429	C>T	2020-03-14	EPI_ISL_420903	Germany/BY-MVP-V2011395/2020		endoRNAse	p.P270L	P270L	-2.042	Neutral		67	0.000775014	1	2	14	50	0	0	5	2	60	0	3	0	1	3	60	0	0	0	6	1	1	14	11	18	15	1
20451	C>T	2020-04-17	EPI_ISL_495588	USA/MI-UM-2006S001117/2020		endoRNAse	no AA change					67	0.000775014	1	1	63	2	0	0	3	0	64	0	0	3	0	0	64	0	0	0	0	3	2	0	9	31	22	0
20823	C>T	2020-03-06	EPI_ISL_425797	Scotland/CVR66/2020		2-O-ribose_methyltransferase	no AA change					67	0.000775014	1	13	32	20	1	0	4	15	48	0	2	4	0	0	61	0	0	0	7	2	26	4	9	13	6	0
6461	G>T	2020-04-06	EPI_ISL_487709	Scotland/EDB3180/2020		nsp3	p.V1248L	V1248L	0.097	Neutral		67	0.000775014	0	0	67	0	0	0	0	0	67	0	0	0	0	0	67	0	0	0	0	39	28	0	0	0	0	0
12191	G>T	2020-04-01	EPI_ISL_432385	Wales/PHWC-285F4/2020		nsp8	p.V34F	V34F	-2.205	Neutral		67	0.000775014	0	0	66	0	0	1	2	0	65	0	3	1	1	0	62	0	0	0	0	7	0	9	18	24	9	0
25783	T>C	2020-03-27	EPI_ISL_486059	USA/WA-UW-2953/2020		ORF3a	p.W131R	W131R	-9.067	Deleterious		67	0.000775014	0	0	0	67	0	0	0	0	67	0	0	0	0	0	67	0	0	0	2	14	41	8	1	1	0	0
28889	T>C	2020-05-07	EPI_ISL_448092	England/CAMB-1AFFAB/2020		N	p.S206P	S206P	-2.164	Neutral		67	0.000775014	0	0	66	1	0	0	1	0	66	0	1	0	0	0	66	0	0	0	0	0	3	14	15	16	19	0
13512	A>T	2020-03-13	EPI_ISL_424174	USA/CT-UW-1365/2020		RNA-dependent_RNA_polymerase	no AA change					66	0.000763447	0	0	0	66	0	0	0	0	66	0	0	0	0	0	66	0	0	0	4	4	12	31	7	8	0	0
1348	C>T	2020-03-04	EPI_ISL_417444	Pakistan/Gilgit1/2020		nsp2	no AA change					66	0.000763447	4	6	8	45	3	0	8	6	52	1	4	3	4	1	53	0	0	0	3	8	12	32	3	3	4	1
1722	C>T	2020-03-16	EPI_ISL_476817	Singapore/483/2020		nsp2	p.A306V	A306V	-2.5	Deleterious		66	0.000763447	1	2	48	8	7	0	7	10	49	0	4	4	5	3	50	0	0	0	10	17	1	6	7	11	4	10
7851	C>T	2020-03-15	EPI_ISL_475021	Israel/CVL-n-6134/2020		nsp3	p.A1711V	A1711V	0.281	Neutral		66	0.000763447	0	8	53	1	3	1	3	9	54	0	3	4	1	1	57	0	0	0	7	10	32	8	0	6	3	0
8140	C>T	2020-03-11	EPI_ISL_416673	USA/OR-UW135/2020		nsp3	no AA change					66	0.000763447	0	2	33	28	3	0	12	10	44	2	4	6	9	1	44	0	0	0	7	11	10	21	12	2	3	0
9565	C>T	2020-03-11	EPI_ISL_416680	USA/WA-UW142/2020		nsp4	no AA change					66	0.000763447	2	2	31	31	0	0	14	14	38	2	8	7	4	5	40	0	0	0	8	20	14	21	0	1	2	0
9803	C>T	2020-03-07	EPI_ISL_452130	USA/CO-CDC-5607/2020		nsp4	no AA change					66	0.000763447	0	3	52	7	3	1	3	6	57	1	2	5	2	0	56	0	0	0	9	5	3	6	5	16	22	0
9996	C>T	2020-01-26	EPI_ISL_437619	Thailand/SI200478-NST/2020		nsp4	p.S481L	S481L	-4.277	Deleterious		66	0.000763447	0	3	15	18	29	1	11	16	39	1	16	9	5	1	34	0	2	0	8	9	2	12	1	20	12	0
12116	C>T	2020-03-04	EPI_ISL_508936	France/ARA06032/2020		nsp8	p.L9F	L9F	-3	Deleterious		66	0.000763447	1	1	12	2	49	1	29	20	17	2	18	9	12	10	15	0	0	0	3	4	2	1	3	11	42	0
17746	C>T	2020-03-16	EPI_ISL_425189	Spain/VC-FISABIO-65/2020		helicase	p.P504S	P504S	-6.025	Deleterious		66	0.000763447	2	2	55	7	0	0	3	6	57	0	3	2	3	1	57	0	0	0	4	4	3	11	15	25	4	0
19862	C>T	2020-03-10	EPI_ISL_419753	Australia/VIC34/2020		endoRNAse	p.A81V	A81V	-0.611	Neutral		66	0.000763447	1	9	32	16	8	0	6	16	44	2	7	4	6	1	46	0	0	0	19	15	4	9	4	6	8	1
24865	C>T	2020-03-15	EPI_ISL_474980	Israel/CVL-n-6005/2020		S	no AA change					66	0.000763447	1	7	46	12	0	0	12	13	41	10	6	3	5	1	41	0	0	0	4	12	8	6	27	6	1	2
25603	C>T	2020-03-02	EPI_ISL_459909	Harbin/HRB-26/2020		ORF3a	no AA change					66	0.000763447	0	4	53	9	0	0	8	4	54	1	3	6	2	1	53	0	0	0	5	8	31	13	2	6	0	1
13514	G>A	2020-03-13	EPI_ISL_424174	USA/CT-UW-1365/2020		RNA-dependent_RNA_polymerase	p.G25D	G25D	-5.585	Deleterious		66	0.000763447	0	0	0	65	1	0	1	1	64	0	2	0	0	0	64	0	0	0	4	4	11	31	8	8	0	0
20275	G>A	2020-03-11	EPI_ISL_415472	Netherlands/NA_16/2020		endoRNAse	p.D219N	D219N	-1.366	Neutral		66	0.000763447	0	0	66	0	0	0	1	2	63	0	2	0	0	1	63	0	0	0	26	29	1	6	0	3	0	1
4444	G>T	2020-03-12	EPI_ISL_539499	Spain/AN-ISCIII-202657/2020		nsp3	no AA change					66	0.000763447	0	13	46	6	1	0	6	12	48	3	6	6	3	0	48	0	0	0	5	7	8	2	13	12	19	0
19072	G>T	2020-03-20	EPI_ISL_426649	Australia/VIC340/2020		3-to-5_exonuclease	p.D345Y	D345Y	-3.458	Deleterious		66	0.000763447	7	0	31	22	6	0	7	5	54	3	4	3	1	1	54	0	0	0	6	7	28	6	8	4	1	6
19872	G>T	2020-03-08	EPI_ISL_539517	Spain/AR-ISCIII-201848/2020		endoRNAse	no AA change					66	0.000763447	9	7	8	38	1	3	9	14	43	2	8	7	3	2	44	0	0	0	9	15	3	15	8	7	9	0
25606	G>T	2020-03-14	EPI_ISL_569330	France/IHU-0135/2020		ORF3a	p.A72S	A72S	-1.305	Neutral		66	0.000763447	6	0	55	5	0	0	8	2	56	2	5	3	0	0	56	0	0	0	12	20	13	5	0	9	7	0
26951	G>T	2020-03-13	EPI_ISL_435649	USA/CA-SCCPHD-UC170/2020		M	no AA change					66	0.000763447	3	12	37	12	1	1	5	20	41	3	8	8	4	1	42	0	0	0	9	4	8	9	25	1	4	6
1887	C>T	2020-03-04	EPI_ISL_483194	USA/CA-ALSR-0515-SAN/2020		nsp2	p.A361V	A361V	-1.3	Neutral		65	0.00075188	0	1	2	62	0	0	0	2	63	0	1	1	0	0	63	0	0	0	28	25	11	1	0	0	0	0
3768	C>T	2020-01-23	EPI_ISL_411950	Jiangsu/JS01/2020		nsp3	p.T350I	T350I	-1.185	Neutral		65	0.00075188	1	12	17	28	4	3	14	6	45	1	8	6	5	0	45	0	2	2	13	5	5	26	6	1	4	1
5784	C>T	2020-02-24	EPI_ISL_412970	USA/WA2/2020		nsp3	p.T1022I	T1022I	-0.944	Neutral		65	0.00075188	3	2	29	30	0	1	15	15	35	3	9	11	4	3	35	0	0	6	15	9	3	12	14	6	0	0
6636	C>T	2020-02-25	EPI_ISL_413619	USA/CruiseA-14/2020		nsp3	p.T1306I	T1306I	-0.865	Neutral		65	0.00075188	1	3	45	16	0	0	3	6	56	1	2	2	0	2	58	0	0	1	9	24	4	14	6	7	0	0
10138	C>T	2020-02-04	EPI_ISL_410715	Singapore/9/2020		3C-like_proteinase	no AA change					65	0.00075188	0	17	23	18	4	3	8	15	42	1	5	11	2	4	42	0	0	3	8	11	12	11	8	3	9	0
19402	C>T	2020-03-18	EPI_ISL_418429	France/ARA10876/2020		3-to-5_exonuclease	p.H455Y	H455Y	-0.508	Neutral		65	0.00075188	18	0	31	16	0	0	16	2	47	0	7	6	4	0	48	0	0	0	2	7	4	17	24	6	5	0
26151	C>T	2020-03-12	EPI_ISL_523937	Germany/NW-HHU-66/2020		ORF3a	no AA change					65	0.00075188	2	0	19	43	1	0	2	3	60	0	2	0	1	0	62	0	0	0	6	4	16	24	6	5	4	0
27110	C>T	2020-04-20	EPI_ISL_447587	India/TN-CCMB-C4-15/2020		M	no AA change					65	0.00075188	0	56	4	5	0	0	10	31	24	3	27	11	0	0	24	0	0	0	0	2	9	46	0	1	0	7
29218	C>T	2020-03-26	EPI_ISL_425950	Scotland/EDB227/2020		N	no AA change					65	0.00075188	0	19	23	6	16	1	17	28	20	0	8	15	8	0	34	0	0	0	7	15	15	8	14	4	0	2
29272	C>T	2020-02-15	EPI_ISL_497848	HongKong/HKU-200723-081/2020		N	no AA change					65	0.00075188	0	6	17	36	6	0	4	10	51	0	3	7	3	1	51	0	0	1	5	19	16	12	9	3	0	0
10465	G>A	2020-03-16	EPI_ISL_429301	Denmark/ALAB-HH49/2020		3C-like_proteinase	no AA change					65	0.00075188	0	59	5	1	0	0	26	33	6	8	24	21	6	0	6	0	0	0	4	1	0	59	0	1	0	0
26951	G>A	2020-03-13	EPI_ISL_429294	Denmark/ALAB-HH38/2020		M	no AA change					65	0.00075188	0	3	61	0	1	0	3	0	62	0	1	1	1	0	62	0	0	0	46	19	0	0	0	0	0	0
199	G>T	2020-02-25	EPI_ISL_447252	Taiwan/TSGH-26/2020		5UTR						65	0.00075188	0	3	54	8	0	0	6	5	54	0	4	7	0	0	54	0	0	1	8	2	26	26	1	0	1	0
16935	G>T	2020-03-13	EPI_ISL_428870	Russia/Moscow-64601/2020		helicase	p.M233I	M233I	-1.002	Neutral		65	0.00075188	0	6	19	38	1	1	9	8	48	2	8	6	1	0	48	0	0	0	8	5	26	14	8	0	2	2
17122	G>T	2020-03-25	EPI_ISL_425930	Scotland/EDB185/2020		helicase	p.A296S	A296S	-1.75	Neutral		65	0.00075188	2	0	45	15	2	1	6	1	58	0	1	1	2	2	59	0	0	0	5	15	2	22	11	7	2	1
21220	G>T	2020-03-11	EPI_ISL_490209	Peru/LIM-INS-015/2020		2-O-ribose_methyltransferase	p.A188S	A188S	-0.346	Neutral		65	0.00075188	0	3	43	15	1	3	5	3	57	0	5	1	1	1	57	0	0	0	7	5	23	12	7	8	3	0
29616	G>T	2020-03-13	EPI_ISL_528045	Switzerland/BL-UHB-42189451/2020		ORF10	p.R20I	R20I	-8	Deleterious		65	0.00075188	0	46	6	13	0	0	3	44	18	1	32	13	0	0	19	0	0	0	2	13	3	18	20	9	0	0
29607	T>C	2020-04-05	EPI_ISL_445571	Wales/PHWC-2A49B/2020		ORF10	p.L17P	L17P	-7	Deleterious		65	0.00075188	0	0	65	0	0	0	0	0	65	0	0	0	0	0	65	0	0	0	0	11	23	31	0	0	0	0
8092	C>T	2020-01-27	EPI_ISL_434569	HongKong/HKU-908a/2020		nsp3	no AA change					64	0.000740312	6	7	29	20	0	2	14	8	42	2	9	6	3	3	41	0	2	0	8	9	11	16	16	0	2	0
18131	C>T	2020-03-06	EPI_ISL_420351	Belgium/VMC-030695/2020		3-to-5_exonuclease	p.T31I	T31I	-1.36	Neutral		64	0.000740312	2	1	33	7	0	21	5	2	57	0	3	1	2	1	57	0	0	0	5	7	5	37	8	2	0	0
20555	C>T	2020-03-14	EPI_ISL_416686	USA/WA-UW148/2020		endoRNAse	p.S312F	S312F	-4.536	Deleterious		64	0.000740312	1	0	21	42	0	0	1	33	30	1	11	16	6	1	29	0	0	0	4	6	4	40	7	3	0	0
24138	C>T	2020-03-06	EPI_ISL_454467	Sweden/20-08095/2020		S	p.T859I	T859I	-0.011	Neutral		64	0.000740312	0	2	22	33	7	0	4	4	56	2	2	2	6	0	52	0	0	0	8	33	1	10	2	9	0	1
29274	C>T	2020-03-17	EPI_ISL_421399	USA/NY-PV08448/2020		N	p.T334I	T334I	-2.72	Deleterious		64	0.000740312	0	8	42	10	4	0	9	9	46	1	9	5	3	1	45	0	0	0	6	6	13	12	9	13	5	0
21204	G>T	2020-03-09	EPI_ISL_437915	Austria/CeMM0025/2020		2-O-ribose_methyltransferase	p.K182N	K182N	-1.437	Neutral		64	0.000740312	0	2	47	15	0	0	3	12	49	0	2	3	3	6	50	0	0	0	13	2	6	9	5	22	7	0
25644	G>T	2020-03-13	EPI_ISL_450100	USA/NY-PV09421/2020		ORF3a	no AA change					64	0.000740312	6	8	22	26	2	0	6	12	46	1	6	9	2	2	44	0	0	0	12	9	14	10	13	6	0	0
26152	G>T	2020-03-17	EPI_ISL_542394	Italy/LOM-UniMI-L486/2020		ORF3a	p.G254*					64	0.000740312	0	16	38	9	0	1	13	13	38	4	6	10	3	1	40	0	0	0	2	4	16	23	6	9	2	2
27670	G>T	2020-03-19	EPI_ISL_476774	USA/CA-CZB-1757/2020		ORF7a	p.V93F	V93F	-1.053	Neutral		64	0.000740312	0	4	11	46	2	1	7	6	51	0	6	5	1	0	52	0	0	0	5	16	9	23	6	2	1	2
28960	G>T	2020-03-18	EPI_ISL_492116	Australia/SAP159/2020		N	p.Q229H	Q229H	-1.12	Neutral		64	0.000740312	1	6	23	32	2	0	8	3	53	3	2	3	2	0	54	0	0	0	3	7	23	8	2	12	8	1
8788	T>C	2020-03-13	EPI_ISL_429294	Denmark/ALAB-HH38/2020		nsp4	no AA change					64	0.000740312	0	3	60	0	1	0	3	0	61	0	1	1	1	0	61	0	0	0	45	19	0	0	0	0	0	0
539	C>T	2020-03-26	EPI_ISL_508890	France/ARA14623/2020		leader_protein	p.L92F	L92F	-1.644	Neutral		63	0.000728745	7	2	9	44	1	0	6	12	45	2	5	4	2	0	50	0	0	0	1	25	17	13	6	1	0	0
4993	C>T	2020-03-17	EPI_ISL_512760	Australia/WA107/2020		nsp3	no AA change					63	0.000728745	1	1	30	30	1	0	1	5	57	0	2	1	4	0	56	0	0	0	4	8	20	8	4	10	9	0
10755	C>T	2020-03-03	EPI_ISL_542279	Italy/LOM-UniMI-L334/2020		3C-like_proteinase	p.A234V	A234V	-3.594	Deleterious		63	0.000728745	2	6	25	22	2	6	7	16	40	2	13	3	4	2	39	0	0	0	9	7	8	16	3	20	0	0
13860	C>T	2020-03-20	EPI_ISL_483004	USA/MN-MDH-1283/2020		RNA-dependent_RNA_polymerase	no AA change					63	0.000728745	0	5	32	21	5	0	10	8	45	0	6	9	2	1	45	0	0	0	3	11	14	13	12	5	4	1
13994	C>T	2020-03-20	EPI_ISL_528258	Switzerland/BS-UHB-42199905/2020		RNA-dependent_RNA_polymerase	p.A185V	A185V	-3.188	Deleterious		63	0.000728745	0	2	12	48	0	1	7	4	52	1	1	3	5	0	53	0	0	0	4	5	14	28	4	6	2	0
16111	C>T	2020-03-15	EPI_ISL_437584	USA/CA-SR0199/2020		RNA-dependent_RNA_polymerase	no AA change					63	0.000728745	3	4	36	17	3	0	2	8	53	1	2	3	3	1	53	0	0	0	9	6	7	9	17	13	2	0
18647	C>T	2020-03-05	EPI_ISL_454756	Netherlands/Utrecht_10007/2020		3-to-5_exonuclease	p.P203L	P203L	-3.412	Deleterious		63	0.000728745	3	3	33	24	0	0	7	10	46	3	8	5	2	1	44	0	0	0	16	10	6	11	9	8	1	2
23604	C>T	2020-03-20	EPI_ISL_440369	England/CAMB-74140/2020		S	p.P681L	P681L	0.093	Neutral		63	0.000728745	0	0	2	59	1	1	2	2	59	0	2	1	1	0	59	0	0	0	1	15	15	28	1	3	0	0
23664	C>T	2020-03-31	EPI_ISL_478663	England/NORT-295E5F/2020		S	p.A701V	A701V	0.597	Neutral		63	0.000728745	2	1	41	19	0	0	4	6	53	0	3	7	0	0	53	0	0	0	1	4	12	33	3	3	7	0
27769	C>T	2020-03-17	EPI_ISL_453825	Portugal/PT0109/2020		ORF7b	p.S5L	S5L	-2	Neutral		63	0.000728745	0	3	58	1	0	1	4	4	55	0	2	5	1	0	55	0	0	0	12	4	1	1	1	1	43	0
28866	C>T	2020-04-01	EPI_ISL_427471	USA/NY-NYUMC174/2020		N	p.T198I	T198I	-2.386	Neutral		63	0.000728745	1	0	59	2	1	0	3	0	60	0	1	2	0	0	60	0	0	0	0	8	4	39	2	10	0	0
4510	G>A	2020-03-29	EPI_ISL_447258	Israel/990430265/2020		nsp3	no AA change					63	0.000728745	0	18	45	0	0	0	7	10	46	0	6	3	3	0	51	0	0	0	2	5	1	15	21	9	3	7
28396	G>A	2020-03-17	EPI_ISL_541340	Brazil/PR-5617/2020		N	no AA change					63	0.000728745	0	10	40	12	0	1	9	12	42	1	5	7	2	0	48	0	0	0	5	7	6	5	3	25	9	3
29751	G>C	2020-02-15	EPI_ISL_416570	Japan/DP0065/2020		3UTR						63	0.000728745	3	4	41	10	5	0	11	10	42	2	5	13	1	1	41	0	0	2	14	11	2	10	6	10	4	4
15906	G>T	2020-03-19	EPI_ISL_511060	Portugal/PT0801/2020		RNA-dependent_RNA_polymerase	p.Q822H	Q822H	0.367	Neutral		63	0.000728745	3	10	28	18	3	1	10	8	45	2	3	7	4	2	45	0	0	0	4	15	7	16	9	10	2	0
8296	T>C	2020-03-11	EPI_ISL_479662	SouthKorea/CNUHV03/2020		nsp3	no AA change					63	0.000728745	0	7	51	5	0	0	1	5	57	0	3	3	0	0	57	0	0	0	2	0	6	16	24	15	0	0
9289	T>C	2020-07-22	EPI_ISL_526086	USA/TX-OHSU-1633/2020		nsp4	no AA change					63	0.000728745	0	0	62	1	0	0	1	0	62	0	1	0	0	0	62	0	0	0	0	0	0	0	1	30	32	0
23947	A>G	2020-03-19	EPI_ISL_421315	USA/WI-UW-57/2020		S	no AA change					62	0.000717178	0	3	3	56	0	0	0	3	59	0	0	1	2	0	59	0	0	0	15	16	0	27	1	1	2	0
6336	C>T	2020-03-17	EPI_ISL_456175	NewZealand/20VR0990/2020		nsp3	p.S1206L	S1206L	-1.047	Neutral		62	0.000717178	0	7	36	13	3	3	4	2	56	1	2	0	1	1	57	0	0	0	4	8	10	30	4	5	1	0
11620	C>T	2020-03-17	EPI_ISL_475572	England/IC19/2020		nsp6	no AA change					62	0.000717178	0	13	34	12	2	1	9	11	42	0	7	7	6	0	42	0	0	0	8	7	10	15	5	14	3	0
12756	C>T	2020-02-09	EPI_ISL_418815	HongKong/HKPU36-0702/2020		nsp9	p.T24I	T24I	-1.403	Neutral		62	0.000717178	0	2	24	36	0	0	3	4	55	0	5	2	0	0	55	0	0	1	6	2	5	30	5	5	8	0
15240	C>T	2020-02-29	EPI_ISL_417142	USA/WA-S89/2020		RNA-dependent_RNA_polymerase	no AA change					62	0.000717178	1	6	27	27	0	1	7	13	42	0	7	8	2	0	45	0	0	2	16	13	3	12	3	3	10	0
18348	C>T	2020-03-11	EPI_ISL_418831	Canada/BC_5275718/2020		3-to-5_exonuclease	no AA change					62	0.000717178	1	2	34	17	1	7	14	7	41	0	6	7	5	3	41	0	0	0	14	22	8	11	3	1	3	0
24099	C>T	2020-01-21	EPI_ISL_428443	Guangdong/20SF115/2020		S	p.A846V	A846V	1.392	Neutral		62	0.000717178	5	1	50	3	3	0	20	9	33	0	5	9	9	6	33	0	1	0	33	16	2	2	4	2	2	0
25006	C>T	2020-02-02	EPI_ISL_416401	Shanghai/SH0114/2020		S	no AA change					62	0.000717178	0	10	44	8	0	0	5	6	51	3	3	4	1	0	51	0	0	1	2	5	13	1	10	21	4	5
26111	C>T	2020-03-09	EPI_ISL_429359	Denmark/ALAB-SSI141/2020		ORF3a	p.P240L	P240L	-2.21	Neutral		62	0.000717178	0	10	35	14	0	3	7	8	47	0	5	9	1	0	47	0	0	0	8	17	5	17	5	8	2	0
26750	C>T	2020-03-26	EPI_ISL_429612	USA/WA-UW-4609/2020		M	no AA change					62	0.000717178	0	0	58	4	0	0	37	14	11	1	6	19	23	2	11	0	0	0	1	50	2	4	0	1	3	1
27294	C>T	2020-03-11	EPI_ISL_429121	Sweden/20-08151/2020		ORF6	no AA change					62	0.000717178	2	2	31	25	1	1	8	3	51	1	3	3	4	0	51	0	0	0	8	18	7	18	5	4	1	1
9389	G>A	2020-04-26	EPI_ISL_458031	India/TN-CCMB-C6/2020		nsp4	p.D279N	D279N	-0.232	Neutral		62	0.000717178	0	54	6	1	1	0	8	45	9	9	32	10	2	0	9	0	0	0	0	3	11	29	1	14	4	0
1843	G>T	2020-04-05	EPI_ISL_441558	England/CAMB-7CC83/2020		nsp2	p.Q346H	Q346H	-1.362	Neutral		62	0.000717178	0	0	37	2	0	23	0	4	58	0	0	1	1	2	58	0	0	0	0	5	7	19	10	21	0	0
3323	G>T	2020-04-03	EPI_ISL_447790	Colombia/VAC-GVI-93538/2020		nsp3	p.V202F	V202F	-1.34	Neutral		62	0.000717178	0	0	61	0	0	1	0	1	61	0	0	0	1	0	61	0	0	0	0	1	0	1	2	31	27	0
5617	G>T	2020-05-14	EPI_ISL_476754	USA/MN-MDH-1169/2020		nsp3	p.Q966H	Q966H	0.202	Neutral		62	0.000717178	0	0	0	62	0	0	0	0	62	0	0	0	0	0	62	0	0	0	0	0	2	60	0	0	0	0
28817	G>T	2020-03-11	EPI_ISL_537429	Spain/RI-IBV-99005887/2020		N	p.A182S	A182S	0.639	Neutral		62	0.000717178	0	3	28	17	14	0	8	7	47	1	10	1	3	0	47	0	0	0	2	7	3	12	2	29	7	0
29785	T>A	2020-08-28	EPI_ISL_540719	England/SHEF-C0B65/2020		3UTR						62	0.000717178	0	0	61	1	0	0	0	0	62	0	0	0	0	0	62	0	0	0	0	0	0	0	0	19	43	0
5465	T>C	2020-04-06	EPI_ISL_446239	Wales/PHWC-2F37B/2020		nsp3	p.Y916H	Y916H	0.344	Neutral		62	0.000717178	0	0	61	1	0	0	0	0	62	0	0	0	0	0	62	0	0	0	0	15	20	25	2	0	0	0
11320	T>C	2020-03-12	EPI_ISL_417364	USA/WA-UW215/2020		nsp6	no AA change					62	0.000717178	0	0	2	60	0	0	0	0	62	0	0	0	0	0	62	0	0	0	59	1	1	0	1	0	0	0
18398	T>C	2020-03-31	EPI_ISL_534868	England/OXON-B35A3/2020		3-to-5_exonuclease	p.V120A	V120A	0.238	Neutral		62	0.000717178	0	0	62	0	0	0	0	0	62	0	0	0	0	0	62	0	0	0	1	23	11	2	0	0	0	25
13794	T>G	2020-06-11	EPI_ISL_559533	England/ALDP-4A8A44/2020		RNA-dependent_RNA_polymerase	no AA change					62	0.000717178	0	0	62	0	0	0	0	0	62	0	0	0	0	0	62	0	0	0	0	0	0	55	7	0	0	0
4197	A>G	2020-04-27	EPI_ISL_463481	USA/WA-S991/2020		nsp3	p.E493G	E493G	-1.471	Neutral		61	0.00070561	0	0	0	61	0	0	0	1	60	0	0	1	0	0	60	0	0	0	0	6	33	11	5	6	0	0
28841	A>G	2020-03-21	EPI_ISL_456195	NewZealand/20VR1192/2020		N	p.S190G	S190G	-1.205	Neutral		61	0.00070561	0	0	23	37	1	0	3	3	55	0	1	0	0	0	60	0	0	0	3	25	22	9	2	0	0	0
527	C>T	2020-03-17	EPI_ISL_542340	Italy/LOM-UniMI-L421/2020		leader_protein	no AA change					61	0.00070561	0	7	41	10	3	0	4	10	47	0	6	6	0	2	47	0	0	0	7	7	4	30	3	7	1	2
583	C>T	2020-01-16	EPI_ISL_404227	Zhejiang/WZ-01/2020		leader_protein	no AA change					61	0.00070561	3	6	36	8	6	2	9	17	35	2	6	7	7	4	35	0	1	0	14	18	4	6	7	7	2	2
854	C>T	2020-03-27	EPI_ISL_461018	Netherlands/Limburg_30/2020		nsp2	p.P17S	P17S	-6.142	Deleterious		61	0.00070561	0	1	58	2	0	0	1	3	57	0	0	2	0	1	58	0	0	0	2	6	0	45	2	1	0	5
3045	C>T	2020-03-17	EPI_ISL_511214	Portugal/PT1253/2020		nsp3	p.P109L	P109L	-1.036	Neutral		61	0.00070561	0	6	34	19	2	0	24	14	23	0	5	7	8	10	31	0	0	0	15	12	15	9	3	7	0	0
6472	C>T	2020-04-24	EPI_ISL_439237	Scotland/EDB2599/2020		nsp3	no AA change					61	0.00070561	0	0	56	4	0	1	2	0	59	0	0	1	0	1	59	0	0	0	0	8	37	15	1	0	0	0
6606	C>T	2020-03-01	EPI_ISL_542266	Italy/LOM-UniMI-L314/2020		nsp3	p.S1296F	S1296F	-2.535	Deleterious		61	0.00070561	0	1	33	25	2	0	4	6	51	0	5	3	0	2	51	0	0	0	7	13	10	16	4	10	0	1
6633	C>T	2020-03-22	EPI_ISL_421492	Portugal/PT0089/2020		nsp3	p.A1305V	A1305V	0.258	Neutral		61	0.00070561	0	9	42	9	1	0	9	6	46	4	3	4	0	2	48	0	0	0	2	7	10	30	4	7	0	1
13011	C>T	2020-03-30	EPI_ISL_479996	Japan/PG-0321/2020		nsp9	p.T109I	T109I	-4.5	Deleterious		61	0.00070561	1	2	37	9	12	0	11	10	40	1	12	5	2	0	41	0	0	0	1	30	3	2	16	7	2	0
16915	C>T	2020-03-18	EPI_ISL_491448	CostaRica/INC-0037/2020		helicase	no AA change					61	0.00070561	3	8	43	5	2	0	4	8	49	2	3	4	3	0	49	0	0	0	2	12	3	8	7	22	7	0
29686	C>T	2020-03-06	EPI_ISL_425797	Scotland/CVR66/2020		3UTR						61	0.00070561	1	2	45	11	2	0	3	6	52	0	1	4	5	0	51	0	0	0	21	9	7	8	4	0	11	1
24102	G>A	2020-04-06	EPI_ISL_446239	Wales/PHWC-2F37B/2020		S	p.R847K	R847K	-0.941	Neutral		61	0.00070561	0	0	61	0	0	0	0	0	61	0	0	0	0	0	61	0	0	0	0	15	20	24	2	0	0	0
3518	G>T	2020-01-24	EPI_ISL_428461	Guangdong/20SF316/2020		nsp3	p.V267F	V267F	-0.995	Neutral		61	0.00070561	0	2	3	56	0	0	1	1	59	0	0	1	1	0	59	0	2	1	0	21	35	1	0	0	1	0
17808	G>T	2020-03-14	EPI_ISL_434755	USA/TX-HMH046/2020		helicase	p.K524N	K524N	-1.8	Neutral		61	0.00070561	1	3	10	46	1	0	2	7	52	0	2	3	1	0	55	0	0	0	20	18	7	11	0	4	1	0
25471	G>T	2020-03-12	EPI_ISL_476922	USA/UN-UW-666/2020		ORF3a	p.D27Y	D27Y	0.352	Neutral		61	0.00070561	4	2	43	10	1	1	2	5	54	0	2	2	2	1	54	0	0	0	10	12	2	5	3	26	3	0
29773	G>T	2020-03-16	EPI_ISL_459976	Morocco/6898/2020		3UTR						61	0.00070561	1	4	53	1	0	2	2	6	53	0	1	5	0	1	54	0	0	0	8	39	12	0	2	0	0	0
22843	T>C	2020-06-08	EPI_ISL_517875	USA/FL-BPHL-0985/2020		S	no AA change					61	0.00070561	0	0	0	61	0	0	0	0	61	0	0	0	0	0	61	0	0	0	0	0	0	13	20	27	1	0
6693	A>G	2020-03-11	EPI_ISL_416654	USA/WA-UW116/2020		nsp3	p.K1325R	K1325R	-0.861	Neutral		60	0.000694043	0	0	6	52	2	0	4	2	54	0	2	1	3	0	54	0	0	0	29	25	4	0	2	0	0	0
7479	A>G	2020-01-20	EPI_ISL_527871	Yunnan/KMS1/2020		nsp3	p.N1587S	N1587S	-0.441	Neutral		60	0.000694043	0	6	43	5	5	1	10	9	41	0	3	10	4	3	40	0	1	0	32	16	9	1	1	0	0	0
882	C>T	2020-03-27	EPI_ISL_475684	USA/CA-CSMC7/2020		nsp2	p.A26V	A26V	-2.923	Deleterious		60	0.000694043	0	2	54	2	2	0	3	3	54	0	1	4	1	0	54	0	0	0	1	1	0	11	19	26	2	0
2110	C>T	2020-03-13	EPI_ISL_418901	USA/MN-UW334/2020		nsp2	no AA change					60	0.000694043	1	3	33	23	0	0	0	6	54	3	1	0	3	0	53	0	0	0	7	8	11	8	14	12	0	0
6968	C>T	2020-03-09	EPI_ISL_464806	England/201160910/2020		nsp3	no AA change					60	0.000694043	0	3	49	4	3	1	9	6	45	1	6	4	3	1	45	0	0	0	6	24	3	2	13	4	5	3
18928	C>T	2020-03-03	EPI_ISL_417383	Australia/NSW15/2020		3-to-5_exonuclease	p.P297S	P297S	-7.911	Deleterious		60	0.000694043	1	16	17	4	22	0	16	16	28	4	13	10	5	1	27	0	0	0	23	4	9	5	14	4	1	0
24912	C>T	2020-03-29	EPI_ISL_420203	England/SHEF-C045B/2020		S	p.T1117I	T1117I	-0.65	Neutral		60	0.000694043	0	1	50	7	2	0	3	7	50	0	5	5	0	0	50	0	0	0	1	1	1	10	29	15	3	0
15908	G>A	2020-04-03	EPI_ISL_475648	USA/CA-CSMC37/2020		RNA-dependent_RNA_polymerase	p.G823D	G823D	2.212	Neutral		60	0.000694043	0	1	0	59	0	0	3	2	55	0	0	0	3	2	55	0	0	0	0	4	49	6	0	1	0	0
3564	G>T	2020-03-22	EPI_ISL_426676	Australia/VIC368/2020		nsp3	p.G282V	G282V	-2.956	Deleterious		60	0.000694043	0	0	0	1	59	0	26	15	19	2	19	19	13	0	7	0	0	0	21	0	1	0	37	0	0	1
3692	G>T	2020-03-23	EPI_ISL_508787	USA/FL-BPHL-0583/2020		nsp3	p.V325F	V325F	-1.28	Neutral		60	0.000694043	0	1	39	20	0	0	3	3	54	1	1	2	1	1	54	0	0	0	3	13	1	24	16	2	1	0
13513	G>T	2020-03-13	EPI_ISL_424174	USA/CT-UW-1365/2020		RNA-dependent_RNA_polymerase	p.G25C	G25C	-7.823	Deleterious		60	0.000694043	0	0	0	60	0	0	0	0	60	0	0	0	0	0	60	0	0	0	4	4	9	29	7	7	0	0
18985	G>T	2020-03-09	EPI_ISL_436076	USA/NY-SURV0874/2020		3-to-5_exonuclease	p.V316F	V316F	-1.42	Neutral		60	0.000694043	1	2	9	46	2	0	5	6	49	0	2	3	4	1	50	0	0	0	5	4	4	15	6	4	22	0
21255	G>T	2020-03-16	EPI_ISL_434464	Greece/145/2020	CEVg8	2-O-ribose_methyltransferase	no AA change					60	0.000694043	0	6	49	3	0	2	1	6	53	1	2	4	0	0	53	0	0	0	3	15	27	6	2	2	4	1
25687	G>T	2020-02-26	EPI_ISL_490010	SaudiArabia/656/2020		ORF3a	p.A99S	A99S	-2.305	Neutral		60	0.000694043	0	4	52	3	1	0	3	2	55	0	3	2	0	1	54	0	0	1	2	8	14	24	0	5	3	3
27264	T>G	2020-05-21	EPI_ISL_461931	England/NOTT-11184F/2020		ORF6	no AA change					60	0.000694043	0	0	60	0	0	0	0	0	60	0	0	0	0	0	60	0	0	0	0	0	1	38	21	0	0	0
2526	A>C	2020-04-02	EPI_ISL_474921	Spain/CM-IBV-003785/2020		nsp2	p.E574A	E574A	-2.5	Deleterious		59	0.000682475	0	0	57	2	0	0	0	1	58	0	0	0	1	0	58	0	0	0	0	6	27	24	2	0	0	0
2641	A>G	2020-04-30	EPI_ISL_441892	England/NOTT-110A95/2020		nsp2	no AA change					59	0.000682475	0	0	59	0	0	0	0	0	59	0	0	0	0	0	59	0	0	0	0	1	4	50	4	0	0	0
2895	A>G	2020-06-30	EPI_ISL_557380	England/ALDP-6FC72A/2020		nsp3	p.D59G	D59G	-1.844	Neutral		59	0.000682475	0	0	59	0	0	0	0	0	59	0	0	0	0	0	59	0	0	0	0	0	0	3	31	24	1	0
1314	C>T	2020-03-19	EPI_ISL_440359	England/CAMB-7426B/2020		nsp2	p.T170I	T170I	0.983	Neutral		59	0.000682475	0	1	39	19	0	0	8	3	48	1	1	0	5	0	52	0	0	0	11	31	5	9	1	1	0	1
3817	C>T	2020-02-13	EPI_ISL_454417	Guangdong/MZ01/2020		nsp3	no AA change					59	0.000682475	3	13	33	7	3	0	4	12	43	0	8	2	7	0	42	0	0	2	4	11	5	29	4	4	0	0
10015	C>T	2020-03-07	EPI_ISL_460353	USA/MA-MGH-00416/2020		nsp4	no AA change					59	0.000682475	0	0	2	54	1	2	6	3	50	0	1	1	4	3	50	0	0	0	9	2	5	31	9	2	0	1
10156	C>T	2020-03-08	EPI_ISL_419683	Spain/VC-FISABIO-19/2020		3C-like_proteinase	no AA change					59	0.000682475	1	1	32	22	1	2	2	11	46	0	3	5	4	1	46	0	0	0	6	28	8	12	0	1	4	0
16308	C>T	2020-02-10	EPI_ISL_416396	Shanghai/SH0106/2020		helicase	no AA change					59	0.000682475	1	1	18	39	0	0	9	5	45	5	6	0	3	1	44	0	0	1	4	12	12	18	2	2	7	1
18129	C>T	2020-03-12	EPI_ISL_570062	USA/WA-UW-520/2020		3-to-5_exonuclease	no AA change					59	0.000682475	1	10	28	19	1	0	4	11	44	1	9	4	1	0	44	0	0	0	3	4	7	15	9	17	4	0
18570	C>T	2020-03-02	EPI_ISL_429335	Denmark/ALAB-SSI103/2020		3-to-5_exonuclease	no AA change					59	0.000682475	2	2	27	22	3	3	4	13	42	3	3	6	1	3	43	0	0	0	10	14	10	15	4	6	0	0
18657	C>T	2020-03-13	EPI_ISL_535755	Canada/QC-LSPQ-L00216993/2020		3-to-5_exonuclease	no AA change					59	0.000682475	1	2	36	11	9	0	9	7	43	3	1	6	5	1	43	0	0	0	8	29	3	3	4	7	5	0
19140	C>T	2020-03-22	EPI_ISL_440072	England/CAMB-72D11/2020		3-to-5_exonuclease	no AA change					59	0.000682475	0	0	59	0	0	0	0	1	58	0	0	1	0	0	58	0	0	0	1	7	20	23	6	1	0	1
21595	C>T	2020-03-07	EPI_ISL_417186	SouthAfrica/R03006/2020		S	no AA change					59	0.000682475	4	5	40	9	1	0	13	17	29	1	17	11	4	1	25	0	0	0	4	1	7	7	30	7	3	0
24382	C>T	2020-03-03	EPI_ISL_539500	Spain/AR-ISCIII-201435/2020		S	no AA change					59	0.000682475	0	8	17	31	3	0	5	14	40	0	5	5	7	1	41	0	0	0	8	13	19	6	4	0	7	2
28826	C>T	2020-02-01	EPI_ISL_416336	Shanghai/SH0027/2020		N	p.R185C	R185C	-4.5	Deleterious		59	0.000682475	2	8	24	20	2	3	12	9	38	3	8	5	4	0	39	0	0	2	24	16	6	3	6	1	0	1
28361	G>A	2020-03-12	EPI_ISL_535744	Canada/QC-LSPQ-L00216190/2020		N	p.G30R	G30R	-0.455	Neutral		59	0.000682475	0	0	4	55	0	0	33	22	4	1	10	16	17	10	5	0	0	0	55	1	1	1	1	0	0	0
26450	G>T	2020-03-18	EPI_ISL_431292	Fujian/IM3520004T/2020		E	p.R69I	R69I	-2.691	Deleterious		59	0.000682475	3	1	54	0	1	0	4	5	50	1	4	1	1	0	52	0	0	0	4	3	12	33	4	2	1	0
29808	G>T	2020-05-21	EPI_ISL_496518	India/MH-AFMC-5286/2020		3UTR						59	0.000682475	0	5	0	54	0	0	0	5	54	0	3	2	0	0	54	0	0	0	0	0	5	3	0	4	47	0
4402	T>C	2020-01-25	EPI_ISL_407193	SouthKorea/KCDC03/2020		nsp3	no AA change					59	0.000682475	0	58	0	0	0	1	16	10	33	0	5	19	2	0	33	0	13	16	29	1	0	0	0	0	0	0
24923	T>C	2020-03-31	EPI_ISL_453188	Scotland/EDB5108/2020		S	p.F1121L	F1121L	0.849	Neutral		59	0.000682475	0	0	57	2	0	0	0	0	59	0	0	0	0	0	59	0	0	0	1	21	33	4	0	0	0	0
16512	A>G	2020-04-10	EPI_ISL_512816	SierraLeone/KGH-G-8625/2020		helicase	no AA change					58	0.000670908	4	53	1	0	0	0	13	40	5	0	14	31	8	0	5	0	0	0	0	5	0	53	0	0	0	0
1060	C>T	2020-03-12	EPI_ISL_464963	England/20118130804/2020		nsp2	no AA change					58	0.000670908	0	2	13	41	1	1	1	6	51	0	6	1	0	0	51	0	0	0	2	5	14	28	2	5	2	0
3961	C>T	2020-04-09	EPI_ISL_439782	England/LIVE-999B6/2020		nsp3	no AA change					58	0.000670908	2	37	18	0	1	0	18	30	10	6	21	18	3	0	10	0	0	0	0	2	11	24	18	1	2	0
6651	C>T	2020-03-27	EPI_ISL_458694	England/NORT-289137/2020		nsp3	p.A1311V	A1311V	0.638	Neutral		58	0.000670908	1	1	18	9	29	0	14	14	30	1	14	10	3	0	30	0	0	0	4	14	29	4	4	2	0	1
8655	C>T	2020-03-04	EPI_ISL_560619	France/GE8766/2020		nsp4	p.S34F	S34F	-0.523	Neutral		58	0.000670908	4	7	30	15	2	0	11	9	38	1	6	6	5	1	39	0	0	0	12	20	12	5	4	2	3	0
18687	C>T	2020-03-11	EPI_ISL_452448	Spain/AN-IBV-001926/2020		3-to-5_exonuclease	no AA change					58	0.000670908	0	1	35	21	0	1	1	3	54	0	0	2	2	1	53	0	0	0	4	4	6	34	5	4	1	0
18713	C>T	2020-03-24	EPI_ISL_420171	England/SHEF-C08B9/2020		3-to-5_exonuclease	p.A225V	A225V	-2.143	Neutral		58	0.000670908	0	0	57	1	0	0	6	9	43	0	2	6	3	4	43	0	0	0	28	29	0	1	0	0	0	0
22987	C>T	2020-03-26	EPI_ISL_529222	England/BIRM-61E4F/2020		S	no AA change					58	0.000670908	5	6	26	14	5	2	7	16	35	2	10	6	7	0	33	0	0	0	3	9	6	9	25	3	3	0
25614	C>T	2020-03-11	EPI_ISL_542215	Italy/LOM-UniMI-L228/2020		ORF3a	no AA change					58	0.000670908	4	2	31	21	0	0	2	10	46	1	2	4	3	2	46	0	0	0	9	8	7	9	4	1	20	0
27972	C>T	2020-03-13	EPI_ISL_465079	England/20119057204/2020		ORF8	p.Q27*					58	0.000670908	0	2	23	31	0	2	2	6	50	1	1	3	4	0	49	0	0	0	5	9	11	21	6	5	1	0
29733	C>T	2020-03-10	EPI_ISL_416451	USA/WA-UW95/2020		3UTR						58	0.000670908	0	5	30	22	1	0	3	8	47	0	7	3	1	0	47	0	0	0	10	13	4	14	12	3	2	0
23587	G>T	2020-03-17	EPI_ISL_417608	Iceland/280/2020		S	p.Q675H	Q675H	-0.04	Neutral		58	0.000670908	0	17	35	5	1	0	12	11	35	1	10	10	2	0	35	0	0	0	3	1	26	15	4	8	1	0
26428	G>T	2020-03-18	EPI_ISL_422854	Netherlands/NA_94/2020		E	p.V62F	V62F	0	Neutral		58	0.000670908	4	1	15	37	1	0	0	2	56	0	0	1	1	1	55	0	0	0	1	6	13	22	2	10	4	0
29688	G>T	2020-03-11	EPI_ISL_416680	USA/WA-UW142/2020		3UTR						58	0.000670908	0	5	32	20	0	1	8	5	45	0	7	1	1	2	47	0	0	0	7	32	3	6	5	2	3	0
25974	A>G	2020-04-08	EPI_ISL_429843	USA/WI-GMF-00822/2020		ORF3a	no AA change					57	0.000659341	43	0	2	12	0	0	16	24	17	4	23	7	5	0	18	0	0	0	0	1	0	13	39	2	0	2
27821	A>G	2020-03-10	EPI_ISL_452117	USA/NJ-CDC-7300/2020		ORF7b	no AA change					57	0.000659341	0	0	0	57	0	0	7	7	43	0	1	0	0	0	56	0	0	0	2	43	12	0	0	0	0	0
3551	C>T	2020-04-24	EPI_ISL_473300	Wales/PHWC-163486/2020		nsp3	p.P278S	P278S	-1.712	Neutral		57	0.000659341	2	2	51	2	0	0	2	0	55	0	2	0	0	0	55	0	0	0	0	3	21	30	1	2	0	0
5284	C>T	2020-02-15	EPI_ISL_416583	Japan/DP0196/2020		nsp3	no AA change					57	0.000659341	9	1	24	16	3	4	7	13	37	2	6	6	4	1	38	0	0	1	12	13	4	12	8	6	1	0
11563	C>T	2020-03-19	EPI_ISL_475323	England/PORT-2D10AC/2020		nsp6	no AA change					57	0.000659341	0	2	13	41	0	1	21	22	14	0	3	4	4	0	46	0	0	0	3	23	20	2	0	6	2	1
13059	C>T	2020-03-13	EPI_ISL_462477	Spain/AN-ISCIII-202659/2020		nsp10	p.T12I	T12I	-3.003	Deleterious		57	0.000659341	12	1	42	2	0	0	14	8	35	1	9	5	6	2	34	0	0	0	23	7	5	5	15	2	0	0
13168	C>T	2020-04-04	EPI_ISL_463287	USA/LA-BIE-039/2020		nsp10	no AA change					57	0.000659341	0	0	47	10	0	0	0	1	56	0	0	1	0	0	56	0	0	0	0	1	0	8	9	28	11	0
18029	C>T	2020-01-23	EPI_ISL_468726	Shanghai/CH-03/2020		helicase	p.A598V	A598V	-0.253	Neutral		57	0.000659341	1	7	19	27	0	3	9	11	37	0	8	8	2	1	38	0	1	1	10	23	5	4	6	5	2	0
27128	C>T	2020-03-22	EPI_ISL_500680	Australia/NSW2238/2020		M	no AA change					57	0.000659341	0	0	35	8	14	0	3	5	49	0	1	2	3	1	50	0	0	0	8	20	8	11	7	3	0	0
27532	C>T	2020-03-10	EPI_ISL_417873	Iceland/91/2020		ORF7a	p.H47Y	H47Y	-3.667	Deleterious		57	0.000659341	0	2	50	4	1	0	12	5	40	0	4	6	1	4	42	0	0	0	5	2	11	6	20	8	5	0
28310	C>T	2020-03-07	EPI_ISL_425804	Scotland/CVR74/2020		N	p.P13S	P13S	-0.913	Neutral		57	0.000659341	14	1	35	7	0	0	7	11	39	0	8	9	0	1	39	0	0	0	4	8	3	6	13	5	16	2
2036	G>T	2020-06-03	EPI_ISL_471145	USA/WI-GMF-05143/2020		nsp2	p.A411S	A411S	-0.438	Neutral		57	0.000659341	0	0	0	52	5	0	3	1	53	0	3	1	1	0	52	0	0	0	0	0	0	29	25	3	0	0
5062	G>T	2020-01-25	EPI_ISL_407193	SouthKorea/KCDC03/2020		nsp3	p.L781F	L781F	-0.855	Neutral		57	0.000659341	0	57	0	0	0	0	16	8	33	0	4	18	2	0	33	0	13	15	29	0	0	0	0	0	0	0
7675	G>T	2020-01-30	EPI_ISL_497962	SouthKorea/KCDC2061/2020		nsp3	no AA change					57	0.000659341	1	8	38	9	0	1	10	6	41	0	6	5	4	1	41	0	1	1	7	11	23	11	1	1	1	0
8179	G>T	2020-01-24	EPI_ISL_428465	Guangdong/20SF616/2020		nsp3	no AA change					57	0.000659341	1	5	31	20	0	0	5	6	46	0	2	4	4	1	46	0	1	0	4	17	3	10	4	4	14	0
22021	G>T	2020-03-11	EPI_ISL_450515	Lebanon/S9_764/2020		S	p.M153I	M153I	0.244	Neutral		57	0.000659341	0	6	36	12	2	1	15	7	35	2	8	8	3	1	35	0	0	0	6	15	10	12	4	8	1	1
26828	G>T	2020-03-22	EPI_ISL_542186	Italy/LOM-UniMI-L196/2020		M	no AA change					57	0.000659341	0	3	14	40	0	0	8	5	44	0	4	3	2	4	44	0	0	0	1	5	6	41	2	2	0	0
29757	G>T	2020-03-26	EPI_ISL_517182	England/LIVE-A8583/2020		3UTR						57	0.000659341	0	3	51	3	0	0	1	3	53	1	2	1	0	0	53	0	0	0	1	16	2	4	2	13	19	0
9667	T>C	2020-03-12	EPI_ISL_535744	Canada/QC-LSPQ-L00216190/2020		nsp4	no AA change					57	0.000659341	0	0	2	55	0	0	33	22	2	1	10	16	18	10	2	0	0	0	55	1	1	0	0	0	0	0
24739	T>C	2020-03-13	EPI_ISL_528046	Switzerland/BS-UHB-42189582/2020		S	no AA change					57	0.000659341	27	0	22	8	0	0	24	29	4	3	16	26	1	1	10	0	0	0	29	27	1	0	0	0	0	0
22404	A>T	2020-03-18	EPI_ISL_420083	Taiwan/128/2020		S	p.E281V	E281V	-0.291	Neutral		56	0.000647773	0	2	7	1	0	46	4	1	51	0	2	2	0	1	51	0	0	0	3	2	3	29	16	3	0	0
2676	C>T	2020-03-12	EPI_ISL_450102	USA/NY-PV09423/2020		nsp2	p.P624L	P624L	-4.37	Deleterious		56	0.000647773	12	1	18	21	3	1	13	12	31	1	9	11	3	0	32	0	0	0	21	5	0	10	11	7	1	1
4999	C>T	2020-03-14	EPI_ISL_515299	USA/NV-NSPHL-A0010/2020		nsp3	no AA change					56	0.000647773	2	0	36	7	11	0	2	9	45	0	5	5	1	2	43	0	0	0	8	22	9	4	8	1	2	2
6539	C>T	2020-03-13	EPI_ISL_510324	Spain/EX-IBV-005015/2020		nsp3	p.H1274Y	H1274Y	0.118	Neutral		56	0.000647773	0	1	42	9	1	3	7	4	45	0	7	4	0	0	45	0	0	0	13	10	5	9	11	6	2	0
7119	C>T	2020-03-10	EPI_ISL_525594	USA/NY-Wadsworth-12767-01/2020		nsp3	p.S1467F	S1467F	-4.293	Deleterious		56	0.000647773	1	2	35	17	1	0	4	1	51	1	0	3	1	0	51	0	0	0	4	7	11	16	5	9	4	0
10277	C>T	2020-03-17	EPI_ISL_421432	USA/NY-PV08496/2020		3C-like_proteinase	p.L75F	L75F	-3.785	Deleterious		56	0.000647773	0	4	15	35	2	0	4	6	46	0	2	5	2	1	46	0	0	0	7	33	5	4	3	0	2	2
10712	C>T	2020-03-10	EPI_ISL_452112	USA/TX-CDC-3009/2020		3C-like_proteinase	p.L220F	L220F	-2.9	Deleterious		56	0.000647773	0	0	5	51	0	0	0	2	54	0	2	1	0	0	53	0	0	0	31	15	10	0	0	0	0	0
16193	C>T	2020-03-22	EPI_ISL_536230	Canada/QC-LSPQ-L00239009/2020		RNA-dependent_RNA_polymerase	p.P918L	P918L	-2.029	Neutral		56	0.000647773	0	0	6	4	0	46	1	1	54	0	0	2	0	0	54	0	0	0	1	4	3	29	16	3	0	0
22088	C>T	2020-03-15	EPI_ISL_508865	Switzerland/ZH-UZH-1000482983/2020		S	p.L176F	L176F	-0.175	Neutral		56	0.000647773	0	1	50	4	0	1	4	4	48	0	3	3	1	1	48	0	0	0	10	8	3	6	9	9	11	0
25460	C>T	2020-02-07	EPI_ISL_430729	Beijing/BJ709/2020		ORF3a	p.A23V	A23V	0.371	Neutral		56	0.000647773	1	7	19	26	0	3	2	8	46	2	5	2	0	1	46	0	0	2	4	5	1	7	0	7	30	0
26894	C>T	2020-02-26	EPI_ISL_413019	Switzerland/ZH-UZH-1000477102/2020		M	no AA change					56	0.000647773	0	5	27	24	0	0	9	4	43	2	3	5	2	1	43	0	0	1	6	8	4	11	10	14	2	0
27247	C>T	2020-02-08	EPI_ISL_451350	Sichuan/SC-PHCC1-029/2020		ORF6	no AA change					56	0.000647773	1	4	26	24	1	0	4	10	42	1	1	5	0	1	48	0	0	2	6	5	0	40	2	1	0	0
27923	C>T	2020-03-22	EPI_ISL_443282	France/B5458/2020		ORF8	no AA change					56	0.000647773	2	3	17	30	0	4	4	5	47	0	3	1	3	2	47	0	0	0	6	12	29	1	6	2	0	0
15406	G>A	2020-03-25	EPI_ISL_570032	USA/WA-UW-3584/2020		RNA-dependent_RNA_polymerase	p.A656T	A656T	-2.515	Deleterious		56	0.000647773	0	0	0	56	0	0	0	0	56	0	0	0	0	0	56	0	0	0	1	24	12	19	0	0	0	0
174	G>T	2020-02-18	EPI_ISL_427810	SouthKorea/KCDC2016/2020		5UTR						56	0.000647773	32	2	17	5	0	0	19	13	24	2	20	9	4	0	21	0	0	1	2	5	2	12	25	2	7	0
4904	G>T	2020-03-27	EPI_ISL_488996	Scotland/EDB2731/2020		nsp3	p.D729Y	D729Y	-1.575	Neutral		56	0.000647773	1	2	7	35	11	0	5	5	46	0	2	1	9	1	43	0	0	0	5	33	7	4	3	1	1	2
11335	G>T	2020-03-17	EPI_ISL_508998	France/ARA10441/2020		nsp6	no AA change					56	0.000647773	1	12	25	12	6	0	11	13	32	2	5	11	4	0	34	0	0	0	3	6	9	18	3	9	5	3
22592	G>T	2020-03-07	EPI_ISL_506954	SouthKorea/KCDC2160/2020		S	p.A344S	A344S	-0.17	Neutral		56	0.000647773	1	4	26	25	0	0	3	1	52	0	2	2	0	0	52	0	0	0	6	9	4	27	1	0	0	9
24095	G>T	2020-03-12	EPI_ISL_528024	Switzerland/BS-UHB-42187670/2020		S	p.A845S	A845S	0.924	Neutral		56	0.000647773	1	6	33	15	1	0	9	9	38	2	6	8	1	0	39	0	0	0	20	8	14	7	6	0	1	0
24926	G>T	2020-03-20	EPI_ISL_417950	DRC/158/2020		S	p.V1122L	V1122L	-0.841	Neutral		56	0.000647773	3	0	33	12	8	0	7	8	41	3	6	4	2	2	39	0	0	0	3	3	6	13	14	14	3	0
25316	T>C	2020-04-12	EPI_ISL_441501	England/NOTT-110330/2020		S	p.S1252P	S1252P	-1.612	Neutral		56	0.000647773	0	0	56	0	0	0	0	0	56	0	0	0	0	0	56	0	0	0	0	4	27	24	1	0	0	0
29672	T>C	2020-04-09	EPI_ISL_509574	USA/UT-01824/2020		ORF10	p.*39Q					56	0.000647773	0	0	0	56	0	0	0	0	56	0	0	0	0	0	56	0	0	0	0	20	35	1	0	0	0	0
28860	A>G	2020-04-13	EPI_ISL_488374	England/BRIS-12F1CB/2020		N	p.N196S	N196S	0.122	Neutral		55	0.000636206	0	0	55	0	0	0	0	0	55	0	0	0	0	0	55	0	0	0	0	1	1	0	1	25	27	0
23992	A>T	2020-03-26	EPI_ISL_427187	USA/WA-UW-3834/2020		S	no AA change					55	0.000636206	0	0	54	1	0	0	0	0	55	0	0	0	0	0	55	0	0	0	1	13	41	0	0	0	0	0
988	C>T	2020-03-13	EPI_ISL_425768	Scotland/CVR40/2020		nsp2	no AA change					55	0.000636206	0	0	51	4	0	0	0	0	55	0	0	0	0	0	55	0	0	0	38	12	3	2	0	0	0	0
5339	C>T	2020-03-30	EPI_ISL_429971	USA/VA-DCLS-0071/2020		nsp3	p.P874S	P874S	2.032	Neutral		55	0.000636206	1	2	31	19	1	1	4	3	48	1	4	3	1	0	46	0	0	0	1	7	1	12	14	15	5	0
9120	C>T	2020-03-30	EPI_ISL_483552	Bahrein/BAH-11/2020		nsp4	p.T189I	T189I	-0.975	Neutral		55	0.000636206	0	2	16	36	1	0	4	5	46	1	6	0	1	1	46	0	0	0	1	0	0	23	16	14	1	0
15763	C>T	2020-03-17	EPI_ISL_480997	Spain/PV-IBV-003265/2020		RNA-dependent_RNA_polymerase	no AA change					55	0.000636206	1	1	15	35	3	0	5	7	43	0	3	8	1	0	43	0	0	0	9	10	8	16	6	4	2	0
16349	C>T	2020-01-26	EPI_ISL_493186	Wuhan/0126-C106/2020		helicase	p.S38L	S38L	-3.139	Deleterious		55	0.000636206	0	2	19	34	0	0	11	14	30	0	1	0	2	0	52	0	1	0	0	5	27	9	2	3	8	0
17285	C>T	2020-02-26	EPI_ISL_418247	Spain/CL-ISCIII-201061/2020		helicase	p.S350L	S350L	-3.968	Deleterious		55	0.000636206	0	4	29	20	2	0	11	12	32	1	7	4	3	1	39	0	0	1	12	9	9	9	10	4	1	0
21110	C>T	2020-03-11	EPI_ISL_527987	Switzerland/BS-UHB-42185657/2020		2-O-ribose_methyltransferase	p.T151I	T151I	-2.888	Deleterious		55	0.000636206	0	0	14	40	1	0	21	16	18	0	3	4	0	2	46	0	0	0	12	6	21	10	3	3	0	0
27297	C>T	2020-02-21	EPI_ISL_527873	Nigeria/ED01-CV155/2020		ORF6	no AA change					55	0.000636206	1	9	26	18	1	0	4	9	42	1	4	2	2	2	44	0	0	1	2	7	6	10	14	10	5	0
27434	C>T	2020-03-12	EPI_ISL_418228	France/HF2405/2020		ORF7a	p.T14I	T14I	-3.193	Deleterious		55	0.000636206	3	0	34	17	1	0	15	4	36	1	7	5	5	1	36	0	0	0	11	11	5	15	3	1	7	2
29025	C>T	2020-03-19	EPI_ISL_511065	Portugal/PT0806/2020		N	p.A251V	A251V	-2.529	Deleterious		55	0.000636206	4	1	24	26	0	0	6	10	39	1	6	1	7	1	39	0	0	0	12	4	15	16	4	2	1	1
29627	C>T	2020-02-28	EPI_ISL_413595	Australia/NSW09/2020		ORF10	p.R24C	R24C	-8	Deleterious		55	0.000636206	0	12	27	14	2	0	5	13	37	2	6	4	3	2	38	0	0	1	9	22	5	5	7	1	5	0
3849	G>T	2020-05-27	EPI_ISL_559585	England/ALDP-4A389A/2020		nsp3	p.S377I	S377I	-0.243	Neutral		55	0.000636206	0	0	55	0	0	0	0	0	55	0	0	0	0	0	55	0	0	0	0	0	1	46	8	0	0	0
6446	G>T	2020-03-16	EPI_ISL_488779	England/NORT-2814FA/2020		nsp3	p.V1243F	V1243F	-0.697	Neutral		55	0.000636206	0	3	50	1	1	0	1	4	50	0	4	1	0	0	50	0	0	0	1	3	4	9	0	38	0	0
22344	G>T	2020-03-16	EPI_ISL_422664	Netherlands/NA_117/2020		S	p.G261V	G261V	-0.473	Neutral		55	0.000636206	1	1	48	5	0	0	1	3	51	1	0	3	0	0	51	0	0	0	6	5	0	2	1	17	24	0
25489	G>T	2020-03-25	EPI_ISL_420410	Belgium/VPMV-0325153/2020		ORF3a	p.A33S	A33S	-0.971	Neutral		55	0.000636206	1	2	34	18	0	0	1	3	51	1	2	1	0	0	51	0	0	0	4	1	3	17	4	22	4	0
29764	G>T	2020-03-23	EPI_ISL_479962	Japan/PG-0283/2020		3UTR						55	0.000636206	0	16	17	22	0	0	3	4	48	0	5	2	0	0	48	0	0	0	1	21	2	23	4	3	1	0
9172	T>C	2020-03-13	EPI_ISL_497831	HongKong/HKU-200723-064/2020		nsp4	no AA change					55	0.000636206	0	2	4	41	0	8	7	13	35	1	1	6	12	0	35	0	0	0	12	14	7	15	6	0	1	0
14100	T>C	2020-08-04	EPI_ISL_531937	England/QEUH-960A34/2020		RNA-dependent_RNA_polymerase	no AA change					55	0.000636206	0	0	55	0	0	0	0	0	55	0	0	0	0	0	55	0	0	0	0	0	0	0	0	24	31	0
2969	A>G	2020-03-23	EPI_ISL_460056	USA/MN-MDH-156/2020		nsp3	p.M84V	M84V	0.702	Neutral		54	0.000624639	0	0	7	45	0	2	0	1	53	0	1	0	0	0	53	0	0	0	5	4	2	35	1	3	4	0
2509	C>T	2020-03-31	EPI_ISL_479620	Russia/CRIE182061/2020		nsp2	no AA change					54	0.000624639	3	4	33	12	0	2	19	11	24	1	22	3	2	0	26	0	0	0	1	5	24	4	9	4	5	2
3622	C>T	2020-03-19	EPI_ISL_499759	England/LIVE-A6998/2020		nsp3	no AA change					54	0.000624639	1	4	47	2	0	0	5	2	47	0	4	0	3	0	47	0	0	0	5	5	2	37	5	0	0	0
3885	C>T	2020-03-23	EPI_ISL_468308	Brazil/SP-141/2020		nsp3	p.P389L	P389L	-1.37	Neutral		54	0.000624639	0	1	48	4	0	1	1	2	51	0	0	3	0	0	51	0	0	0	4	30	8	2	6	3	1	0
6843	C>T	2020-03-17	EPI_ISL_434732	USA/TX-HMH022/2020		nsp3	p.S1375F	S1375F	-0.801	Neutral		54	0.000624639	0	8	20	21	4	1	6	7	41	4	2	4	0	2	42	0	0	0	8	5	11	21	8	1	0	0
9165	C>T	2020-03-11	EPI_ISL_500635	Australia/NSW2157/2020		nsp4	p.T204I	T204I	0.406	Neutral		54	0.000624639	0	2	28	22	2	0	6	4	44	1	2	5	1	1	44	0	0	0	7	20	12	2	9	1	2	1
10702	C>T	2020-03-09	EPI_ISL_512653	CostaRica/INC-0047/2020		3C-like_proteinase	no AA change					54	0.000624639	2	8	22	22	0	0	8	13	33	2	7	8	2	1	34	0	0	0	9	7	10	7	19	2	0	0
11224	C>T	2020-03-14	EPI_ISL_429812	Canada/NS_30/2020		nsp6	no AA change					54	0.000624639	1	2	18	32	1	0	6	5	43	0	2	6	2	0	44	0	0	0	20	11	2	4	2	9	6	0
15237	C>T	2020-03-11	EPI_ISL_430853	Sweden/20-08167/2020		RNA-dependent_RNA_polymerase	no AA change					54	0.000624639	0	4	46	3	0	1	5	5	44	0	2	3	3	2	44	0	0	0	6	15	14	8	8	1	1	1
16362	C>T	2020-03-02	EPI_ISL_507128	England/NORT-2A6222/2020		helicase	no AA change					54	0.000624639	0	2	49	3	0	0	1	3	50	0	2	1	1	0	50	0	0	0	17	30	3	0	2	1	1	0
17135	C>T	2020-03-15	EPI_ISL_535796	Canada/QC-LSPQ-L00219966/2020		helicase	p.P300L	P300L	-6.932	Deleterious		54	0.000624639	0	4	33	6	11	0	8	7	39	2	6	3	5	0	38	0	0	0	2	3	4	11	11	8	7	8
17163	C>T	2020-04-07	EPI_ISL_433809	England/CAMB-78A50/2020		helicase	no AA change					54	0.000624639	0	0	47	7	0	0	0	0	54	0	0	0	0	0	54	0	0	0	0	7	21	24	1	1	0	0
17518	C>T	2020-03-16	EPI_ISL_481570	Finland/16M32/2020		helicase	p.L428F	L428F	-2.436	Neutral		54	0.000624639	0	6	27	18	3	0	11	19	24	0	11	6	12	1	24	0	0	0	7	6	12	10	12	4	3	0
18452	C>T	2020-03-16	EPI_ISL_467131	Spain/PV-IBV-001546/2020		3-to-5_exonuclease	p.A138V	A138V	-3.721	Deleterious		54	0.000624639	0	1	5	44	4	0	9	8	37	2	3	3	3	6	37	0	0	0	2	3	1	11	27	8	2	0
27509	C>T	2020-03-14	EPI_ISL_454020	Portugal/PT0304/2020		ORF7a	p.T39I	T39I	-6	Deleterious		54	0.000624639	3	2	27	15	7	0	10	6	38	0	11	4	1	0	38	0	0	0	6	10	4	21	6	5	1	1
28706	C>T	2020-01-30	EPI_ISL_416378	Shanghai/SH0075/2020		N	p.H145Y	H145Y	-0.542	Neutral		54	0.000624639	0	1	39	12	1	1	2	8	44	0	6	3	0	1	44	0	1	0	4	2	1	8	3	17	18	0
29253	C>T	2020-02-26	EPI_ISL_413557	USA/CA-CDPH-UC1/2020		N	p.S327L	S327L	-3.022	Deleterious		54	0.000624639	0	4	31	17	1	1	9	5	40	0	5	2	4	2	41	0	0	1	17	13	5	12	3	2	0	1
5716	G>T	2020-04-30	EPI_ISL_488164	England/NORT-29F57E/2020		nsp3	p.K999N	K999N	-1.047	Neutral		54	0.000624639	0	0	54	0	0	0	0	0	54	0	0	0	0	0	54	0	0	0	0	1	10	42	1	0	0	0
15672	G>T	2020-03-01	EPI_ISL_542269	Italy/LOM-UniMI-L318/2020		RNA-dependent_RNA_polymerase	p.E744D	E744D	-0.951	Neutral		54	0.000624639	1	2	26	25	0	0	2	4	48	0	1	0	4	1	48	0	0	0	5	13	3	2	1	3	27	0
27806	G>T	2020-03-16	EPI_ISL_417553	Iceland/220/2020		ORF7b	no AA change					54	0.000624639	0	1	53	0	0	0	0	3	51	0	2	0	1	0	51	0	0	0	4	2	1	0	8	28	11	0
28098	T>C	2020-04-22	EPI_ISL_453766	England/SHEF-D18B5/2020		ORF8	p.S69P	S69P	-0.833	Neutral		54	0.000624639	0	0	51	1	2	0	0	2	52	0	0	2	0	0	52	0	0	0	0	7	21	20	4	0	1	1
6600	A>G	2020-06-07	EPI_ISL_554703	England/ALDP-944131/2020		nsp3	p.E1294G	E1294G	-1.822	Neutral		53	0.000613071	0	0	53	0	0	0	0	0	53	0	0	0	0	0	53	0	0	0	0	0	0	48	5	0	0	0
13456	A>G	2020-03-31	EPI_ISL_457052	England/EXET-135371/2020		nsp11	no AA change					53	0.000613071	0	1	52	0	0	0	0	1	52	0	0	0	1	0	52	0	0	0	1	50	2	0	0	0	0	0
13456	A>G	2020-03-31	EPI_ISL_457052	England/EXET-135371/2020		RNA-dependent_RNA_polymerase	no AA change					53	0.000613071	0	1	52	0	0	0	0	1	52	0	0	0	1	0	52	0	0	0	1	50	2	0	0	0	0	0
1063	C>T	2020-03-12	EPI_ISL_535731	Canada/QC-LSPQ-L00215022/2020		nsp2	no AA change					53	0.000613071	15	2	17	18	1	0	11	11	31	5	5	6	5	1	31	0	0	0	2	6	15	9	12	8	1	0
1380	C>T	2020-03-11	EPI_ISL_422678	Netherlands/NA_134/2020		nsp2	p.A192V	A192V	-2.111	Neutral		53	0.000613071	0	1	18	34	0	0	2	2	49	1	0	1	1	0	50	0	0	0	4	2	3	25	10	3	0	6
4683	C>T	2020-03-13	EPI_ISL_416710	USA/WA-UW172/2020		nsp3	p.A655V	A655V	-0.538	Neutral		53	0.000613071	0	3	35	5	10	0	4	1	48	0	0	3	2	0	48	0	0	0	12	15	2	5	11	8	0	0
4780	C>T	2020-03-18	EPI_ISL_437891	Greece/225_35203/2020		nsp3	no AA change					53	0.000613071	0	2	37	14	0	0	2	1	50	0	0	2	1	1	49	0	0	0	4	11	27	8	1	2	0	0
6982	C>T	2020-02-15	EPI_ISL_480042	Japan/PG-0372/2020		nsp3	no AA change					53	0.000613071	0	45	6	1	1	0	1	0	52	0	1	1	0	0	51	0	0	8	40	2	1	0	1	0	1	0
11962	C>T	2020-02-02	EPI_ISL_416405	Shanghai/SH0121/2020		nsp7	no AA change					53	0.000613071	4	1	22	25	1	0	3	6	44	1	5	1	2	0	44	0	0	1	4	39	4	1	2	0	1	1
14688	C>T	2020-03-08	EPI_ISL_417299	England/20109099206/2020		RNA-dependent_RNA_polymerase	no AA change					53	0.000613071	0	2	47	2	2	0	2	3	48	0	3	2	0	0	48	0	0	0	7	10	11	16	7	1	0	1
21721	C>T	2020-03-10	EPI_ISL_434125	USA/WA-S365/2020		S	no AA change					53	0.000613071	0	5	8	40	0	0	3	5	45	1	4	3	0	0	45	0	0	0	6	9	9	14	10	5	0	0
21727	C>T	2020-03-16	EPI_ISL_421687	USA/MN131-MDH131/2020		S	no AA change					53	0.000613071	3	1	25	24	0	0	4	7	42	1	6	2	1	1	42	0	0	0	6	3	3	8	8	20	5	0
21859	C>T	2020-02-03	EPI_ISL_410714	Singapore/8/2020		S	no AA change					53	0.000613071	0	7	11	35	0	0	6	5	42	2	8	1	0	1	41	0	0	1	3	7	3	27	2	5	5	0
23127	C>T	2020-03-16	EPI_ISL_525539	France/ARA10259/2020		S	p.A522V	A522V	-0.966	Neutral		53	0.000613071	5	0	41	6	1	0	5	5	43	0	2	2	2	3	44	0	0	0	6	5	10	2	3	25	2	0
25276	C>T	2020-03-11	EPI_ISL_465092	England/20119066104/2020		S	no AA change					53	0.000613071	2	3	13	34	1	0	7	4	42	2	4	1	1	0	45	0	0	0	3	14	2	6	16	9	3	0
25919	C>T	2020-01-23	EPI_ISL_411950	Jiangsu/JS01/2020		ORF3a	p.T176I	T176I	-4	Deleterious		53	0.000613071	0	2	38	12	0	1	1	2	50	0	2	1	0	0	50	0	1	0	0	9	2	26	7	3	5	0
27874	C>T	2020-02-11	EPI_ISL_451342	Sichuan/SC-NJ-093/2020		ORF7b	p.T40I	T40I	-2	Neutral		53	0.000613071	0	12	21	18	1	1	9	13	31	2	5	6	8	0	32	0	0	1	14	13	13	8	1	1	2	0
28171	C>T	2020-03-11	EPI_ISL_429520	Denmark/ALAB-SSI423/2020		ORF8	p.P93L	P93L	-9.444	Deleterious		53	0.000613071	0	1	50	2	0	0	2	2	49	0	0	2	2	0	49	0	0	0	1	2	1	23	10	0	0	16
15760	G>A	2020-03-10	EPI_ISL_464742	England/201141047/2020		RNA-dependent_RNA_polymerase	p.G774S	G774S	-5.844	Deleterious		53	0.000613071	0	5	6	40	2	0	11	7	35	1	2	8	5	0	37	0	0	0	40	9	3	1	0	0	0	0
1181	G>T	2020-03-30	EPI_ISL_444694	USA/NY-NYUMC577/2020		nsp2	p.V126F	V126F	-1.834	Neutral		53	0.000613071	0	0	46	7	0	0	3	4	46	0	2	4	1	0	46	0	0	0	2	4	1	9	22	12	0	3
8612	G>T	2020-03-18	EPI_ISL_444556	USA/IL-NM060/2020		nsp4	p.V20F	V20F	-0.126	Neutral		53	0.000613071	1	5	46	1	0	0	2	5	46	0	6	1	0	0	46	0	0	0	1	16	17	5	2	10	2	0
12514	G>T	2020-03-21	EPI_ISL_462295	Singapore/177/2020		nsp8	no AA change					53	0.000613071	1	4	39	8	0	1	3	7	43	1	1	4	3	1	43	0	0	0	5	13	18	8	0	4	5	0
23282	G>T	2020-03-17	EPI_ISL_418421	France/ARA10172/2020		S	p.D574Y	D574Y	0.858	Neutral		53	0.000613071	1	4	41	2	5	0	4	9	40	0	8	4	0	1	40	0	0	0	6	2	9	12	0	1	23	0
25218	G>T	2020-03-14	EPI_ISL_480999	Spain/PV-IBV-003227/2020		S	p.G1219V	G1219V	-0.54	Neutral		53	0.000613071	2	4	44	2	0	1	22	9	22	0	2	6	7	16	22	0	0	0	7	34	7	2	2	0	1	0
26211	G>T	2020-01-24	EPI_ISL_411952	Jiangsu/JS02/2020		ORF3a	no AA change					53	0.000613071	0	11	20	21	0	1	6	7	40	1	6	4	2	0	40	0	1	1	7	12	18	3	2	9	0	0
28514	G>T	2020-03-16	EPI_ISL_479933	Japan/PG-0243/2020		N	p.D81Y	D81Y	-3.664	Deleterious		53	0.000613071	0	1	46	2	4	0	2	5	46	0	0	0	6	2	45	0	0	0	7	32	8	0	5	0	0	1
28727	G>T	2020-03-13	EPI_ISL_417964	USA/UT-014/2020		N	p.A152S	A152S	1.463	Neutral		53	0.000613071	1	5	17	30	0	0	4	10	39	1	7	5	1	0	39	0	0	0	5	7	4	6	1	7	23	0
28903	G>T	2020-03-16	EPI_ISL_428345	USA/WI-UW-249/2020		N	p.M210I	M210I	-0.665	Neutral		53	0.000613071	0	1	45	5	2	0	2	3	48	0	2	2	0	0	49	0	0	0	1	4	3	2	4	18	21	0
7783	T>C	2020-03-20	EPI_ISL_528250	Switzerland/BS-UHB-42199785/2020		nsp3	no AA change					53	0.000613071	0	0	53	0	0	0	0	1	52	0	0	0	0	0	53	0	0	0	1	0	0	0	0	24	13	15
1438	T>G	2020-06-01	EPI_ISL_545312	USA/TX-HMH-2445/2020		nsp2	no AA change					53	0.000613071	0	0	2	51	0	0	0	0	53	0	0	0	0	0	53	0	0	0	0	0	0	47	4	2	0	0
27950	A>C	2020-04-22	EPI_ISL_463378	USA/WA-S888/2020		ORF8	p.E19D	E19D	-1.333	Neutral		52	0.000601504	0	0	0	52	0	0	0	0	52	0	0	0	0	0	52	0	0	0	0	8	28	16	0	0	0	0
3841	A>T	2020-04-09	EPI_ISL_450559	USA/UT-01234/2020		nsp3	p.E374D	E374D	1.222	Neutral		52	0.000601504	0	0	0	52	0	0	0	0	52	0	0	0	0	0	52	0	0	0	0	13	7	29	3	0	0	0
17119	C>A	2020-06-01	EPI_ISL_545312	USA/TX-HMH-2445/2020		helicase	p.L295I	L295I	-1.677	Neutral		52	0.000601504	0	0	3	49	0	0	0	0	52	0	0	0	0	0	52	0	0	0	0	0	0	45	4	2	1	0
1960	C>T	2020-03-15	EPI_ISL_434720	USA/TX-HMH09/2020		nsp2	no AA change					52	0.000601504	0	1	47	4	0	0	1	1	50	0	1	0	0	0	51	0	0	0	1	1	0	5	19	23	3	0
2227	C>T	2020-03-27	EPI_ISL_421178	Spain/MD-H12-H12-2208/2020		nsp2	no AA change					52	0.000601504	0	0	1	0	51	0	19	24	9	1	9	15	14	6	7	0	0	0	1	0	0	2	41	8	0	0
2925	C>T	2020-03-26	EPI_ISL_511364	Portugal/PT1405/2020		nsp3	p.S69F	S69F	-0.566	Neutral		52	0.000601504	2	0	4	46	0	0	6	6	40	0	0	2	0	0	50	0	0	0	1	2	2	0	47	0	0	0
5142	C>T	2020-03-12	EPI_ISL_417696	Iceland/135/2020		nsp3	p.T808I	T808I	-0.684	Neutral		52	0.000601504	0	0	50	2	0	0	22	25	5	4	21	13	9	0	5	0	0	0	48	1	1	0	0	2	0	0
9962	C>T	2020-02-08	EPI_ISL_417187	HongKong/HKPU29_0102/2020		nsp4	p.H470Y	H470Y	-3.3	Deleterious		52	0.000601504	0	22	8	21	0	1	12	9	31	0	5	4	8	4	31	0	0	17	9	18	4	3	0	0	1	0
9979	C>T	2020-03-11	EPI_ISL_479931	Japan/PG-0237/2020		nsp4	no AA change					52	0.000601504	1	7	34	10	0	0	2	4	46	0	2	3	0	1	46	0	0	0	7	15	11	12	4	1	2	0
11704	C>T	2020-02-24	EPI_ISL_414519	HongKong/VM20002868/2020		nsp6	no AA change					52	0.000601504	0	10	29	11	0	2	9	7	36	1	5	5	3	2	36	0	0	2	16	11	4	5	6	4	4	0
16163	C>T	2020-03-16	EPI_ISL_456148	Colombia/BOL-INS-79890/2020		RNA-dependent_RNA_polymerase	p.T908I	T908I	-0.415	Neutral		52	0.000601504	0	2	10	39	0	1	1	2	49	0	0	2	1	0	49	0	0	0	2	7	11	28	4	0	0	0
19154	C>T	2020-02-23	EPI_ISL_455368	Wuhan/HB-WH1-144/2020		3-to-5_exonuclease	p.T372I	T372I	-1.279	Neutral		52	0.000601504	0	51	0	1	0	0	15	32	5	0	10	30	7	0	5	0	0	3	1	0	0	47	1	0	0	0
26882	C>T	2020-03-14	EPI_ISL_451961	Italy/APU-UniMI-CL1/2020		M	no AA change					52	0.000601504	0	10	21	14	4	3	4	14	34	0	8	6	1	1	36	0	0	0	10	15	2	9	6	3	5	2
28720	C>T	2020-03-13	EPI_ISL_420645	England/20136095604/2020		N	no AA change					52	0.000601504	1	3	45	1	1	1	4	4	44	0	0	2	2	4	44	0	0	0	4	6	6	10	26	0	0	0
28725	C>T	2020-03-11	EPI_ISL_416024	Wales/PHW35/2020		N	p.P151L	P151L	-4.932	Deleterious		52	0.000601504	1	14	14	12	11	0	7	7	38	1	9	2	2	1	37	0	0	0	4	1	6	16	17	7	1	0
29375	C>T	2020-03-25	EPI_ISL_479645	Canada/NB-232/2020		N	p.P368S	P368S	-1.44	Neutral		52	0.000601504	0	0	1	51	0	0	1	0	51	0	1	0	0	0	51	0	0	0	1	1	1	37	10	1	1	0
11521	G>A	2020-04-19	EPI_ISL_459351	NorthernIreland/NIRE-FC7C6/2020		nsp6	p.M183I	M183I	-0.695	Neutral		52	0.000601504	0	0	3	49	0	0	2	2	48	1	2	1	0	0	48	0	0	0	0	1	43	4	3	1	0	0
1874	G>T	2020-04-09	EPI_ISL_537477	USA/CA-UCLA-129/2020		nsp2	p.A357S	A357S	0.369	Neutral		52	0.000601504	0	0	51	1	0	0	0	0	52	0	0	0	0	0	52	0	0	0	0	1	23	28	0	0	0	0
9705	G>T	2020-03-28	EPI_ISL_506982	SouthKorea/KCDC2188/2020		nsp4	p.C384F	C384F	-0.909	Neutral		52	0.000601504	0	1	0	51	0	0	3	1	48	1	2	1	0	0	48	0	0	0	1	0	44	4	3	0	0	0
10642	G>T	2020-03-13	EPI_ISL_476784	USA/CA-CZB-1767/2020		3C-like_proteinase	no AA change					52	0.000601504	0	1	33	16	1	1	1	6	45	0	4	1	2	0	45	0	0	0	4	10	14	17	1	4	2	0
19086	G>T	2020-03-16	EPI_ISL_513463	USA/ME-HETL-J0052/2020		3-to-5_exonuclease	p.K349N	K349N	-1.027	Neutral		52	0.000601504	6	3	26	16	0	1	8	10	34	4	3	4	5	1	35	0	0	0	9	10	7	11	8	5	2	0
27499	T>C	2020-03-30	EPI_ISL_444650	USA/NY-NYUMC533/2020		ORF7a	p.S36P	S36P	5	Neutral		52	0.000601504	0	5	3	44	0	0	1	7	44	0	5	3	0	0	44	0	0	0	1	2	3	43	3	0	0	0
29753	T>C	2020-04-18	EPI_ISL_433168	Scotland/EDB2052/2020		3UTR						52	0.000601504	0	4	46	2	0	0	2	2	48	0	2	1	1	0	48	0	0	0	0	19	21	4	7	0	1	0
13199	C>A	2020-07-15	EPI_ISL_557230	England/MILK-8249F4/2020		nsp10	p.P59T	P59T	-3.667	Deleterious		51	0.000589936	0	0	51	0	0	0	0	0	51	0	0	0	0	0	51	0	0	0	0	0	0	0	2	49	0	0
19170	C>A	2020-01-20	EPI_ISL_479799	Japan/PG-0015/2020		3-to-5_exonuclease	p.F377L	F377L	-3.533	Deleterious		51	0.000589936	0	51	0	0	0	0	2	1	48	0	1	2	0	0	48	0	2	14	34	1	0	0	0	0	0	0
26013	C>G	2020-07-13	EPI_ISL_499400	Wales/PHWC-169268/2020		ORF3a	p.F207L	F207L	-3.495	Deleterious		51	0.000589936	0	0	51	0	0	0	0	0	51	0	0	0	0	0	51	0	0	0	0	0	0	0	34	16	1	0
228	C>T	2020-03-11	EPI_ISL_418832	Canada/BC_5282984/2020		5UTR						51	0.000589936	1	9	37	2	2	0	9	7	35	1	5	5	3	0	37	0	0	0	16	1	27	3	4	0	0	0
6781	C>T	2020-03-14	EPI_ISL_548207	Switzerland/GE-SNRCI-7899/2020		nsp3	no AA change					51	0.000589936	2	2	32	12	3	0	6	5	40	1	2	2	2	4	40	0	0	0	8	11	4	9	9	3	7	0
7764	C>T	2020-03-23	EPI_ISL_434855	USA/TX-HMH0156/2020		nsp3	p.S1682F	S1682F	3.162	Neutral		51	0.000589936	0	7	33	8	0	3	4	6	41	0	4	4	2	0	41	0	0	0	3	14	7	8	13	1	2	3
7869	C>T	2020-03-09	EPI_ISL_525611	USA/NY-Wadsworth-14419-01/2020		nsp3	p.S1717L	S1717L	-0.602	Neutral		51	0.000589936	0	3	36	10	1	1	5	7	39	0	5	4	3	0	39	0	0	0	6	12	5	17	4	7	0	0
8152	C>T	2020-04-02	EPI_ISL_467249	Spain/MD-IBV-003691/2020		nsp3	no AA change					51	0.000589936	0	0	47	0	4	0	1	3	47	0	3	1	0	1	46	0	0	0	0	1	6	2	11	14	17	0
10458	C>T	2020-04-03	EPI_ISL_510145	Spain/MD-IBV-006433/2020		3C-like_proteinase	p.T135I	T135I	-5.978	Deleterious		51	0.000589936	0	0	4	47	0	0	7	2	42	2	3	3	1	0	42	0	0	0	0	3	0	43	4	1	0	0
13694	C>T	2020-02-01	EPI_ISL_413862	Guangdong/GD2020086-P0021/2020		RNA-dependent_RNA_polymerase	p.T85I	T85I	-2.313	Neutral		51	0.000589936	14	11	17	9	0	0	12	14	25	5	10	8	0	1	27	0	0	1	1	20	11	2	10	2	2	2
14322	C>T	2020-03-21	EPI_ISL_452330	Beijing/DT-travelFR01/2020		RNA-dependent_RNA_polymerase	no AA change					51	0.000589936	2	3	39	7	0	0	7	11	33	1	4	5	4	2	35	0	0	0	6	5	4	15	9	12	0	0
18457	C>T	2020-03-12	EPI_ISL_419776	Australia/VIC55/2020		3-to-5_exonuclease	p.P140S	P140S	0.318	Neutral		51	0.000589936	1	4	11	32	2	1	12	6	33	2	6	6	2	2	33	0	0	0	8	23	12	4	2	2	0	0
19164	C>T	2020-03-26	EPI_ISL_460209	USA/MA-MGH-00177/2020		3-to-5_exonuclease	no AA change					51	0.000589936	2	0	30	15	0	4	5	2	44	0	3	3	0	1	44	0	0	0	1	7	7	25	0	6	5	0
21057	C>T	2020-03-11	EPI_ISL_528001	Switzerland/BS-UHB-42186303/2020		2-O-ribose_methyltransferase	no AA change					51	0.000589936	2	3	8	37	1	0	3	4	44	1	2	2	0	0	46	0	0	0	1	10	12	20	4	3	1	0
22432	C>T	2020-03-09	EPI_ISL_414590	USA/MN3-MDH3/2020		S	no AA change					51	0.000589936	3	1	30	15	2	0	4	7	40	1	6	2	2	1	39	0	0	0	7	6	5	4	4	13	12	0
28905	C>T	2020-03-27	EPI_ISL_455703	Vietnam/VNHN_3085/2020		N	p.A211V	A211V	-0.671	Neutral		51	0.000589936	0	13	33	1	4	0	13	4	34	1	5	8	0	1	36	0	0	0	3	9	6	2	20	5	6	0
29739	C>T	2020-03-10	EPI_ISL_416495	France/HF2234/2020		3UTR						51	0.000589936	1	10	33	2	4	1	3	7	41	1	1	6	1	0	42	0	0	0	17	3	0	27	1	1	1	1
29754	C>T	2020-03-10	EPI_ISL_547451	Curacao/CW-RIVM-10093/2020		3UTR						51	0.000589936	1	6	26	9	6	3	11	14	26	1	6	10	5	0	29	0	0	0	11	11	8	2	11	7	1	0
199	G>A	2020-03-20	EPI_ISL_425511	England/NOTT-10E1FF/2020		5UTR						51	0.000589936	0	2	4	45	0	0	4	9	38	0	1	2	0	0	48	0	0	0	1	3	2	0	45	0	0	0
5206	G>T	2020-03-20	EPI_ISL_451520	Australia/NSW255/2020		nsp3	p.M829I	M829I	-0.496	Neutral		51	0.000589936	0	0	15	26	9	1	2	2	47	0	2	1	5	0	43	0	0	0	8	28	0	4	3	6	1	1
18583	G>T	2020-03-18	EPI_ISL_512864	Thailand/Bangkok-CONI-0214/2020		3-to-5_exonuclease	p.V182L	V182L	-1.757	Neutral		51	0.000589936	2	1	45	3	0	0	2	2	47	0	1	2	1	1	46	0	0	0	4	33	11	1	1	1	0	0
22661	G>T	2020-01-21	EPI_ISL_417176	HongKong/HKPU1_2101/2020		S	p.V367F	V367F	-1.016	Neutral		51	0.000589936	0	8	33	9	1	0	9	8	34	0	10	3	3	0	35	0	8	0	12	7	4	7	3	2	2	6
25186	G>T	2020-03-26	EPI_ISL_434896	USA/TX-HMH0267/2020		S	p.Q1208H	Q1208H	-1.327	Neutral		51	0.000589936	0	0	50	1	0	0	1	1	49	0	0	1	1	0	49	0	0	0	1	3	21	24	2	0	0	0
1547	A>G	2020-03-06	EPI_ISL_416509	France/B2344/2020		nsp2	p.S248G	S248G	-2.22	Neutral		50	0.000578369	2	0	40	5	3	0	24	16	10	0	2	7	7	23	11	0	0	0	5	36	1	3	4	1	0	0
18818	A>G	2020-04-06	EPI_ISL_500471	Brazil/PE-IAM215/2020		3-to-5_exonuclease	p.Y260C	Y260C	-3.201	Deleterious		50	0.000578369	0	0	34	15	0	1	0	0	50	0	0	0	0	0	50	0	0	0	0	8	28	13	1	0	0	0
23207	A>G	2020-05-22	EPI_ISL_559410	England/ALDP-4A29A7/2020		S	p.T549A	T549A	-1.702	Neutral		50	0.000578369	0	0	50	0	0	0	0	0	50	0	0	0	0	0	50	0	0	0	0	0	2	41	7	0	0	0
24232	A>G	2020-04-08	EPI_ISL_448981	England/NORW-E6E15/2020		S	no AA change					50	0.000578369	0	0	50	0	0	0	0	0	50	0	0	0	0	0	50	0	0	0	0	22	28	0	0	0	0	0
25798	A>G	2020-04-08	EPI_ISL_477828	Scotland/CVR1898/2020		ORF3a	p.K136E	K136E	-2.543	Deleterious		50	0.000578369	0	0	49	1	0	0	0	0	50	0	0	0	0	0	50	0	0	0	0	16	28	5	0	1	0	0
27455	A>G	2020-08-11	EPI_ISL_531822	England/QEUH-963381/2020		ORF7a	p.Q21R	Q21R	-3.789	Deleterious		50	0.000578369	0	0	49	1	0	0	0	0	50	0	0	0	0	0	50	0	0	0	0	0	0	0	0	34	15	1
14791	A>T	2020-05-22	EPI_ISL_559611	England/ALDP-49F3BE/2020		RNA-dependent_RNA_polymerase	p.S451C	S451C	-2.371	Neutral		50	0.000578369	0	0	50	0	0	0	0	0	50	0	0	0	0	0	50	0	0	0	0	0	5	43	2	0	0	0
541	C>T	2020-03-08	EPI_ISL_422636	CzechRepublic/2741/2020		leader_protein	no AA change					50	0.000578369	0	3	44	3	0	0	9	5	36	1	1	4	5	1	38	0	0	0	27	16	5	2	0	0	0	0
2091	C>T	2020-01-29	EPI_ISL_408010	USA/CA5/2020		nsp2	p.T429I	T429I	-1.291	Neutral		50	0.000578369	0	8	40	1	1	0	8	5	37	2	3	5	2	1	37	0	1	0	20	12	2	0	7	5	3	0
2299	C>T	2020-04-28	EPI_ISL_447936	England/BIRM-5EC5A/2020		nsp2	no AA change					50	0.000578369	0	0	50	0	0	0	0	0	50	0	0	0	0	0	50	0	0	0	0	1	8	17	3	7	1	13
7113	C>T	2020-03-25	EPI_ISL_422202	Wales/PHWC-25EA1/2020		nsp3	p.T1465I	T1465I	-1.979	Neutral		50	0.000578369	2	3	24	8	13	0	5	14	31	0	10	4	3	2	31	0	0	0	4	5	2	3	17	9	10	0
12115	C>T	2020-03-09	EPI_ISL_516081	Italy/MAR-UnivPM-34117/2020		nsp8	no AA change					50	0.000578369	2	27	14	5	2	0	7	27	16	2	16	14	2	0	16	0	1	0	6	5	6	2	27	1	0	2
18894	C>T	2020-03-08	EPI_ISL_417165	USA/WA-S112/2020		3-to-5_exonuclease	no AA change					50	0.000578369	0	44	4	2	0	0	2	42	6	1	31	12	0	0	6	0	0	0	4	0	1	17	20	8	0	0
24370	C>T	2020-01-18	EPI_ISL_412980	Wuhan/HBCDC-HB-04/2020		S	no AA change					50	0.000578369	3	7	26	13	1	0	6	4	40	0	2	6	1	0	41	0	3	0	3	8	8	10	15	1	2	0
27847	C>T	2020-03-15	EPI_ISL_515301	USA/NV-NSPHL-A0014/2020		ORF7b	p.S31L	S31L	-6	Deleterious		50	0.000578369	0	12	10	28	0	0	3	14	33	3	10	2	2	0	33	0	0	0	11	10	16	3	3	4	3	0
28775	C>T	2020-03-14	EPI_ISL_417758	Iceland/164/2020		N	p.P168S	P168S	-2.712	Deleterious		50	0.000578369	2	1	34	12	1	0	4	8	38	0	5	5	0	2	38	0	0	0	7	15	19	5	0	4	0	0
28899	G>A	2020-03-30	EPI_ISL_444661	USA/NY-NYUMC544/2020		N	p.R209K	R209K	-0.504	Neutral		50	0.000578369	0	0	11	37	2	0	5	6	39	1	4	2	2	1	40	0	0	0	2	13	14	9	6	1	5	0
24998	G>C	2020-03-26	EPI_ISL_509746	USA/FL-BPHL-0688/2020		S	p.D1146H	D1146H	-0.942	Neutral		50	0.000578369	0	0	41	9	0	0	0	1	49	0	0	1	0	0	49	0	0	0	1	2	39	7	0	0	1	0
2305	G>T	2020-03-12	EPI_ISL_468580	USA/NY-QDX-108/2020		nsp2	p.K500N	K500N	1.222	Neutral		50	0.000578369	0	4	13	33	0	0	6	0	44	0	4	1	1	0	44	0	0	0	7	4	0	17	14	6	2	0
4399	G>T	2020-03-21	EPI_ISL_480111	Japan/PG-0448/2020		nsp3	p.M560I	M560I	-0.495	Neutral		50	0.000578369	1	1	23	24	0	1	0	3	47	0	0	2	0	1	47	0	0	0	3	8	8	22	1	6	2	0
16853	G>T	2020-03-18	EPI_ISL_436234	Spain/VC-FISABIO-139/2020		helicase	p.G206V	G206V	-3.808	Deleterious		50	0.000578369	29	1	14	6	0	0	20	10	20	5	13	9	4	1	18	0	0	0	9	1	1	5	19	14	1	0
18255	G>T	2020-03-17	EPI_ISL_418688	England/20124002102/2020		3-to-5_exonuclease	p.M72I	M72I	-1.122	Neutral		50	0.000578369	0	2	35	13	0	0	4	8	38	0	2	4	2	4	38	0	0	0	10	19	1	9	0	5	5	1
25647	G>T	2020-03-24	EPI_ISL_423177	England/20134078904/2020		ORF3a	p.L85F	L85F	-3.295	Deleterious		50	0.000578369	1	2	10	37	0	0	2	3	45	1	1	1	2	0	45	0	0	0	4	3	7	29	5	0	2	0
28193	G>T	2020-05-29	EPI_ISL_496106	USA/WA-S1680/2020		ORF8	no AA change					50	0.000578369	0	0	0	50	0	0	0	0	50	0	0	0	0	0	50	0	0	0	0	0	1	49	0	0	0	0
29477	G>T	2020-03-12	EPI_ISL_418840	Canada/BC_6502001/2020		N	p.D402Y	D402Y	-1.449	Neutral		50	0.000578369	2	3	22	20	3	0	8	8	34	2	6	4	4	0	34	0	0	0	7	9	3	14	8	9	0	0
27024	A>C	2020-08-24	EPI_ISL_565691	Australia/VIC9749/2020		M	p.I168L	I168L	-0.801	Neutral		49	0.000566802	0	0	0	0	49	0	26	16	7	2	15	7	10	10	5	0	0	0	0	0	0	0	0	9	40	0
2810	A>G	2020-03-25	EPI_ISL_511024	Portugal/PT0765/2020		nsp3	p.I31V	I31V	-0.181	Neutral		49	0.000566802	8	0	41	0	0	0	20	15	14	0	5	13	7	9	15	0	0	0	1	27	0	4	5	7	0	5
3421	A>G	2020-03-24	EPI_ISL_434310	USA/WA-S550/2020		nsp3	no AA change					49	0.000566802	0	0	43	6	0	0	0	0	49	0	0	0	0	0	49	0	0	0	1	10	7	28	3	0	0	0
11839	A>G	2020-03-16	EPI_ISL_417551	Iceland/187/2020		nsp6	no AA change					49	0.000566802	0	1	47	1	0	0	18	13	18	3	9	9	6	4	18	0	0	0	28	14	6	0	1	0	0	0
9634	A>T	2020-03-10	EPI_ISL_417314	England/20112112106/2020		nsp4	p.L360F	L360F	-2.232	Neutral		49	0.000566802	1	1	41	5	1	0	4	2	43	0	2	1	0	1	45	0	0	0	7	13	11	12	2	2	1	1
186	C>T	2020-01-08	EPI_ISL_411957	Beijing/WH-09/2020		5UTR						49	0.000566802	2	7	29	9	0	2	3	12	34	0	7	1	6	0	35	0	1	1	6	6	12	8	5	8	2	0
584	C>T	2020-06-02	EPI_ISL_496250	USA/WA-S1824/2020		leader_protein	p.L107F	L107F	-4	Deleterious		49	0.000566802	0	0	47	2	0	0	0	1	48	1	0	0	0	0	48	0	0	0	0	0	0	2	0	46	1	0
1627	C>T	2020-04-03	EPI_ISL_478654	England/NORT-295BC1/2020		nsp2	no AA change					49	0.000566802	0	2	36	11	0	0	3	3	43	0	2	3	0	1	43	0	0	0	0	12	17	15	1	3	0	1
4331	C>T	2020-03-23	EPI_ISL_471204	USA/WI-WSLH-200039/2020		nsp3	no AA change					49	0.000566802	0	18	19	10	2	0	4	18	27	1	12	6	2	0	28	0	0	0	3	12	1	12	7	8	6	0
6312	C>T	2020-03-12	EPI_ISL_480980	Spain/PV-IBV-003210/2020		nsp3	p.T1198I	T1198I	-0.085	Neutral		49	0.000566802	2	3	34	8	1	1	2	10	37	0	5	3	0	1	40	0	0	0	4	5	5	3	6	25	1	0
6406	C>T	2020-03-25	EPI_ISL_507071	England/LOND-124D248/2020		nsp3	no AA change					49	0.000566802	0	1	41	7	0	0	0	1	48	0	1	0	0	0	48	0	0	0	1	4	29	13	1	1	0	0
6582	C>T	2020-03-23	EPI_ISL_492727	England/BRIS-130C11/2020		nsp3	p.T1288I	T1288I	1.262	Neutral		49	0.000566802	0	3	28	18	0	0	1	4	44	0	2	3	0	0	44	0	0	0	2	12	9	15	8	3	0	0
10252	C>T	2020-03-06	EPI_ISL_430861	Sweden/20-50129/2020		3C-like_proteinase	no AA change					49	0.000566802	3	10	31	3	1	1	8	9	32	1	3	9	3	1	32	0	0	0	4	5	5	13	10	10	2	0
12357	C>T	2020-03-01	EPI_ISL_415703	Switzerland/TI-HUG-2045/2020		nsp8	p.T89I	T89I	-3.9	Deleterious		49	0.000566802	1	4	33	11	0	0	6	3	40	0	5	2	1	2	39	0	0	0	5	4	5	9	9	9	0	8
18252	C>T	2020-03-05	EPI_ISL_475843	Austria/CeMM0413/2020		3-to-5_exonuclease	no AA change					49	0.000566802	0	3	40	6	0	0	0	3	46	0	2	1	0	0	46	0	0	0	4	14	1	4	2	16	3	5
19884	C>T	2020-02-28	EPI_ISL_469253	Shanghai/CH-02/2020		endoRNAse	no AA change					49	0.000566802	1	2	43	3	0	0	4	7	38	2	3	3	2	1	38	0	0	1	21	7	2	0	3	13	2	0
22498	C>T	2020-03-09	EPI_ISL_422881	Netherlands/NoordBrabant_87/2020		S	no AA change					49	0.000566802	0	1	26	4	18	0	5	10	34	1	12	4	0	1	31	0	0	0	1	2	8	20	15	1	0	2
23029	C>T	2020-03-08	EPI_ISL_430270	USA/WA-S232/2020		S	no AA change					49	0.000566802	0	4	17	26	1	1	4	5	40	0	5	3	0	0	41	0	0	0	4	3	3	23	12	3	1	0
25511	C>T	2020-03-11	EPI_ISL_422677	Netherlands/NA_133/2020		ORF3a	p.S40L	S40L	-2.971	Deleterious		49	0.000566802	1	7	21	20	0	0	6	7	36	0	5	4	4	0	36	0	0	0	6	9	2	17	9	5	1	0
27542	C>T	2020-03-21	EPI_ISL_423654	England/20130065304/2020		ORF7a	p.A50V	A50V	-2.333	Neutral		49	0.000566802	0	0	49	0	0	0	1	3	45	0	1	1	2	1	44	0	0	0	6	38	2	2	1	0	0	0
9267	G>A	2020-03-12	EPI_ISL_535744	Canada/QC-LSPQ-L00216190/2020		nsp4	p.S238N	S238N	2.272	Neutral		49	0.000566802	0	0	1	48	0	0	28	20	1	1	8	13	16	10	1	0	0	0	48	1	0	0	0	0	0	0
29543	G>C	2020-02-21	EPI_ISL_479870	Japan/PG-0159/2020								49	0.000566802	0	3	41	5	0	0	1	2	46	0	0	3	0	0	46	0	0	2	2	36	4	4	1	0	0	0
17110	G>T	2020-03-18	EPI_ISL_425505	England/NOTT-10E195/2020		helicase	p.A292S	A292S	-2.012	Neutral		49	0.000566802	0	1	2	46	0	0	5	8	36	0	2	0	0	1	46	0	0	0	2	1	1	0	45	0	0	0
18538	G>T	2020-05-25	EPI_ISL_494117	Wales/PHWC-166DF1/2020		3-to-5_exonuclease	p.V167L	V167L	-2.735	Deleterious		49	0.000566802	0	0	3	46	0	0	4	6	39	0	0	0	0	0	49	0	0	0	0	0	2	0	45	1	1	0
25440	G>T	2020-03-14	EPI_ISL_418411	Finland/14M82/2020		ORF3a	p.K16N	K16N	0.543	Neutral		49	0.000566802	1	5	33	10	0	0	4	7	38	0	5	1	3	1	39	0	0	0	4	5	4	3	28	3	2	0
25445	G>T	2020-03-13	EPI_ISL_509716	USA/FL-BPHL-0658/2020		ORF3a	p.G18V	G18V	-1.571	Neutral		49	0.000566802	0	11	2	36	0	0	6	5	38	0	4	3	0	4	38	0	0	0	2	5	4	20	12	4	2	0
25912	G>T	2020-04-03	EPI_ISL_466076	England/20148067204/2020		ORF3a	p.G174C	G174C	-5.495	Deleterious		49	0.000566802	0	0	46	3	0	0	2	1	46	0	1	1	1	0	46	0	0	0	0	17	5	16	9	1	1	0
27996	G>T	2020-03-14	EPI_ISL_488826	England/NORT-281418/2020		ORF8	p.D35Y	D35Y	-7.5	Deleterious		49	0.000566802	0	1	44	3	1	0	3	2	44	0	0	2	1	1	45	0	0	0	20	8	16	1	1	2	1	0
29751	G>T	2020-03-11	EPI_ISL_419758	Australia/VIC40/2020		3UTR						49	0.000566802	3	0	31	13	2	0	2	6	41	2	1	2	2	1	41	0	0	0	9	6	8	9	6	3	8	0
27319	T>C	2020-07-13	EPI_ISL_510740	Switzerland/BL-ETHZ-200056/2020		ORF6	no AA change					49	0.000566802	0	0	49	0	0	0	3	5	41	2	5	1	0	0	41	0	0	0	0	0	0	0	21	23	5	0
1904	A>G	2020-03-19	EPI_ISL_488789	England/NORT-28171F/2020		nsp2	p.I367V	I367V	-0.579	Neutral		48	0.000555234	0	0	43	0	5	0	1	5	42	0	2	0	2	1	43	0	0	0	31	14	2	0	0	1	0	0
1469	C>T	2020-03-12	EPI_ISL_417346	USA/WA-UW197/2020		nsp2	p.R222C	R222C	-5.444	Deleterious		48	0.000555234	4	2	32	10	0	0	14	5	29	1	5	8	3	2	29	0	0	0	10	19	6	7	3	3	0	0
3992	C>T	2020-03-14	EPI_ISL_417453	USA/WA-UW239/2020		nsp3	no AA change					48	0.000555234	0	0	1	47	0	0	3	2	43	3	0	1	1	0	43	0	0	0	2	0	10	31	2	3	0	0
4755	C>T	2020-03-03	EPI_ISL_454755	Netherlands/NoordHolland_10006/2020		nsp3	p.P679L	P679L	-0.209	Neutral		48	0.000555234	0	0	35	9	4	0	5	4	39	0	1	5	2	0	40	0	0	0	13	23	9	0	2	1	0	0
5806	C>T	2020-03-17	EPI_ISL_569255	France/IHU-0029/2020		nsp3	no AA change					48	0.000555234	2	0	15	30	1	0	4	1	43	2	2	0	1	0	43	0	0	0	2	14	15	12	4	1	0	0
9344	C>T	2020-03-04	EPI_ISL_542285	Italy/LOM-UniMI-L347/2020		nsp4	p.L264F	L264F	-0.708	Neutral		48	0.000555234	3	2	35	5	2	1	12	11	25	2	6	3	7	5	25	0	0	0	8	16	6	7	3	4	3	1
11824	C>T	2020-03-24	EPI_ISL_453865	Portugal/PT0149/2020		nsp6	no AA change					48	0.000555234	0	6	23	14	5	0	14	9	25	3	10	5	4	0	26	0	0	0	7	16	2	5	13	2	3	0
13517	C>T	2020-03-04	EPI_ISL_429137	Sweden/20-50076/2020		RNA-dependent_RNA_polymerase	p.T26I	T26I	-1.867	Neutral		48	0.000555234	0	1	36	10	1	0	11	11	26	4	4	6	6	2	26	0	0	0	13	13	1	9	2	6	3	1
15752	C>T	2020-03-26	EPI_ISL_420223	England/SHEF-C0716/2020		RNA-dependent_RNA_polymerase	p.A771V	A771V	-3.896	Deleterious		48	0.000555234	0	0	46	2	0	0	0	1	47	0	0	0	0	1	47	0	0	0	1	8	19	17	1	0	2	0
21621	C>T	2020-03-18	EPI_ISL_511217	Portugal/PT1256/2020		S	p.T20I	T20I	-0.373	Neutral		48	0.000555234	1	5	33	8	1	0	6	6	36	1	6	4	0	1	36	0	0	0	13	8	4	9	6	6	2	0
25831	C>T	2020-03-27	EPI_ISL_424574	Iceland/554/2020		ORF3a	p.L147F	L147F	-1.962	Neutral		48	0.000555234	1	0	36	6	3	2	6	4	38	0	2	2	0	6	38	0	0	0	3	19	10	2	4	2	8	0
26110	C>T	2020-03-14	EPI_ISL_548149	Switzerland/GE-SNRCI-20/2020		ORF3a	p.P240S	P240S	-1.495	Neutral		48	0.000555234	0	2	8	37	0	1	3	5	40	1	2	4	0	0	41	0	0	0	2	4	4	18	8	7	3	2
27005	C>T	2020-02-22	EPI_ISL_419245	HongKong/HKPU74-1302/2020		M	no AA change					48	0.000555234	0	8	17	22	1	0	8	7	33	2	4	4	4	2	32	0	0	1	12	17	4	8	3	1	1	1
27577	C>T	2020-01-16	EPI_ISL_406594	Shenzhen/SZTH-003/2020		ORF7a	p.Q62*					48	0.000555234	0	3	27	17	0	1	3	3	42	0	2	1	2	1	42	0	1	0	4	14	15	8	4	2	0	0
29284	C>T	2020-03-17	EPI_ISL_537599	USA/CA-UCLA-78/2020		N	no AA change					48	0.000555234	1	5	30	11	1	0	5	8	35	1	5	3	2	2	35	0	0	0	6	12	9	12	3	5	1	0
29303	C>T	2020-01-22	EPI_ISL_406533	Guangzhou/20SF206/2020		N	p.P344S	P344S	-4.031	Deleterious		48	0.000555234	0	18	29	0	1	0	21	20	7	0	9	17	10	4	8	0	6	12	1	29	0	0	0	0	0	0
29370	C>T	2020-03-16	EPI_ISL_547464	Netherlands/GE-RIVM-10112/2020		N	p.T366I	T366I	-1.237	Neutral		48	0.000555234	1	10	25	10	2	0	6	7	35	1	2	1	7	1	36	0	0	0	2	16	9	15	3	1	2	0
21850	G>A	2020-06-12	EPI_ISL_553989	England/MILK-95747E/2020		S	no AA change					48	0.000555234	0	0	1	0	47	0	18	20	10	1	9	13	11	6	8	0	0	0	0	0	0	1	39	8	0	0
3259	G>T	2020-02-17	EPI_ISL_413615	USA/CruiseA-10/2020		nsp3	p.Q180H	Q180H	-0.267	Neutral		48	0.000555234	0	11	17	13	7	0	13	9	26	3	9	3	6	1	26	0	0	1	1	6	7	14	12	5	2	0
21770	G>T	2020-03-22	EPI_ISL_424262	USA/WA-UW-1782/2020		S	p.V70F	V70F	0.189	Neutral		48	0.000555234	2	4	39	3	0	0	1	5	42	0	4	2	0	0	42	0	0	0	2	2	5	17	15	7	0	0
24098	G>T	2020-03-14	EPI_ISL_454021	Portugal/PT0305/2020		S	p.A846S	A846S	-0.934	Neutral		48	0.000555234	0	1	47	0	0	0	7	6	35	0	1	2	2	8	35	0	0	0	8	0	4	24	4	2	6	0
26389	G>T	2020-03-23	EPI_ISL_460056	USA/MN-MDH-156/2020		E	p.V49L	V49L	-1.6	Neutral		48	0.000555234	1	0	5	42	0	0	0	0	48	0	0	0	0	1	47	0	0	0	3	2	2	34	1	4	1	1
3163	T>C	2020-06-02	EPI_ISL_559004	England/ALDP-519746/2020		nsp3	no AA change					48	0.000555234	0	1	47	0	0	0	0	1	47	0	1	0	0	0	47	0	0	0	0	0	0	21	17	7	3	0
10561	T>C	2020-03-14	EPI_ISL_457974	Oman/RESP-20-2282/2020		3C-like_proteinase	no AA change					48	0.000555234	0	1	44	2	0	1	4	5	39	0	1	4	3	1	39	0	0	0	15	19	10	2	0	0	0	2
21925	T>C	2020-04-13	EPI_ISL_443472	England/CAMB-824EC/2020		S	no AA change					48	0.000555234	0	1	3	0	44	0	30	13	5	0	13	6	11	13	5	0	0	0	1	1	2	0	0	5	39	0
25663	T>C	2020-03-30	EPI_ISL_534882	England/OXON-B3707/2020		ORF3a	p.Y91H	Y91H	-3.286	Deleterious		48	0.000555234	0	0	48	0	0	0	0	1	47	0	0	0	1	0	47	0	0	0	1	2	8	17	3	4	0	13
28282	T>C	2020-03-28	EPI_ISL_511638	Portugal/PT1091/2020		N	no AA change					48	0.000555234	0	0	1	47	0	0	0	0	48	0	0	0	0	0	48	0	0	0	1	0	13	34	0	0	0	0
14912	A>G	2020-03-14	EPI_ISL_418895	USA/CT-UW328/2020		RNA-dependent_RNA_polymerase	p.N491S	N491S	0.455	Neutral		47	0.000543667	0	0	0	45	2	0	15	11	21	0	9	8	8	0	22	0	0	0	18	24	3	1	1	0	0	0
13947	A>T	2020-03-01	EPI_ISL_415158	Belgium/QKJ-03015/2020		RNA-dependent_RNA_polymerase	no AA change					47	0.000543667	0	1	46	0	0	0	17	21	9	1	11	17	5	3	10	0	0	0	30	13	4	0	0	0	0	0
29188	A>T	2020-03-16	EPI_ISL_418922	USA/WA-UW355/2020		N	no AA change					47	0.000543667	0	2	0	44	0	1	2	1	44	0	0	2	1	0	44	0	0	0	23	21	3	0	0	0	0	0
635	C>T	2020-01-27	EPI_ISL_451319	Sichuan/SC-MY-053/2020		leader_protein	p.R124C	R124C	-8	Deleterious		47	0.000543667	5	8	29	4	0	1	11	10	26	2	14	4	0	1	26	0	1	1	8	18	4	8	5	0	2	0
775	C>T	2020-03-16	EPI_ISL_518874	USA/MN-MDH-1480/2020		leader_protein	no AA change					47	0.000543667	0	0	15	32	0	0	0	0	47	0	0	0	0	0	47	0	0	0	1	1	29	15	1	0	0	0
1204	C>T	2020-03-26	EPI_ISL_447488	Spain/VC-FISABIO-546/2020		nsp2	no AA change					47	0.000543667	0	1	3	43	0	0	3	3	41	1	1	3	0	0	42	0	0	0	3	11	21	12	0	0	0	0
2232	C>T	2020-03-15	EPI_ISL_538039	Spain/VC-IBV-98003103/2020		nsp2	p.A476V	A476V	1.55	Neutral		47	0.000543667	1	3	34	9	0	0	3	6	38	0	2	2	3	2	38	0	0	0	7	8	11	4	7	9	1	0
6681	C>T	2020-03-17	EPI_ISL_499464	England/LIVE-A5D06/2020		nsp3	p.A1321V	A1321V	0.323	Neutral		47	0.000543667	0	3	44	0	0	0	3	1	43	0	1	3	0	0	43	0	0	0	1	1	2	40	2	1	0	0
11102	C>T	2020-03-16	EPI_ISL_422667	Netherlands/NA_120/2020		nsp6	p.P44S	P44S	-1.203	Neutral		47	0.000543667	1	0	3	43	0	0	1	2	44	0	1	2	0	0	44	0	0	0	3	17	24	3	0	0	0	0
13115	C>T	2020-03-12	EPI_ISL_445267	Chile/Antofagasta_2/2020		nsp10	no AA change					47	0.000543667	2	3	20	20	1	1	7	6	34	0	3	5	2	2	35	0	0	0	7	12	6	13	7	1	1	0
14225	C>T	2020-05-07	EPI_ISL_570219	USA/WA-UW-8813/2020		RNA-dependent_RNA_polymerase	p.T262I	T262I	-0.47	Neutral		47	0.000543667	0	0	0	47	0	0	0	0	47	0	0	0	0	0	47	0	0	0	0	0	4	11	4	28	0	0
19264	C>T	2020-03-16	EPI_ISL_467835	USA/CA-QDX-46/2020		3-to-5_exonuclease	p.L409F	L409F	-1.232	Neutral		47	0.000543667	0	1	5	40	1	0	1	4	42	1	1	1	2	0	42	0	0	0	4	5	1	33	3	0	1	0
20312	C>T	2020-03-14	EPI_ISL_441391	NorthernIreland/NIRE-1021EC/2020		endoRNAse	p.A231V	A231V	-3.149	Deleterious		47	0.000543667	0	40	5	1	1	0	2	14	31	0	5	6	3	1	32	0	0	0	3	0	0	1	34	7	1	1
22995	C>T	2020-04-05	EPI_ISL_433765	England/CAMB-7870E/2020		S	p.T478I	T478I	-0.9	Neutral		47	0.000543667	0	0	47	0	0	0	0	0	47	0	0	0	0	0	47	0	0	0	0	32	13	0	0	0	1	1
22997	C>T	2020-04-23	EPI_ISL_474065	Wales/PHWC-163C9D/2020		S	p.P479S	P479S	-0.723	Neutral		47	0.000543667	0	0	47	0	0	0	0	0	47	0	0	0	0	0	47	0	0	0	0	3	22	3	17	0	0	2
25267	C>T	2020-02-03	EPI_ISL_416425	Hangzhou/ZJU-07/2020		S	no AA change					47	0.000543667	0	2	0	45	0	0	1	1	45	1	1	0	0	0	45	0	0	1	0	0	2	34	9	0	1	0
25613	C>T	2020-03-20	EPI_ISL_535875	Canada/QC-LSPQ-L00228687/2020		ORF3a	p.S74F	S74F	2.905	Neutral		47	0.000543667	2	6	20	11	2	6	10	9	28	1	6	6	4	1	29	0	0	0	4	12	4	6	5	15	1	0
25708	C>T	2020-03-13	EPI_ISL_526940	FaroeIslands/HFS-10/2020		ORF3a	p.L106F	L106F	-3.629	Deleterious		47	0.000543667	0	1	29	16	1	0	4	2	41	0	0	3	0	1	43	0	0	0	4	3	10	15	8	4	2	1
26340	C>T	2020-02-12	EPI_ISL_451364	Sichuan/SC-PHCC2-044/2020		E	no AA change					47	0.000543667	1	1	42	3	0	0	6	11	30	0	4	6	5	1	31	0	0	1	16	25	0	1	1	2	0	1
26822	C>T	2020-03-23	EPI_ISL_425921	Scotland/EDB156/2020		M	no AA change					47	0.000543667	6	3	14	23	0	1	3	6	38	0	4	2	3	1	37	0	0	0	5	4	4	26	4	4	0	0
10262	G>A	2020-04-05	EPI_ISL_433765	England/CAMB-7870E/2020		3C-like_proteinase	p.A70T	A70T	-0.552	Neutral		47	0.000543667	0	0	47	0	0	0	0	0	47	0	0	0	0	0	47	0	0	0	0	33	13	0	0	0	0	1
21974	G>C	2020-03-18	EPI_ISL_420081	Russia/StPetersburg-RII3997/2020		S	p.D138H	D138H	0.763	Neutral		47	0.000543667	3	10	7	23	4	0	8	10	29	1	9	5	2	0	30	0	0	0	3	21	4	3	14	2	0	0
4162	G>T	2020-02-17	EPI_ISL_416630	Japan/DP0803/2020		nsp3	no AA change					47	0.000543667	0	1	12	22	12	0	1	1	45	0	1	0	0	0	46	0	0	1	15	9	2	16	2	2	0	0
14428	G>T	2020-05-05	EPI_ISL_508377	India/WB-IK50/2020		RNA-dependent_RNA_polymerase	p.V330L	V330L	-1.27	Neutral		47	0.000543667	0	2	45	0	0	0	1	1	45	0	1	1	0	0	45	0	0	0	0	0	1	42	3	0	1	0
18412	G>T	2020-03-24	EPI_ISL_569324	France/IHU-0128/2020		3-to-5_exonuclease	p.V125F	V125F	-1.445	Neutral		47	0.000543667	0	7	23	15	2	0	3	5	39	0	4	3	2	0	38	0	0	0	2	4	4	17	12	6	2	0
23224	G>T	2020-03-24	EPI_ISL_524430	USA/NC-200414/2020		S	p.E554D	E554D	-0.671	Neutral		47	0.000543667	0	0	1	45	1	0	1	0	46	0	1	0	1	0	45	0	0	0	1	14	8	23	0	1	0	0
26615	G>T	2020-03-25	EPI_ISL_433327	Scotland/CVR702/2020		M	p.W31C	W31C	-2.487	Neutral		47	0.000543667	0	0	46	1	0	0	0	0	47	0	0	0	0	0	47	0	0	0	6	39	2	0	0	0	0	0
28628	G>T	2020-03-14	EPI_ISL_542115	Italy/LOM-UniMI-L119/2020		N	p.A119S	A119S	-1.628	Neutral		47	0.000543667	15	3	20	8	1	0	18	3	26	0	7	9	4	1	26	0	0	0	6	9	10	14	6	2	0	0
21146	T>A	2020-03-24	EPI_ISL_570030	USA/WA-UW-3562/2020		2-O-ribose_methyltransferase	p.L163H	L163H	-6.598	Deleterious		47	0.000543667	0	0	0	47	0	0	0	0	47	0	0	0	0	0	47	0	0	0	9	3	3	28	4	0	0	0
10771	T>C	2020-03-11	EPI_ISL_419758	Australia/VIC40/2020		3C-like_proteinase	no AA change					47	0.000543667	0	2	17	24	2	2	8	13	26	1	3	4	3	0	36	0	0	0	28	2	0	17	0	0	0	0
13339	T>C	2020-06-04	EPI_ISL_529081	USA/SC-DHEC-0533/2020		nsp10	no AA change					47	0.000543667	0	0	4	43	0	0	21	10	16	0	0	0	0	0	47	0	0	0	0	0	0	38	4	4	1	0
16479	T>C	2020-02-28	EPI_ISL_539558	Spain/EX-ISCIII-201248/2020		helicase	no AA change					47	0.000543667	0	0	43	4	0	0	2	2	43	0	2	2	0	0	43	0	0	1	0	0	0	12	14	15	5	0
21369	T>C	2020-03-22	EPI_ISL_569303	France/IHU-0092/2020		2-O-ribose_methyltransferase	no AA change					47	0.000543667	0	0	27	0	20	0	7	6	34	1	6	6	2	0	32	0	0	0	1	3	23	0	0	14	6	0
25505	A>C	2020-03-29	EPI_ISL_447748	Colombia/NAR-GUR-0609/2020		ORF3a	p.Q38P	Q38P	-2.943	Deleterious		46	0.000532099	0	0	0	44	0	2	6	4	36	0	4	2	3	1	36	0	0	0	4	13	6	9	14	0	0	0
478	C>T	2020-03-13	EPI_ISL_547557	Netherlands/ZH-RIVM-10050/2020		leader_protein	no AA change					46	0.000532099	0	1	38	7	0	0	4	1	41	0	1	4	0	0	41	0	0	0	18	13	0	4	2	0	4	5
1387	C>T	2020-03-12	EPI_ISL_455436	Mexico/CMX-InDRE_12/2020		nsp2	no AA change					46	0.000532099	4	4	20	18	0	0	5	10	31	0	6	8	3	1	28	0	0	0	14	14	4	11	2	1	0	0
2306	C>T	2020-03-04	EPI_ISL_416748	France/Lyon_508/2020		nsp2	p.L501F	L501F	-1.667	Neutral		46	0.000532099	3	0	39	4	0	0	8	2	36	0	1	3	2	4	36	0	0	0	4	5	22	8	3	1	3	0
6310	C>T	2020-03-03	EPI_ISL_542280	Italy/LOM-UniMI-L335/2020		nsp3	no AA change					46	0.000532099	0	4	10	31	1	0	1	7	38	2	2	0	3	1	38	0	0	0	22	9	4	3	3	3	1	1
10202	C>T	2020-03-10	EPI_ISL_437903	Greece/243_32202/2020		3C-like_proteinase	p.L50F	L50F	-1.88	Neutral		46	0.000532099	1	4	25	14	1	1	4	5	37	1	4	2	2	0	37	0	0	0	5	4	8	17	10	1	0	1
13620	C>T	2020-03-05	EPI_ISL_492987	Italy/VEN-UniVR-8/2020		RNA-dependent_RNA_polymerase	no AA change					46	0.000532099	3	2	32	7	2	0	20	15	11	1	22	7	3	1	12	0	0	0	9	4	18	11	3	1	0	0
14362	C>T	2020-04-07	EPI_ISL_430810	Argentina/PAIS-A0019/2020		RNA-dependent_RNA_polymerase	no AA change					46	0.000532099	35	0	7	3	0	1	3	1	42	0	0	4	0	0	42	0	0	0	0	3	3	4	1	33	2	0
17012	C>T	2020-03-30	EPI_ISL_432198	Wales/PHWC-27ABA/2020		helicase	p.S259L	S259L	-2.775	Deleterious		46	0.000532099	1	0	35	7	2	1	3	2	41	0	0	2	3	0	41	0	0	0	1	8	13	11	3	3	7	0
24621	C>T	2020-03-23	EPI_ISL_540986	Peru/LAL-UPCH-0109/2020		S	p.A1020V	A1020V	-1.923	Neutral		46	0.000532099	1	1	39	3	1	1	3	5	38	0	1	3	5	0	37	0	0	0	10	21	4	3	5	1	2	0
27999	C>T	2020-03-10	EPI_ISL_421668	India/UN-1125/2020		ORF8	p.P36S	P36S	-7.556	Deleterious		46	0.000532099	0	4	32	7	2	1	13	9	24	0	9	6	6	1	24	0	0	0	7	7	17	8	6	0	1	0
3179	G>A	2020-02-15	EPI_ISL_480042	Japan/PG-0372/2020		nsp3	p.E154K	E154K	-1.38	Neutral		46	0.000532099	0	45	0	1	0	0	0	0	46	0	0	0	0	0	46	0	0	8	37	0	0	0	0	1	0	0
210	G>T	2020-03-04	EPI_ISL_414632	France/GE1977/2020		5UTR						46	0.000532099	4	4	23	9	6	0	6	9	31	2	4	1	7	0	32	0	0	0	9	5	5	10	7	6	4	0
1141	G>T	2020-04-15	EPI_ISL_476831	Benin/2012/2020		nsp2	p.K112N	K112N	-1.167	Neutral		46	0.000532099	0	0	34	11	1	0	2	2	42	1	2	0	0	0	43	0	0	0	0	1	1	40	2	0	2	0
4148	G>T	2020-03-04	EPI_ISL_455338	Spain/RI-ISCIII-201563/2020		nsp3	p.V477F	V477F	-0.804	Neutral		46	0.000532099	0	5	16	24	0	1	7	11	28	2	7	4	5	0	28	0	0	0	8	12	10	15	1	0	0	0
17259	G>T	2020-03-15	EPI_ISL_548989	Singapore/981/2020		helicase	p.E341D	E341D	-0.44	Neutral		46	0.000532099	2	5	33	6	0	0	5	8	33	1	4	4	3	1	33	0	0	0	6	4	6	17	3	4	1	5
22203	G>T	2020-03-14	EPI_ISL_539015	England/LEED-2A8615/2020		S	p.R214L	R214L	-0.393	Neutral		46	0.000532099	3	4	33	6	0	0	7	5	34	1	3	3	4	1	34	0	0	0	14	17	4	3	5	2	1	0
22335	G>T	2020-03-07	EPI_ISL_424899	USA/IA_6391/2020		S	p.W258L	W258L	-1.084	Neutral		46	0.000532099	0	4	33	5	4	0	5	8	33	3	2	3	2	0	36	0	0	0	4	16	3	6	7	8	2	0
28376	G>T	2020-03-09	EPI_ISL_525612	USA/NY-Wadsworth-14422-01/2020		N	p.A35S	A35S	-0.236	Neutral		46	0.000532099	0	0	1	45	0	0	4	2	40	0	2	1	1	1	41	0	0	0	5	0	38	2	0	0	1	0
4579	T>A	2020-02-29	EPI_ISL_455326	Spain/CN-ISCIII-201939/2020		nsp3	no AA change					46	0.000532099	1	8	26	11	0	0	8	11	27	0	10	2	4	3	27	0	0	2	11	10	2	13	6	2	0	0
10717	T>C	2020-07-17	EPI_ISL_519873	Australia/VIC5070/2020		3C-like_proteinase	no AA change					46	0.000532099	0	0	0	0	46	0	19	15	12	1	17	10	3	4	11	0	0	0	0	0	0	0	23	19	3	1
25580	T>C	2020-04-26	EPI_ISL_449302	Scotland/EDB4372/2020		ORF3a	p.I63T	I63T	-3.286	Deleterious		46	0.000532099	0	0	44	2	0	0	0	0	46	0	0	0	0	0	46	0	0	0	0	2	39	0	2	2	1	0
28705	T>C	2020-03-13	EPI_ISL_467105	Spain/PV-IBV-001575/2020		N	no AA change					46	0.000532099	0	8	27	7	4	0	2	10	34	0	4	7	2	0	33	0	0	0	21	5	6	7	4	3	0	0
19960	A>G	2020-03-16	EPI_ISL_478537	England/NORT-284248/2020		endoRNAse	p.T114A	T114A	-0.317	Neutral		45	0.000520532	0	0	44	1	0	0	3	3	39	1	0	3	1	0	40	0	0	0	8	1	6	1	6	2	21	0
25910	A>G	2020-07-17	EPI_ISL_556813	England/CAMC-946C7A/2020		ORF3a	p.D173G	D173G	-4.867	Deleterious		45	0.000520532	0	0	45	0	0	0	0	0	45	0	0	0	0	0	45	0	0	0	0	0	0	0	2	17	26	0
3543	C>T	2020-03-20	EPI_ISL_425870	Scotland/EDB073/2020		nsp3	p.T275I	T275I	0.105	Neutral		45	0.000520532	0	4	41	0	0	0	0	4	41	0	1	3	0	0	41	0	0	0	2	39	3	1	0	0	0	0
4586	C>T	2020-03-14	EPI_ISL_460768	Netherlands/NA_605/2020		nsp3	no AA change					45	0.000520532	0	4	31	7	1	2	6	8	31	1	7	1	3	0	33	0	0	0	14	11	7	4	2	4	1	2
6196	C>T	2020-03-12	EPI_ISL_526937	FaroeIslands/HFS-04/2020		nsp3	no AA change					45	0.000520532	1	3	14	18	5	4	8	11	26	0	10	7	0	3	25	0	0	0	6	8	7	12	6	3	3	0
11665	C>T	2020-03-11	EPI_ISL_499813	England/LIVE-A4AA6/2020		nsp6	no AA change					45	0.000520532	0	2	3	2	37	1	21	20	4	0	2	1	2	0	40	0	0	0	2	1	2	1	1	31	3	4
14708	C>T	2020-03-09	EPI_ISL_425811	Scotland/CVR83/2020		RNA-dependent_RNA_polymerase	p.A423V	A423V	1.387	Neutral		45	0.000520532	0	18	25	2	0	0	6	3	36	0	3	4	1	1	36	0	0	0	11	5	2	9	14	4	0	0
25047	C>T	2020-02-01	EPI_ISL_416367	Shanghai/SH0060/2020		S	p.P1162L	P1162L	-2.893	Deleterious		45	0.000520532	1	2	34	6	1	1	7	5	33	0	2	5	2	2	34	0	0	1	10	17	11	5	1	0	0	0
26846	C>T	2020-04-07	EPI_ISL_464065	Belgium/BT-0407271/2020		M	no AA change					45	0.000520532	0	1	44	0	0	0	11	13	21	0	13	13	3	1	15	0	0	0	0	3	1	3	32	6	0	0
4442	G>T	2020-08-18	EPI_ISL_553049	England/MILK-970D1A/2020		nsp3	p.V575L	V575L	0.177	Neutral		45	0.000520532	0	0	45	0	0	0	0	0	45	0	0	0	0	0	45	0	0	0	0	0	0	0	0	17	28	0
7936	G>T	2020-03-23	EPI_ISL_434545	PuertoRico/CDC-S5/2020		nsp3	no AA change					45	0.000520532	4	3	22	15	1	0	7	7	31	1	2	5	4	2	31	0	0	0	9	16	1	4	1	11	3	0
13348	G>T	2020-03-17	EPI_ISL_425351	England/CAMB-74B9D/2020		nsp10	no AA change					45	0.000520532	1	6	26	10	1	1	6	12	27	0	9	5	2	2	27	0	0	0	5	10	4	5	6	6	9	0
15128	G>T	2020-07-03	EPI_ISL_527651	USA/AR-CDC-4373/2020		RNA-dependent_RNA_polymerase	p.C563F	C563F	0.33	Neutral		45	0.000520532	0	0	0	45	0	0	4	6	35	0	0	0	0	0	45	0	0	0	0	0	0	0	45	0	0	0
15327	G>T	2020-01-23	EPI_ISL_450196	Thailand/Bangkok_168/2020		RNA-dependent_RNA_polymerase	p.M629I	M629I	-1.39	Neutral		45	0.000520532	2	4	33	6	0	0	16	7	22	0	8	10	4	2	21	0	2	1	6	12	14	2	1	7	0	0
23401	G>T	2020-03-11	EPI_ISL_444826	Denmark/ALAB-SSI-1248/2020	CEVg6	S	p.Q613H	Q613H	-0.917	Neutral		45	0.000520532	0	14	27	3	1	0	3	12	30	0	3	7	2	1	32	0	0	0	3	16	6	12	2	4	2	0
26769	G>T	2020-03-31	EPI_ISL_483441	USA/CA-ALSR-0982-SAN/2020		M	p.A83S	A83S	-1.424	Neutral		45	0.000520532	0	0	1	44	0	0	1	0	44	0	1	0	0	0	44	0	0	0	1	0	3	31	10	0	0	0
28321	G>T	2020-04-14	EPI_ISL_489767	USA/FL-BPHL-0358/2020		N	no AA change					45	0.000520532	0	3	32	10	0	0	9	8	28	1	5	8	1	0	30	0	0	0	0	8	8	6	11	8	4	0
21808	T>A	2020-06-17	EPI_ISL_540944	Peru/LIM-UPCH-0059/2020		S	no AA change					45	0.000520532	0	0	0	44	0	1	0	1	44	0	1	0	0	0	44	0	0	0	0	0	0	1	25	19	0	0
18144	T>C	2020-04-18	EPI_ISL_480863	USA/FL-BPHL-0212/2020		3-to-5_exonuclease	no AA change					45	0.000520532	0	1	34	10	0	0	0	1	44	0	1	0	0	0	44	0	0	0	0	7	2	4	7	22	3	0
26160	T>C	2020-04-11	EPI_ISL_442976	England/CAMB-8127A/2020		ORF3a	no AA change					45	0.000520532	0	0	44	1	0	0	0	0	45	0	0	0	0	0	45	0	0	0	0	1	0	1	15	20	8	0
7870	A>G	2020-03-28	EPI_ISL_514496	England/PORT-2D273D/2020		nsp3	no AA change					44	0.000508965	0	0	1	43	0	0	0	0	44	0	0	0	0	0	44	0	0	0	1	17	25	1	0	0	0	0
7877	A>G	2020-03-18	EPI_ISL_425494	England/NOTT-10E0B6/2020		nsp3	p.I1720V	I1720V	0.099	Neutral		44	0.000508965	0	0	44	0	0	0	8	7	29	0	1	1	8	5	29	0	0	0	16	7	2	19	0	0	0	0
18535	A>G	2020-05-26	EPI_ISL_545303	USA/TX-HMH-2422/2020		3-to-5_exonuclease	p.I166V	I166V	-0.963	Neutral		44	0.000508965	0	0	0	44	0	0	1	1	42	0	0	2	0	0	42	0	0	0	0	0	2	39	3	0	0	0
22206	A>G	2020-01-26	EPI_ISL_451365	Sichuan/SC-PHCC2-045/2020		S	p.D215G	D215G	-0.615	Neutral		44	0.000508965	0	1	41	2	0	0	1	1	42	0	1	0	1	0	42	0	1	0	2	0	40	1	0	0	0	0
26433	A>G	2020-03-13	EPI_ISL_535760	Canada/QC-LSPQ-L00217408/2020		E	no AA change					44	0.000508965	0	0	5	36	3	0	11	11	22	0	6	10	2	4	22	0	0	0	24	16	3	1	0	0	0	0
1471	C>T	2020-03-24	EPI_ISL_420417	Belgium/BCM-0324160/2020		nsp2	no AA change					44	0.000508965	3	1	31	7	1	1	3	6	35	1	5	2	0	1	35	0	0	0	3	6	2	12	3	14	4	0
1473	C>T	2020-03-17	EPI_ISL_417413	Turkey/6224-Ankara1034/2020		nsp2	p.T223I	T223I	-4.214	Deleterious		44	0.000508965	2	4	13	23	1	1	4	8	32	0	5	6	1	0	32	0	0	0	8	5	9	11	3	4	4	0
2189	C>T	2020-01-24	EPI_ISL_413485	Anhui/SZ005/2020		nsp2	p.L462F	L462F	-2.278	Neutral		44	0.000508965	1	2	35	4	2	0	1	2	41	0	1	3	0	0	40	0	1	0	7	24	4	3	1	3	1	0
4668	C>T	2020-03-14	EPI_ISL_524656	England/LOND-12602B8/2020		nsp3	p.S650F	S650F	-2.092	Neutral		44	0.000508965	0	1	30	10	3	0	3	2	39	0	3	0	1	1	39	0	0	0	19	14	3	4	1	2	0	1
5467	C>T	2020-03-11	EPI_ISL_418832	Canada/BC_5282984/2020		nsp3	no AA change					44	0.000508965	2	2	13	24	2	1	4	11	29	0	5	2	5	4	28	0	0	0	11	16	1	4	5	5	2	0
5817	C>T	2020-03-02	EPI_ISL_464347	England/201041387/2020		nsp3	p.A1033V	A1033V	-0.939	Neutral		44	0.000508965	0	0	41	3	0	0	0	3	41	0	2	0	1	0	41	0	0	0	9	27	1	1	0	6	0	0
7299	C>T	2020-01-19	EPI_ISL_408482	Shandong/IVDC-SD-001/2020		nsp3	p.A1527V	A1527V	1.297	Neutral		44	0.000508965	2	1	28	13	0	0	6	6	32	3	2	5	1	1	32	0	1	0	1	4	2	17	7	11	1	0
13329	C>T	2020-03-18	EPI_ISL_437605	Thailand/SI205929-NT/2020		nsp10	p.T102I	T102I	-0.828	Neutral		44	0.000508965	0	14	28	2	0	0	0	14	30	0	0	0	1	0	43	0	0	0	3	3	18	3	2	7	7	1
13568	C>T	2020-03-04	EPI_ISL_429136	Sweden/20-50048/2020		RNA-dependent_RNA_polymerase	p.A43V	A43V	-3.541	Deleterious		44	0.000508965	0	1	39	3	1	0	8	14	22	1	7	12	1	1	22	0	0	0	24	16	3	1	0	0	0	0
17999	C>T	2020-03-16	EPI_ISL_425685	Scotland/CVR141/2020		helicase	p.T588I	T588I	-1.222	Neutral		44	0.000508965	0	6	34	1	3	0	5	9	30	0	4	7	1	2	30	0	0	0	6	9	4	5	5	13	1	1
20719	C>T	2020-03-17	EPI_ISL_421719	USA/NY-NYUMC107/2020		2-O-ribose_methyltransferase	no AA change					44	0.000508965	0	7	12	23	0	2	4	7	33	1	4	2	1	3	33	0	0	0	2	15	18	5	1	3	0	0
21627	C>T	2020-03-21	EPI_ISL_425130	Germany/NW-HHU-46/2020		S	p.T22I	T22I	-0.026	Neutral		44	0.000508965	0	16	15	11	2	0	11	7	26	1	7	3	5	2	26	0	0	0	13	8	8	7	2	1	5	0
21811	C>T	2020-03-15	EPI_ISL_467863	USA/MA-QDX-64/2020		S	no AA change					44	0.000508965	1	3	23	16	1	0	4	6	34	0	5	3	2	0	34	0	0	0	4	3	13	1	10	4	9	0
27641	C>T	2020-03-09	EPI_ISL_542441	Italy/LOM-UniMI-L97/2020		ORF7a	p.S83L	S83L	-4	Deleterious		44	0.000508965	1	0	31	11	1	0	2	4	38	2	1	0	3	1	37	0	0	0	5	6	12	15	1	1	3	1
28892	C>T	2020-03-30	EPI_ISL_453929	Portugal/PT0215/2020		N	p.P207S	P207S	-0.363	Neutral		44	0.000508965	0	0	8	36	0	0	0	0	44	0	0	0	0	0	44	0	0	0	1	2	2	8	10	8	13	0
29171	C>T	2020-03-19	EPI_ISL_428890	Russia/Sverdlovsk-71903/2020		N	p.H300Y	H300Y	-1.577	Neutral		44	0.000508965	0	4	34	6	0	0	5	7	32	2	5	3	1	2	31	0	0	0	7	18	7	4	4	4	0	0
7560	G>A	2020-03-18	EPI_ISL_477687	USA/WA-UW-1481/2020		nsp3	p.R1614K	R1614K	-0.499	Neutral		44	0.000508965	0	7	0	37	0	0	3	8	33	0	7	3	0	1	33	0	0	0	19	18	0	0	7	0	0	0
10902	G>A	2020-05-23	EPI_ISL_545178	USA/TX-HMH-2201/2020		3C-like_proteinase	p.G283D	G283D	-6.067	Deleterious		44	0.000508965	0	0	0	44	0	0	0	0	44	0	0	0	0	0	44	0	0	0	0	0	3	36	5	0	0	0
17182	G>A	2020-05-06	EPI_ISL_570217	USA/WA-UW-8698/2020		helicase	p.A316T	A316T	-2.689	Deleterious		44	0.000508965	0	0	0	44	0	0	0	0	44	0	0	0	0	0	44	0	0	0	0	0	10	13	0	21	0	0
4201	G>T	2020-02-16	EPI_ISL_416601	Japan/DP0457/2020		nsp3	p.M494I	M494I	-0.651	Neutral		44	0.000508965	2	6	17	19	0	0	9	6	29	0	4	6	5	0	29	0	0	1	19	8	5	1	7	3	0	0
8102	G>T	2020-03-18	EPI_ISL_419855	Australia/VIC158/2020		nsp3	p.V1795F	V1795F	-2.1	Neutral		44	0.000508965	0	3	29	9	3	0	4	4	36	0	4	1	4	0	35	0	0	0	7	5	2	2	18	8	0	2
18186	G>T	2020-03-12	EPI_ISL_428698	Spain/MD-H12-35/2020		3-to-5_exonuclease	p.M49I	M49I	1.171	Neutral		44	0.000508965	1	2	28	13	0	0	4	3	37	1	1	4	0	1	37	0	0	0	3	1	1	12	22	5	0	0
26589	G>T	2020-03-13	EPI_ISL_431118	Fujian/IM3520001T/2020		M	p.V23L	V23L	-0.389	Neutral		44	0.000508965	0	1	35	6	0	2	3	2	39	0	2	1	2	0	39	0	0	0	3	2	29	4	3	1	2	0
28436	G>T	2020-04-04	EPI_ISL_492572	England/BRIS-12FBFA/2020		N	p.A55S	A55S	-0.68	Neutral		44	0.000508965	0	2	39	3	0	0	1	2	41	0	2	1	0	0	41	0	0	0	0	24	12	4	1	3	0	0
28845	G>T	2020-02-02	EPI_ISL_416362	Shanghai/SH0054/2020		N	p.R191L	R191L	-3.269	Deleterious		44	0.000508965	0	4	23	15	2	0	8	7	29	3	5	3	3	0	30	0	0	1	11	10	6	11	5	0	0	0
29332	G>T	2020-03-15	EPI_ISL_509618	Spain/PV-IBV-001542/2020		N	no AA change					44	0.000508965	4	2	6	30	2	0	5	7	32	1	7	1	1	0	34	0	0	0	2	3	1	9	26	2	0	1
1537	T>C	2020-03-22	EPI_ISL_461285	Netherlands/Zeeland_46/2020		nsp2	no AA change					44	0.000508965	0	0	44	0	0	0	0	1	43	0	0	1	0	0	43	0	0	0	8	12	10	14	0	0	0	0
14313	T>C	2020-03-14	EPI_ISL_425816	Scotland/CVR96/2020		RNA-dependent_RNA_polymerase	no AA change					44	0.000508965	0	1	29	13	1	0	2	2	40	1	0	2	1	0	40	0	0	0	2	2	3	5	6	21	5	0
15648	T>C	2020-03-30	EPI_ISL_432517	England/SHEF-CBECB/2020		RNA-dependent_RNA_polymerase	no AA change					44	0.000508965	0	0	40	4	0	0	0	0	44	0	0	0	0	0	44	0	0	0	1	4	0	32	7	0	0	0

## Sheet: (F) CEVg
Co-evolving variant groups		The earliest detected isolate				Prevalence		# genomes by exposure region						# genomes by sex			# genomes by age group						# genomes by collection month
Group of SNVs	Acronym used in manuscript	date collected	GISAID ID	strain (virus name)		# genomes	genome frequency (%)	Africa	Asia	Europe	North America	Oceania	South America	Female	Male	Unknown	0-19	20-39	40-59	60-79	80-	Unknown	2019-12	2020-01	2020-02	2020-03	2020-04	2020-05	2020-06	2020-07	2020-08	2020-09	Unknown
					Total	86450	1	1762	7335	44715	23394	8037	1207	12919	14676	58855	1311	8839	8392	5246	2759	59903	23	462	989	22389	19842	9094	12088	9375	7467	3662	1059
241C>T,3037C>T,14408C>T,23403A>G	CEVg1	2020-01-25	EPI_ISL_509505	Australia/NSW2153/2020		73285	0.847715	1634	4395	39625	19978	6531	1122	10789	11732	50764	1133	7327	6790	4119	2271	51645	0	1	195	15385	16870	8460	11628	9033	7208	3568	937
28881G>A,28882G>A,28883G>C	CEVg2	2020-02-16	EPI_ISL_466615	England/20168037604/2020		34752	0.40199	932	2110	21514	3305	6148	743	5433	5561	23758	612	4309	3222	1789	1141	23679	0	0	63	4494	6394	3624	6472	7058	4458	1609	580
1163A>T,7540T>C,16647G>T,18555C>T,22992G>A,23401G>A	CEVg6	2020-03-19	EPI_ISL_480772	Australia/VIC2165/2020		5550	0.064199	0	0	0	0	5550	0	2197	1905	1448	150	1983	1106	569	572	1170	0	0	0	1	0	13	341	3805	988	227	175
8782C>T,28144T>C	CEVg3	2019-12-30	EPI_ISL_529213	Wuhan/IME-WH01/2020		4345	0.0502603	53	671	810	2314	452	45	701	791	2853	44	371	467	398	163	2902	1	154	197	2745	912	205	100	11	6	2	12
10097G>A,23731C>T	CEVg7	2020-03-02	EPI_ISL_416140	Denmark/SSI-05/2020		3220	0.037247	126	10	2801	16	98	169	259	248	2713	24	157	128	84	43	2784	0	0	0	420	765	553	568	414	368	104	28
445T>C,6286C>T,21255G>C,22227C>T,26801C>G,28932C>T,29645G>T	CEVg8	2020-06-20	EPI_ISL_523457	Netherlands/OV-EMC-73/2020		1966	0.0227415	0	0	1966	0	0	0	17	22	1927	0	18	7	4	3	1934	0	0	0	0	0	0	2	28	886	1050	0
17747C>T,17858A>G,18060C>T	CEVg4	2020-02-21	EPI_ISL_413456	USA/WA-S2/2020		1934	0.0223713	0	8	15	1765	140	6	113	119	1702	3	72	64	58	6	1731	0	0	50	1283	429	99	68	2	1	0	2
4002C>T,13536C>T		2020-03-02	EPI_ISL_416140	Denmark/SSI-05/2020		1539	0.0178022	123	9	1133	12	95	167	233	225	1081	21	153	116	67	31	1151	0	0	0	141	256	158	339	248	285	99	13
2480A>G,2558C>T		2020-02-09	EPI_ISL_412116	England/09c/2020		1103	0.0127588	8	20	945	87	40	3	194	189	720	6	71	92	90	111	733	0	0	6	749	308	9	4	0	0	0	27
9477T>A,25979G>T,28657C>T,28863C>T		2020-02-25	EPI_ISL_414623	France/GE1583-2/2020		838	0.00969346	1	23	512	38	244	20	247	219	372	19	87	137	140	96	359	0	0	11	622	187	8	2	0	0	0	8
21637C>T,28169A>G		2020-05-20	EPI_ISL_462005	England/SHEF-C2459/2020		820	0.00948525	0	0	820	0	0	0	1	5	814	0	6	1	0	0	813	0	0	0	0	0	7	288	73	233	219	0
6312C>A,23929C>T		2020-03-04	EPI_ISL_422407	Taiwan/NTU04/2020		759	0.00877964	3	652	10	30	63	1	166	515	78	39	349	197	55	20	99	0	0	0	187	308	104	80	61	14	2	3
15933C>T,16968G>T		2020-04-28	EPI_ISL_495885	USA/WA-S1435/2020		748	0.0086524	0	0	0	748	0	0	4	11	733	3	6	4	2	0	733	0	0	0	0	1	192	516	18	19	2	0
3256T>C,5622C>T,14202G>T,19542G>T,22388C>T,26060C>T,29227G>T,29466C>T,29771A>G	CEVg9	2020-07-28	EPI_ISL_532811	Scotland/QEUH-89C0D4/2020		681	0.00787739	0	0	681	0	0	0	0	0	681	0	0	0	0	0	681	0	0	0	0	0	0	0	2	457	222	0
10798C>A,13862C>T,28836C>T		2020-03-19	EPI_ISL_489649	Scotland/GCVR-16FB76/2020		611	0.00706767	0	0	611	0	0	0	0	0	611	0	0	0	0	0	611	0	0	0	62	387	154	8	0	0	0	0
16260C>T,28821C>A		2020-03-15	EPI_ISL_427562	USA/NY-WCMP10C03P/2020		584	0.00675535	0	8	2	531	43	0	32	28	524	10	26	16	5	1	526	0	0	0	65	44	39	257	90	33	56	0
18998C>T,29540G>A		2020-03-09	EPI_ISL_436060	USA/NY-SURV0302/2020		547	0.00632736	0	71	28	435	5	8	147	158	242	17	91	73	67	27	272	0	0	0	188	180	49	76	43	8	3	0
1440G>A,2891G>A		2020-02-25	EPI_ISL_414497	Germany/NW-HHU-02-1/2020		541	0.00625795	1	7	481	29	22	1	70	103	368	3	43	53	42	31	369	0	0	7	327	165	22	3	2	0	0	15
16650C>T,20675A>T		2020-05-05	EPI_ISL_510550	SouthKorea/KCDC2212/2020		493	0.00570272	0	493	0	0	0	0	250	243	0	30	141	148	142	26	6	0	0	0	0	0	171	205	115	2	0	0
18424A>G,25907G>T,28472C>T		2020-05-20	EPI_ISL_545130	USA/TX-HMH-2119/2020		442	0.00511278	0	0	0	442	0	0	11	23	408	6	14	10	4	0	408	0	0	0	0	0	1	189	47	98	107	0
490T>A,3177C>T,18736T>C,26729T>C,29700A>G	CEVg5*	2020-03-03	EPI_ISL_420786	USA/GA_1320/2020		410	0.00474263	0	9	13	356	32	0	55	72	283	1	21	46	37	7	298	0	0	0	270	115	24	1	0	0	0	0
7767T>C,8047C>T		2020-05-13	EPI_ISL_455468	Romania/284213/2020		405	0.00468479	0	0	404	0	1	0	33	42	330	0	1	0	1	0	403	0	0	0	0	0	1	1	37	270	96	0
9433A>T,19650A>G		2020-05-23	EPI_ISL_559401	England/ALDP-4A2DC9/2020		397	0.00459225	0	0	397	0	0	0	1	0	396	0	1	0	0	0	396	0	0	0	0	0	12	240	69	32	44	0
2282G>A,9742T>C		2020-06-03	EPI_ISL_545445	USA/TX-HMH-2638/2020		376	0.00434933	0	0	0	376	0	0	1	0	375	0	0	1	0	0	375	0	0	0	0	0	0	336	34	0	6	0
1397G>A,28688T>C		2020-01-19	EPI_ISL_408482	Shandong/IVDC-SD-001/2020		341	0.00394448	2	161	50	35	93	0	102	138	101	11	91	73	47	2	117	0	9	41	191	70	20	5	4	1	0	0
696A>C,3871G>T,3931T>C,28977C>T		2020-04-09	EPI_ISL_427444	USA/IL-UW-137/2020		340	0.00393291	0	0	0	340	0	0	0	0	340	0	0	0	0	0	340	0	0	0	0	10	14	107	111	58	40	0
[truncated: 39 more rows]

## Sheet: (G) Indel
Indel	The earliest detected isolate			Affected gene and AA change						Prevalence		# genomes by exposure region						# genomes by sex			# genomes by age group						# genomes by collection month
[truncated: 3 more rows]

[truncated: 1 more sheets: (H) SNV types by gene]
