# Supplementary material for: Conserved Genomic Terminals of SARS-CoV-2 as Coevolving Functional Elements and Potential Therapeutic Targets
Source: mSphere. 2020 Nov 25;5(6):e00754-20. doi: 10.1128/mSphere.00754-20 (PMC7690956; doi:10.1128/mSphere.00754-20)
Supplement: TABLE S3 [file mSphere.00754-20-st003.xlsx]

## Sheet: (A) May 2020
strain	virus	gisaid_epi_isl	genbank_accession	date	region	country	division	location	region_exposure	country_exposure	division_exposure	segment	length	host	age	sex	originating_lab	submitting_lab	authors	url	title	date_submitted
Algeria/G0638_2264/2020	ncov	EPI_ISL_418241	?	2020-03-02	Africa	Algeria	Boufarik		Africa	Algeria	Boufarik	genome	29862	Human	28	Female	NIC Viral Respiratory Unit - Institut Pasteur of Algeria	National Reference Center for Viruses of Respiratory Infections, Institut Pasteur, Paris	M√©lanie Albert et al	https://www.gisaid.org	?	2020-03-29
Algeria/G0640_2265/2020	ncov	EPI_ISL_418242	?	2020-03-08	Africa	Algeria	Blida		Africa	Algeria	Blida	genome	29867	Human	87	Male	NIC Viral Respiratory Unit - Institut Pasteur of Algeria	National Reference Center for Viruses of Respiratory Infections, Institut Pasteur, Paris	M√©lanie Albert et al	https://www.gisaid.org	?	2020-03-29
Algeria/G0860_2262/2020	ncov	EPI_ISL_420037	?	2020-03-02	Africa	Algeria	Boufarik		Africa	Algeria	Boufarik	genome	29862	Human	41	Male	NIC Viral Respiratory Unit - Institut Pasteur of Algeria	National Reference Center for Viruses of Respiratory Infections, Institut Pasteur, Paris	M√©lanie Albert et al	https://www.gisaid.org	?	2020-04-04
Anhui/SZ005/2020	ncov	EPI_ISL_413485	?	2020-01-24	Asia	China	Anhui	Suzhou	Asia	China	Anhui	genome	29860	Human	58	Male	Department of microbiology laboratory,Anhui Provincial Center for Disease Control and Prevention	Department of microbiology laboratory,Anhui Provincial Center for Disease Control and Prevention	Weiwei Li et al	https://www.gisaid.org	?	2020-03-05
Argentina/C121/2020	ncov	EPI_ISL_420600	?	2020-03-07	South America	Argentina	Argentina		South America	Argentina	Argentina	genome	29903	Human	51	Male	Servicio Virosis Respiratorias-Departamento Virolog√≠a-INEI	Instituto Nacional Enfermedades Infecciosas C.G.Malbran	Baumeister E. et al	https://www.gisaid.org	?	2020-04-06
Argentina/C1374/2020	ncov	EPI_ISL_420599	?	2020-03-18	South America	Argentina	Argentina		South America	Argentina	Argentina	genome	29903	Human	47	Male	Servicio Virosis Respiratorias-Departamento Virolog√≠a-INEI	Instituto Nacional Enfermedades Infecciosas C.G.Malbran	Baumeister E. et al	https://www.gisaid.org	?	2020-04-06
Argentina/C3013/2020	ncov	EPI_ISL_420598	?	2020-03-22	South America	Argentina	Argentina		South America	Argentina	Argentina	genome	29903	Human	73	Male	Servicio Virosis Respiratorias-Departamento Virolog√≠a-INEI	Instituto Nacional Enfermedades Infecciosas C.G.Malbran	Baumeister E. et al	https://www.gisaid.org	?	2020-04-06
Argentina/PAIS_A004/2020	ncov	EPI_ISL_430796	?	2020-03-27	South America	Argentina	Ciudad Autonoma de Buenos Aires		South America	Argentina	Ciudad Autonoma de Buenos Aires	genome	29803	Human	30	Male	Departamento de Biolog√≠a y gen√©tica molecular, IACA Laboratorios.	√Årea de Secuenciaci√≥n del Laboratorio de Virolog√≠a del Hospital de Ni√±os Dr. Ricardo Gutierrez	Nabaes Jodar et al	https://www.gisaid.org	?	2020-04-27
Argentina/PAIS_A005/2020	ncov	EPI_ISL_430797	?	2020-03-27	South America	Argentina	Buenos Aires		North America	Mexico	Mexico	genome	29811	Human	59	Male	Departamento de Biolog√≠a y gen√©tica molecular, IACA Laboratorios.	√Årea de Secuenciaci√≥n del Laboratorio de Virolog√≠a del Hospital de Ni√±os Dr. Ricardo Gutierrez	Nabaes Jodar et al	https://www.gisaid.org	?	2020-04-27
Argentina/PAIS_A006/2020	ncov	EPI_ISL_430798	?	2020-03-28	South America	Argentina	Buenos Aires	Quilmes	South America	Argentina	Buenos Aires	genome	29808	Human	27	Female	Departamento de Biolog√≠a y gen√©tica molecular, IACA Laboratorios.	√Årea de Secuenciaci√≥n del Laboratorio de Virolog√≠a del Hospital de Ni√±os Dr. Ricardo Gutierrez	Nabaes Jodar et al	https://www.gisaid.org	?	2020-04-27
Argentina/PAIS_A007/2020	ncov	EPI_ISL_430799	?	2020-03-30	South America	Argentina	Ciudad Autonoma de Buenos Aires		South America	Argentina	Ciudad Autonoma de Buenos Aires	genome	29810	Human	37	Male	Laboratorio de Virolog√≠a del Hospital de Ni√±os Dr. Ricardo Gutierrez	√Årea de Secuenciaci√≥n del Laboratorio de Virolog√≠a del Hospital de Ni√±os Dr. Ricardo Gutierrez	Nabaes Jodar et al	https://www.gisaid.org	?	2020-04-27
Argentina/PAIS_A008/2020	ncov	EPI_ISL_430800	?	2020-03-30	South America	Argentina	Ciudad Autonoma de Buenos Aires		South America	Argentina	Ciudad Autonoma de Buenos Aires	genome	29803	Human	32	Male	Laboratorio de Virolog√≠a del Hospital de Ni√±os Dr. Ricardo Gutierrez	√Årea de Secuenciaci√≥n del Laboratorio de Virolog√≠a del Hospital de Ni√±os Dr. Ricardo Gutierrez	Nabaes Jodar et al	https://www.gisaid.org	?	2020-04-27
Argentina/PAIS_A009/2020	ncov	EPI_ISL_430801	?	2020-03-31	South America	Argentina	Ciudad Autonoma de Buenos Aires		South America	Brazil	Brazil	genome	29797	Human	70	Male	Laboratorio de Virolog√≠a del Hospital de Ni√±os Dr. Ricardo Gutierrez	√Årea de Secuenciaci√≥n del Laboratorio de Virolog√≠a del Hospital de Ni√±os Dr. Ricardo Gutierrez	Nabaes Jodar et al	https://www.gisaid.org	?	2020-04-27
Argentina/PAIS_A011/2020	ncov	EPI_ISL_430802	?	2020-03-31	South America	Argentina	Buenos Aires	Bahia Blanca	South America	Argentina	Buenos Aires	genome	29810	Human	29	Female	Departamento de Biolog√≠a y gen√©tica molecular, IACA Laboratorios.	√Årea de Secuenciaci√≥n del Laboratorio de Virolog√≠a del Hospital de Ni√±os Dr. Ricardo Gutierrez	Nabaes Jodar et al	https://www.gisaid.org	?	2020-04-27
Argentina/PAIS_A013/2020	ncov	EPI_ISL_430804	?	2020-04-01	South America	Argentina	Ciudad Autonoma de Buenos Aires		Europe	Spain	Spain	genome	29812	Human	34	Male	Laboratorio de Virolog√≠a del Hospital de Ni√±os Dr. Ricardo Gutierrez	√Årea de Secuenciaci√≥n del Laboratorio de Virolog√≠a del Hospital de Ni√±os Dr. Ricardo Gutierrez	Nabaes Jodar et al	https://www.gisaid.org	?	2020-04-27
Argentina/PAIS_A014/2020	ncov	EPI_ISL_430805	?	2020-04-01	South America	Argentina	Buenos Aires	Bahia Blanca	South America	Argentina	Buenos Aires	genome	29818	Human	22	Female	Departamento de Biolog√≠a y gen√©tica molecular, IACA Laboratorios.	√Årea de Secuenciaci√≥n del Laboratorio de Virolog√≠a del Hospital de Ni√±os Dr. Ricardo Gutierrez	Nabaes Jodar et al	https://www.gisaid.org	?	2020-04-27
Argentina/PAIS_A016/2020	ncov	EPI_ISL_430807	?	2020-04-02	South America	Argentina	Ciudad Autonoma de Buenos Aires		Europe	France	France	genome	29803	Human	69	Female	Laboratorio de Virolog√≠a del Hospital de Ni√±os Dr. Ricardo Gutierrez	√Årea de Secuenciaci√≥n del Laboratorio de Virolog√≠a del Hospital de Ni√±os Dr. Ricardo Gutierrez	Nabaes Jodar et al	https://www.gisaid.org	?	2020-04-27
Argentina/PAIS_A017/2020	ncov	EPI_ISL_430808	?	2020-04-03	South America	Argentina	Rio Negro	San Carlos de Bariloche	South America	Argentina	Rio Negro	genome	29810	Human	34	Male	Departamento de Biolog√≠a y gen√©tica molecular, IACA Laboratorios.	√Årea de Secuenciaci√≥n del Laboratorio de Virolog√≠a del Hospital de Ni√±os Dr. Ricardo Gutierrez	Nabaes Jodar et al	https://www.gisaid.org	?	2020-04-27
Argentina/PAIS_A018/2020	ncov	EPI_ISL_430809	?	2020-04-04	South America	Argentina	Ciudad Autonoma de Buenos Aires		South America	Argentina	Ciudad Autonoma de Buenos Aires	genome	29801	Human	95	Male	Laboratorio de Virolog√≠a del Hospital de Ni√±os Dr. Ricardo Gutierrez	√Årea de Secuenciaci√≥n del Laboratorio de Virolog√≠a del Hospital de Ni√±os Dr. Ricardo Gutierrez	Nabaes Jodar et al	https://www.gisaid.org	?	2020-04-27
Argentina/PAIS_A020/2020	ncov	EPI_ISL_430811	?	2020-04-11	South America	Argentina	Ciudad Autonoma de Buenos Aires		Europe	United Kingdom	United Kingdom	genome	29810	Human	29	Female	Laboratorio de Virolog√≠a del Hospital de Ni√±os Dr. Ricardo Gutierrez	√Årea de Secuenciaci√≥n del Laboratorio de Virolog√≠a del Hospital de Ni√±os Dr. Ricardo Gutierrez	Nabaes Jodar et al	https://www.gisaid.org	?	2020-04-27
Argentina/PAIS_A023/2020	ncov	EPI_ISL_430814	?	2020-04-17	South America	Argentina	Ciudad Autonoma de Buenos Aires		South America	Argentina	Ciudad Autonoma de Buenos Aires	genome	29805	Human	34	Female	Laboratorio de Virolog√≠a del Hospital de Ni√±os Dr. Ricardo Gutierrez	√Årea de Secuenciaci√≥n del Laboratorio de Virolog√≠a del Hospital de Ni√±os Dr. Ricardo Gutierrez	Nabaes Jodar et al	https://www.gisaid.org	?	2020-04-27
Argentina/PAIS_A025/2020	ncov	EPI_ISL_430816	?	2020-04-18	South America	Argentina	Ciudad Autonoma de Buenos Aires		South America	Argentina	Ciudad Autonoma de Buenos Aires	genome	29803	Human	43	Female	Laboratorio de Virolog√≠a del Hospital de Ni√±os Dr. Ricardo Gutierrez	√Årea de Secuenciaci√≥n del Laboratorio de Virolog√≠a del Hospital de Ni√±os Dr. Ricardo Gutierrez	Nabaes Jodar et al	https://www.gisaid.org	?	2020-04-27
Argentina/PAIS_A026/2020	ncov	EPI_ISL_430817	?	2020-04-18	South America	Argentina	Ciudad Autonoma de Buenos Aires		South America	Argentina	Ciudad Autonoma de Buenos Aires	genome	29804	Human	48	Male	Laboratorio de Virolog√≠a del Hospital de Ni√±os Dr. Ricardo Gutierrez	√Årea de Secuenciaci√≥n del Laboratorio de Virolog√≠a del Hospital de Ni√±os Dr. Ricardo Gutierrez	Nabaes Jodar et al	https://www.gisaid.org	?	2020-04-27
Argentina/PAIS_A027/2020	ncov	EPI_ISL_430818	?	2020-04-19	South America	Argentina	Ciudad Autonoma de Buenos Aires		South America	Argentina	Ciudad Autonoma de Buenos Aires	genome	29811	Human	38	Male	Laboratorio de Virolog√≠a del Hospital de Ni√±os Dr. Ricardo Gutierrez	√Årea de Secuenciaci√≥n del Laboratorio de Virolog√≠a del Hospital de Ni√±os Dr. Ricardo Gutierrez	Nabaes Jodar et al	https://www.gisaid.org	?	2020-04-27
Australia/NSW01/2020	ncov	EPI_ISL_407893	?	2020-01-24	Oceania	Australia	New South Wales	Sydney	Asia	China	Hubei	genome	29782	Human	43	Male	Centre for Infectious Diseases and Microbiology Laboratory Services	NSW Health Pathology - Institute of Clinical Pathology and Medical Research; Westmead Hospital; University of Sydney	Eden J-S et al	https://www.gisaid.org	?	2020-02-06
Australia/NSW02/2020	ncov	EPI_ISL_408976	?	2020-01-22	Oceania	Australia	New South Wales	Sydney	Asia	China	China	genome	29741	Human	53	Male	Centre for Infectious Diseases and Microbiology Laboratory Services	NSW Health Pathology - Institute of Clinical Pathology and Medical Research; Westmead Hospital; University of Sydney	Rockett R et al	https://www.gisaid.org	?	2020-02-11
Australia/NSW03/2020	ncov	EPI_ISL_408977	?	2020-01-25	Oceania	Australia	New South Wales	Sydney	Asia	China	China	genome	29782	Human	21	Female	Serology, Virology and OTDS Laboratories (SAViD), NSW Health Pathology Randwick	NSW Health Pathology - Institute of Clinical Pathology and Medical Research; Centre for Infectious Diseases and Microbiology Laboratory Services; Westmead Hospital; University of Sydney	Eden J-S et al	https://www.gisaid.org	?	2020-02-11
Australia/NSW04/2020	ncov	EPI_ISL_417030	?	2020-01-24	Oceania	Australia	New South Wales	Sydney	Oceania	Australia	New South Wales	genome	29782	Human	35	Male	Centre for Infectious Diseases and Microbiology Laboratory Services	NSW Health Pathology - Institute of Clinical Pathology and Medical Research; Westmead Hospital; University of Sydney	Eden J-S et al	https://www.gisaid.org	?	2020-03-24
Australia/NSW05/2020	ncov	EPI_ISL_412975	?	2020-02-28	Oceania	Australia	New South Wales	Sydney	Asia	Iran	Iran	genome	29782	Human	43	Male	Centre for Infectious Diseases and Microbiology Laboratory Services	NSW Health Pathology - Institute of Clinical Pathology and Medical Research; Westmead Hospital; University of Sydney	Eden J-S et al	https://www.gisaid.org	?	2020-03-02
Australia/NSW06/2020	ncov	EPI_ISL_413213	?	2020-02-29	Oceania	Australia	New South Wales	Sydney	Asia	Iran	Iran	genome	29782	Human	51	Female	Centre for Infectious Diseases and Microbiology Laboratory Services	NSW Health Pathology - Institute of Clinical Pathology and Medical Research; Westmead Hospital; University of Sydney	Eden J-S et al	https://www.gisaid.org	?	2020-03-04
Australia/NSW07/2020	ncov	EPI_ISL_413214	?	2020-02-29	Oceania	Australia	New South Wales	Sydney	Oceania	Australia	New South Wales	genome	29782	Human	53	Male	Centre for Infectious Diseases and Microbiology Laboratory Services	NSW Health Pathology - Institute of Clinical Pathology and Medical Research; Westmead Hospital; University of Sydney	Eden J-S et al	https://www.gisaid.org	?	2020-03-04
Australia/NSW08/2020	ncov	EPI_ISL_413594	?	2020-02-28	Oceania	Australia	New South Wales	Sydney	Oceania	Australia	New South Wales	genome	29409	Human	53	Male	Centre for Infectious Diseases and Microbiology Laboratory Services	NSW Health Pathology - Institute of Clinical Pathology and Medical Research; Westmead Hospital; University of Sydney	Rockett R et al	https://www.gisaid.org	?	2020-03-08
Australia/NSW09/2020	ncov	EPI_ISL_413595	?	2020-02-28	Oceania	Australia	New South Wales	Sydney	Oceania	Australia	New South Wales	genome	29409	Human	60	Female	Centre for Infectious Diseases and Microbiology Laboratory Services	NSW Health Pathology - Institute of Clinical Pathology and Medical Research; Westmead Hospital; University of Sydney	Rockett R et al	https://www.gisaid.org	?	2020-03-08
Australia/NSW100/2020	ncov	EPI_ISL_427722	?	2020-03-18	Oceania	Australia	New South Wales	Sydney	Oceania	Australia	New South Wales	genome	29412	Human	?	?	Centre for Infectious Diseases and Microbiology Public Health	NSW Health Pathology - Institute of Clinical Pathology and Medical Research; Westmead Hospital; University of Sydney	Draper J et al	https://www.gisaid.org	?	2020-04-19
Australia/NSW101/2020	ncov	EPI_ISL_427717	?	2020-03-17	Oceania	Australia	New South Wales	Sydney	Oceania	Australia	New South Wales	genome	29412	Human	?	?	ACT Pathology, The Canberra Hospital	NSW Health Pathology - Institute of Clinical Pathology and Medical Research; Westmead Hospital; University of Sydney	Sim E et al	https://www.gisaid.org	?	2020-04-19
Australia/NSW102/2020	ncov	EPI_ISL_427656	?	2020-03-11	Oceania	Australia	New South Wales	Sydney	Oceania	Australia	New South Wales	genome	29412	Human	?	?	Centre for Infectious Diseases and Microbiology Public Health	NSW Health Pathology - Institute of Clinical Pathology and Medical Research; Westmead Hospital; University of Sydney	Bachmann N et al	https://www.gisaid.org	?	2020-04-19
Australia/NSW103/2020	ncov	EPI_ISL_427657	?	2020-03-10	Oceania	Australia	New South Wales	Sydney	Oceania	Australia	New South Wales	genome	29412	Human	?	?	Centre for Infectious Diseases and Microbiology Public Health	NSW Health Pathology - Institute of Clinical Pathology and Medical Research; Westmead Hospital; University of Sydney	Rockett R et al	https://www.gisaid.org	?	2020-04-19
Australia/NSW104/2020	ncov	EPI_ISL_427677	?	2020-03-16	Oceania	Australia	New South Wales	Sydney	Oceania	Australia	New South Wales	genome	29412	Human	?	?	Centre for Infectious Diseases and Microbiology Public Health	NSW Health Pathology - Institute of Clinical Pathology and Medical Research; Westmead Hospital; University of Sydney	Lam C et al	https://www.gisaid.org	?	2020-04-19
Australia/NSW105/2020	ncov	EPI_ISL_427686	?	2020-03-23	Oceania	Australia	New South Wales	Sydney	Oceania	Australia	New South Wales	genome	29412	Human	?	?	Centre for Infectious Diseases and Microbiology Public Health	NSW Health Pathology - Institute of Clinical Pathology and Medical Research; Westmead Hospital; University of Sydney	Gray K et al	https://www.gisaid.org	?	2020-04-19
Australia/NSW106/2020	ncov	EPI_ISL_427748	?	2020-03-22	Oceania	Australia	New South Wales	Sydney	Oceania	Australia	New South Wales	genome	29412	Human	?	?	Centre for Infectious Diseases and Microbiology Public Health	NSW Health Pathology - Institute of Clinical Pathology and Medical Research; Westmead Hospital; University of Sydney	Timms V et al	https://www.gisaid.org	?	2020-04-19
Australia/NSW107/2020	ncov	EPI_ISL_427772	?	2020-03-22	Oceania	Australia	New South Wales	Sydney	Oceania	Australia	New South Wales	genome	29412	Human	?	?	Centre for Infectious Diseases and Microbiology Public Health	NSW Health Pathology - Institute of Clinical Pathology and Medical Research; Westmead Hospital; University of Sydney	Gall M et al	https://www.gisaid.org	?	2020-04-19
Australia/NSW108/2020	ncov	EPI_ISL_427804	?	2020-03-23	Oceania	Australia	New South Wales	Sydney	Oceania	Australia	New South Wales	genome	29412	Human	?	?	Centre for Infectious Diseases and Microbiology Public Health	NSW Health Pathology - Institute of Clinical Pathology and Medical Research; Westmead Hospital; University of Sydney	Arnott A et al	https://www.gisaid.org	?	2020-04-19
Australia/NSW109/2020	ncov	EPI_ISL_427754	?	2020-03-24	Oceania	Australia	New South Wales	Sydney	Oceania	Australia	New South Wales	genome	29412	Human	?	?	Centre for Infectious Diseases and Microbiology Public Health	NSW Health Pathology - Institute of Clinical Pathology and Medical Research; Westmead Hospital; University of Sydney	Sadsad R et al	https://www.gisaid.org	?	2020-04-19
Australia/NSW11/2020	ncov	EPI_ISL_413597	?	2020-03-02	Oceania	Australia	New South Wales	Sydney	Asia	Iran	Iran	genome	29409	Human	38	Male	Centre for Infectious Diseases and Microbiology- Public Health	NSW Health Pathology - Institute of Clinical Pathology and Medical Research; Westmead Hospital; University of Sydney	Lam C et al	https://www.gisaid.org	?	2020-03-08
Australia/NSW110/2020	ncov	EPI_ISL_427741	?	2020-03-21	Oceania	Australia	New South Wales	Sydney	Oceania	Australia	New South Wales	genome	29412	Human	?	?	Centre for Infectious Diseases and Microbiology Public Health	NSW Health Pathology - Institute of Clinical Pathology and Medical Research; Westmead Hospital; University of Sydney	Draper J et al	https://www.gisaid.org	?	2020-04-19
Australia/NSW111/2020	ncov	EPI_ISL_427661	?	2020-03-16	Oceania	Australia	New South Wales	Sydney	Oceania	Australia	New South Wales	genome	29412	Human	?	?	Centre for Infectious Diseases and Microbiology Public Health	NSW Health Pathology - Institute of Clinical Pathology and Medical Research; Westmead Hospital; University of Sydney	Sim E et al	https://www.gisaid.org	?	2020-04-19
Australia/NSW112/2020	ncov	EPI_ISL_427666	?	2020-03-15	Oceania	Australia	New South Wales	Sydney	Oceania	Australia	New South Wales	genome	29412	Human	?	?	Centre for Infectious Diseases and Microbiology Public Health	NSW Health Pathology - Institute of Clinical Pathology and Medical Research; Westmead Hospital; University of Sydney	Bachmann N et al	https://www.gisaid.org	?	2020-04-19
Australia/NSW113/2020	ncov	EPI_ISL_427728	?	2020-03-17	Oceania	Australia	New South Wales	Sydney	Oceania	Australia	New South Wales	genome	29412	Human	?	?	Centre for Infectious Diseases and Microbiology Public Health	NSW Health Pathology - Institute of Clinical Pathology and Medical Research; Westmead Hospital; University of Sydney	Rockett R et al	https://www.gisaid.org	?	2020-04-19
Australia/NSW114/2020	ncov	EPI_ISL_427724	?	2020-03-19	Oceania	Australia	New South Wales	Sydney	Oceania	Australia	New South Wales	genome	29412	Human	?	?	Centre for Infectious Diseases and Microbiology Public Health	NSW Health Pathology - Institute of Clinical Pathology and Medical Research; Westmead Hospital; University of Sydney	Lam C et al	https://www.gisaid.org	?	2020-04-19
Australia/NSW115/2020	ncov	EPI_ISL_427696	?	2020-03-21	Oceania	Australia	New South Wales	Sydney	Oceania	Australia	New South Wales	genome	29412	Human	?	?	Centre for Infectious Diseases and Microbiology Public Health	NSW Health Pathology - Institute of Clinical Pathology and Medical Research; Westmead Hospital; University of Sydney	Gray K et al	https://www.gisaid.org	?	2020-04-19
Australia/NSW116/2020	ncov	EPI_ISL_427698	?	2020-03-21	Oceania	Australia	New South Wales	Sydney	Oceania	Australia	New South Wales	genome	29412	Human	?	?	Centre for Infectious Diseases and Microbiology Public Health	NSW Health Pathology - Institute of Clinical Pathology and Medical Research; Westmead Hospital; University of Sydney	Timms V et al	https://www.gisaid.org	?	2020-04-19
Australia/NSW117/2020	ncov	EPI_ISL_427756	?	2020-03-25	Oceania	Australia	New South Wales	Sydney	Oceania	Australia	New South Wales	genome	29412	Human	?	?	Centre for Infectious Diseases and Microbiology Public Health	NSW Health Pathology - Institute of Clinical Pathology and Medical Research; Westmead Hospital; University of Sydney	Gall M et al	https://www.gisaid.org	?	2020-04-19
Australia/NSW118/2020	ncov	EPI_ISL_427693	?	2020-03-22	Oceania	Australia	New South Wales	Sydney	Oceania	Australia	New South Wales	genome	29412	Human	?	?	Centre for Infectious Diseases and Microbiology Public Health	NSW Health Pathology - Institute of Clinical Pathology and Medical Research; Westmead Hospital; University of Sydney	Arnott A et al	https://www.gisaid.org	?	2020-04-19
Australia/NSW119/2020	ncov	EPI_ISL_427669	?	2020-03-22	Oceania	Australia	New South Wales	Sydney	Oceania	Australia	New South Wales	genome	29412	Human	?	?	Centre for Infectious Diseases and Microbiology Public Health	NSW Health Pathology - Institute of Clinical Pathology and Medical Research; Westmead Hospital; University of Sydney	Sadsad R et al	https://www.gisaid.org	?	2020-04-19
Australia/NSW12/2020	ncov	EPI_ISL_413598	?	2020-03-04	Oceania	Australia	New South Wales	Sydney	Asia	Iran	Iran	genome	29409	Human	31	Male	Centre for Infectious Diseases and Microbiology - Public Health	NSW Health Pathology - Institute of Clinical Pathology and Medical Research; Westmead Hospital; University of Sydney	Gray K et al	https://www.gisaid.org	?	2020-03-08
Australia/NSW120/2020	ncov	EPI_ISL_427679	?	2020-03-22	Oceania	Australia	New South Wales	Sydney	Oceania	Australia	New South Wales	genome	29412	Human	?	?	Centre for Infectious Diseases and Microbiology Public Health	NSW Health Pathology - Institute of Clinical Pathology and Medical Research; Westmead Hospital; University of Sydney	Draper J et al	https://www.gisaid.org	?	2020-04-19
Australia/NSW121/2020	ncov	EPI_ISL_427688	?	2020-03-22	Oceania	Australia	New South Wales	Sydney	Oceania	Australia	New South Wales	genome	29412	Human	?	?	Centre for Infectious Diseases and Microbiology Public Health	NSW Health Pathology - Institute of Clinical Pathology and Medical Research; Westmead Hospital; University of Sydney	Sim E et al	https://www.gisaid.org	?	2020-04-19
Australia/NSW122/2020	ncov	EPI_ISL_427778	?	2020-03-25	Oceania	Australia	New South Wales	Sydney	Oceania	Australia	New South Wales	genome	29412	Human	?	?	Centre for Infectious Diseases and Microbiology Public Health	NSW Health Pathology - Institute of Clinical Pathology and Medical Research; Westmead Hospital; University of Sydney	Bachmann N et al	https://www.gisaid.org	?	2020-04-19
Australia/NSW123/2020	ncov	EPI_ISL_427780	?	2020-03-23	Oceania	Australia	New South Wales	Sydney	Oceania	Australia	New South Wales	genome	29412	Human	?	?	Centre for Infectious Diseases and Microbiology Public Health	NSW Health Pathology - Institute of Clinical Pathology and Medical Research; Westmead Hospital; University of Sydney	Rockett R et al	https://www.gisaid.org	?	2020-04-19
Australia/NSW124/2020	ncov	EPI_ISL_427782	?	2020-03-25	Oceania	Australia	New South Wales	Sydney	Oceania	Australia	New South Wales	genome	29412	Human	?	?	Centre for Infectious Diseases and Microbiology Public Health	NSW Health Pathology - Institute of Clinical Pathology and Medical Research; Westmead Hospital; University of Sydney	Lam C et al	https://www.gisaid.org	?	2020-04-19
Australia/NSW125/2020	ncov	EPI_ISL_427785	?	2020-03-23	Oceania	Australia	New South Wales	Sydney	Oceania	Australia	New South Wales	genome	29412	Human	?	?	Centre for Infectious Diseases and Microbiology Public Health	NSW Health Pathology - Institute of Clinical Pathology and Medical Research; Westmead Hospital; University of Sydney	Gray K et al	https://www.gisaid.org	?	2020-04-19
Australia/NSW126/2020	ncov	EPI_ISL_427794	?	2020-03-23	Oceania	Australia	New South Wales	Sydney	Oceania	Australia	New South Wales	genome	29412	Human	?	?	Centre for Infectious Diseases and Microbiology Public Health	NSW Health Pathology - Institute of Clinical Pathology and Medical Research; Westmead Hospital; University of Sydney	Timms V et al	https://www.gisaid.org	?	2020-04-19
Australia/NSW127/2020	ncov	EPI_ISL_427808	?	2020-03-24	Oceania	Australia	New South Wales	Sydney	Oceania	Australia	New South Wales	genome	29412	Human	?	?	Centre for Infectious Diseases and Microbiology Public Health	NSW Health Pathology - Institute of Clinical Pathology and Medical Research; Westmead Hospital; University of Sydney	Gall M et al	https://www.gisaid.org	?	2020-04-19
Australia/NSW128/2020	ncov	EPI_ISL_427689	?	2020-03-22	Oceania	Australia	New South Wales	Sydney	Oceania	Australia	New South Wales	genome	29412	Human	?	?	Centre for Infectious Diseases and Microbiology Public Health	NSW Health Pathology - Institute of Clinical Pathology and Medical Research; Westmead Hospital; University of Sydney	Arnott A et al	https://www.gisaid.org	?	2020-04-19
Australia/NSW129/2020	ncov	EPI_ISL_427760	?	2020-03-24	Oceania	Australia	New South Wales	Sydney	Oceania	Australia	New South Wales	genome	29412	Human	?	?	Centre for Infectious Diseases and Microbiology Public Health	NSW Health Pathology - Institute of Clinical Pathology and Medical Research; Westmead Hospital; University of Sydney	Sadsad R et al	https://www.gisaid.org	?	2020-04-19
Australia/NSW130/2020	ncov	EPI_ISL_427768	?	2020-03-23	Oceania	Australia	New South Wales	Sydney	Oceania	Australia	New South Wales	genome	29412	Human	?	?	Centre for Infectious Diseases and Microbiology Public Health	NSW Health Pathology - Institute of Clinical Pathology and Medical Research; Westmead Hospital; University of Sydney	Draper J et al	https://www.gisaid.org	?	2020-04-19
Australia/NSW131/2020	ncov	EPI_ISL_427783	?	2020-03-25	Oceania	Australia	New South Wales	Sydney	Oceania	Australia	New South Wales	genome	29412	Human	?	?	Centre for Infectious Diseases and Microbiology Public Health	NSW Health Pathology - Institute of Clinical Pathology and Medical Research; Westmead Hospital; University of Sydney	Sim E et al	https://www.gisaid.org	?	2020-04-19
Australia/NSW132/2020	ncov	EPI_ISL_427787	?	2020-03-26	Oceania	Australia	New South Wales	Sydney	Oceania	Australia	New South Wales	genome	29412	Human	?	?	Centre for Infectious Diseases and Microbiology Public Health	NSW Health Pathology - Institute of Clinical Pathology and Medical Research; Westmead Hospital; University of Sydney	Bachmann N et al	https://www.gisaid.org	?	2020-04-19
Australia/NSW133/2020	ncov	EPI_ISL_427791	?	2020-03-24	Oceania	Australia	New South Wales	Sydney	Oceania	Australia	New South Wales	genome	29412	Human	?	?	Centre for Infectious Diseases and Microbiology Public Health	NSW Health Pathology - Institute of Clinical Pathology and Medical Research; Westmead Hospital; University of Sydney	Rockett R et al	https://www.gisaid.org	?	2020-04-19
Australia/NSW134/2020	ncov	EPI_ISL_427742	?	2020-03-21	Oceania	Australia	New South Wales	Sydney	Oceania	Australia	New South Wales	genome	29412	Human	?	?	Centre for Infectious Diseases and Microbiology Public Health	NSW Health Pathology - Institute of Clinical Pathology and Medical Research; Westmead Hospital; University of Sydney	Lam C et al	https://www.gisaid.org	?	2020-04-19
Australia/NSW135/2020	ncov	EPI_ISL_427673	?	2020-03-22	Oceania	Australia	New South Wales	Sydney	Oceania	Australia	New South Wales	genome	29412	Human	?	?	Centre for Infectious Diseases and Microbiology Public Health	NSW Health Pathology - Institute of Clinical Pathology and Medical Research; Westmead Hospital; University of Sydney	Gray K et al	https://www.gisaid.org	?	2020-04-19
Australia/NSW136/2020	ncov	EPI_ISL_427692	?	2020-03-23	Oceania	Australia	New South Wales	Sydney	Oceania	Australia	New South Wales	genome	29412	Human	?	?	Centre for Infectious Diseases and Microbiology Public Health	NSW Health Pathology - Institute of Clinical Pathology and Medical Research; Westmead Hospital; University of Sydney	Timms V et al	https://www.gisaid.org	?	2020-04-19
Australia/NSW137/2020	ncov	EPI_ISL_427700	?	2020-03-23	Oceania	Australia	New South Wales	Sydney	Oceania	Australia	New South Wales	genome	29412	Human	?	?	Centre for Infectious Diseases and Microbiology Public Health	NSW Health Pathology - Institute of Clinical Pathology and Medical Research; Westmead Hospital; University of Sydney	Gall M et al	https://www.gisaid.org	?	2020-04-19
Australia/NSW138/2020	ncov	EPI_ISL_427761	?	2020-03-24	Oceania	Australia	New South Wales	Sydney	Oceania	Australia	New South Wales	genome	29412	Human	?	?	Centre for Infectious Diseases and Microbiology Public Health	NSW Health Pathology - Institute of Clinical Pathology and Medical Research; Westmead Hospital; University of Sydney	Arnott A et al	https://www.gisaid.org	?	2020-04-19
Australia/NSW139/2020	ncov	EPI_ISL_427795	?	2020-03-24	Oceania	Australia	New South Wales	Sydney	Oceania	Australia	New South Wales	genome	29412	Human	?	?	Centre for Infectious Diseases and Microbiology Public Health	NSW Health Pathology - Institute of Clinical Pathology and Medical Research; Westmead Hospital; University of Sydney	Sadsad R et al	https://www.gisaid.org	?	2020-04-19
Australia/NSW14/2020	ncov	EPI_ISL_413600	?	2020-03-03	Oceania	Australia	New South Wales	Sydney	Oceania	Australia	New South Wales	genome	29409	Human	41	Female	Centre for Infectious Diseases and Microbiology - Public Health	NSW Health Pathology - Institute of Clinical Pathology and Medical Research; Westmead Hospital; University of Sydney	Gall et al	https://www.gisaid.org	?	2020-03-08
Australia/NSW140/2020	ncov	EPI_ISL_427799	?	2020-03-17	Oceania	Australia	New South Wales	Sydney	Oceania	Australia	New South Wales	genome	29412	Human	?	?	Centre for Infectious Diseases and Microbiology Public Health	NSW Health Pathology - Institute of Clinical Pathology and Medical Research; Westmead Hospital; University of Sydney	Draper J et al	https://www.gisaid.org	?	2020-04-19
Australia/NSW141/2020	ncov	EPI_ISL_427802	?	2020-03-18	Oceania	Australia	New South Wales	Sydney	Oceania	Australia	New South Wales	genome	29412	Human	?	?	Centre for Infectious Diseases and Microbiology Public Health	NSW Health Pathology - Institute of Clinical Pathology and Medical Research; Westmead Hospital; University of Sydney	Sim E et al	https://www.gisaid.org	?	2020-04-19
Australia/NSW142/2020	ncov	EPI_ISL_427749	?	2020-03-23	Oceania	Australia	New South Wales	Sydney	Oceania	Australia	New South Wales	genome	29412	Human	?	?	Centre for Infectious Diseases and Microbiology Public Health	NSW Health Pathology - Institute of Clinical Pathology and Medical Research; Westmead Hospital; University of Sydney	Bachmann N et al	https://www.gisaid.org	?	2020-04-19
Australia/NSW143/2020	ncov	EPI_ISL_427737	?	2020-03-20	Oceania	Australia	New South Wales	Sydney	Oceania	Australia	New South Wales	genome	29412	Human	?	?	Centre for Infectious Diseases and Microbiology Public Health	NSW Health Pathology - Institute of Clinical Pathology and Medical Research; Westmead Hospital; University of Sydney	Rockett R et al	https://www.gisaid.org	?	2020-04-19
Australia/NSW144/2020	ncov	EPI_ISL_427738	?	2020-03-21	Oceania	Australia	New South Wales	Sydney	Oceania	Australia	New South Wales	genome	29412	Human	?	?	Centre for Infectious Diseases and Microbiology Public Health	NSW Health Pathology - Institute of Clinical Pathology and Medical Research; Westmead Hospital; University of Sydney	Lam C et al	https://www.gisaid.org	?	2020-04-19
Australia/NSW145/2020	ncov	EPI_ISL_427708	?	2020-03-21	Oceania	Australia	New South Wales	Sydney	Oceania	Australia	New South Wales	genome	29412	Human	?	?	Centre for Infectious Diseases and Microbiology Public Health	NSW Health Pathology - Institute of Clinical Pathology and Medical Research; Westmead Hospital; University of Sydney	Gray K et al	https://www.gisaid.org	?	2020-04-19
Australia/NSW146/2020	ncov	EPI_ISL_427682	?	2020-03-23	Oceania	Australia	New South Wales	Sydney	Oceania	Australia	New South Wales	genome	29412	Human	?	?	Centre for Infectious Diseases and Microbiology Public Health	NSW Health Pathology - Institute of Clinical Pathology and Medical Research; Westmead Hospital; University of Sydney	Timms V et al	https://www.gisaid.org	?	2020-04-19
Australia/NSW147/2020	ncov	EPI_ISL_427764	?	2020-03-23	Oceania	Australia	New South Wales	Sydney	Oceania	Australia	New South Wales	genome	29412	Human	?	?	Centre for Infectious Diseases and Microbiology Public Health	NSW Health Pathology - Institute of Clinical Pathology and Medical Research; Westmead Hospital; University of Sydney	Gall M et al	https://www.gisaid.org	?	2020-04-19
Australia/NSW148/2020	ncov	EPI_ISL_427683	?	2020-03-23	Oceania	Australia	New South Wales	Sydney	Oceania	Australia	New South Wales	genome	29412	Human	?	?	Centre for Infectious Diseases and Microbiology Public Health	NSW Health Pathology - Institute of Clinical Pathology and Medical Research; Westmead Hospital; University of Sydney	Arnott A et al	https://www.gisaid.org	?	2020-04-19
Australia/NSW149/2020	ncov	EPI_ISL_427775	?	2020-03-25	Oceania	Australia	New South Wales	Sydney	Oceania	Australia	New South Wales	genome	29412	Human	?	?	Centre for Infectious Diseases and Microbiology Public Health	NSW Health Pathology - Institute of Clinical Pathology and Medical Research; Westmead Hospital; University of Sydney	Sadsad R et al	https://www.gisaid.org	?	2020-04-19
Australia/NSW15/2020	ncov	EPI_ISL_417383	?	2020-03-03	Oceania	Australia	New South Wales	Sydney	Oceania	Australia	New South Wales	genome	29782	Human	21	Male	Centre for Infectious Diseases and Microbiology Public Health	NSW Health Pathology - Institute of Clinical Pathology and Medical Research; Westmead Hospital; University of Sydney	Rockett R et al	https://www.gisaid.org	?	2020-03-25
Australia/NSW150/2020	ncov	EPI_ISL_427796	?	2020-03-25	Oceania	Australia	New South Wales	Sydney	Oceania	Australia	New South Wales	genome	29412	Human	?	?	Centre for Infectious Diseases and Microbiology Public Health	NSW Health Pathology - Institute of Clinical Pathology and Medical Research; Westmead Hospital; University of Sydney	Draper J et al	https://www.gisaid.org	?	2020-04-19
Australia/NSW151/2020	ncov	EPI_ISL_427721	?	2020-03-19	Oceania	Australia	New South Wales	Sydney	Oceania	Australia	New South Wales	genome	29412	Human	?	?	ACT Pathology, The Canberra Hospital	NSW Health Pathology - Institute of Clinical Pathology and Medical Research; Westmead Hospital; University of Sydney	Sim E et al	https://www.gisaid.org	?	2020-04-19
Australia/NSW152/2020	ncov	EPI_ISL_427648	?	2020-03-06	Oceania	Australia	New South Wales	Sydney	Oceania	Australia	New South Wales	genome	29412	Human	?	?	Centre for Infectious Diseases and Microbiology Public Health	NSW Health Pathology - Institute of Clinical Pathology and Medical Research; Westmead Hospital; University of Sydney	Bachmann N et al	https://www.gisaid.org	?	2020-04-19
Australia/NSW153/2020	ncov	EPI_ISL_427653	?	2020-03-08	Oceania	Australia	New South Wales	Sydney	Oceania	Australia	New South Wales	genome	29412	Human	?	?	Centre for Infectious Diseases and Microbiology Public Health	NSW Health Pathology - Institute of Clinical Pathology and Medical Research; Westmead Hospital; University of Sydney	Rockett R et al	https://www.gisaid.org	?	2020-04-19
Australia/NSW154/2020	ncov	EPI_ISL_427652	?	2020-03-09	Oceania	Australia	New South Wales	Sydney	Oceania	Australia	New South Wales	genome	29412	Human	?	?	Centre for Infectious Diseases and Microbiology Public Health	NSW Health Pathology - Institute of Clinical Pathology and Medical Research; Westmead Hospital; University of Sydney	Lam C et al	https://www.gisaid.org	?	2020-04-19
Australia/NSW155/2020	ncov	EPI_ISL_427647	?	2020-03-06	Oceania	Australia	New South Wales	Sydney	Oceania	Australia	New South Wales	genome	29412	Human	?	?	Centre for Infectious Diseases and Microbiology Public Health	NSW Health Pathology - Institute of Clinical Pathology and Medical Research; Westmead Hospital; University of Sydney	Gray K et al	https://www.gisaid.org	?	2020-04-19
Australia/NSW156/2020	ncov	EPI_ISL_427719	?	2020-03-21	Oceania	Australia	New South Wales	Sydney	Oceania	Australia	New South Wales	genome	29412	Human	?	?	ACT Pathology, The Canberra Hospital	NSW Health Pathology - Institute of Clinical Pathology and Medical Research; Westmead Hospital; University of Sydney	Timms V et al	https://www.gisaid.org	?	2020-04-19
Australia/NSW157/2020	ncov	EPI_ISL_427674	?	2020-03-22	Oceania	Australia	New South Wales	Sydney	Oceania	Australia	New South Wales	genome	29412	Human	?	?	Centre for Infectious Diseases and Microbiology Public Health	NSW Health Pathology - Institute of Clinical Pathology and Medical Research; Westmead Hospital; University of Sydney	Gall M et al	https://www.gisaid.org	?	2020-04-19
Australia/NSW158/2020	ncov	EPI_ISL_427735	?	2020-03-18	Oceania	Australia	New South Wales	Sydney	Oceania	Australia	New South Wales	genome	29412	Human	?	?	Centre for Infectious Diseases and Microbiology Public Health	NSW Health Pathology - Institute of Clinical Pathology and Medical Research; Westmead Hospital; University of Sydney	Arnott A et al	https://www.gisaid.org	?	2020-04-19
Australia/NSW159/2020	ncov	EPI_ISL_427781	?	2020-03-22	Oceania	Australia	New South Wales	Sydney	Oceania	Australia	New South Wales	genome	29412	Human	?	?	Centre for Infectious Diseases and Microbiology Public Health	NSW Health Pathology - Institute of Clinical Pathology and Medical Research; Westmead Hospital; University of Sydney	Sadsad R et al	https://www.gisaid.org	?	2020-04-19
Australia/NSW160/2020	ncov	EPI_ISL_427784	?	2020-03-20	Oceania	Australia	New South Wales	Sydney	Oceania	Australia	New South Wales	genome	29412	Human	?	?	Centre for Infectious Diseases and Microbiology Public Health	NSW Health Pathology - Institute of Clinical Pathology and Medical Research; Westmead Hospital; University of Sydney	Draper J et al	https://www.gisaid.org	?	2020-04-19
Australia/NSW161/2020	ncov	EPI_ISL_427788	?	2020-03-20	Oceania	Australia	New South Wales	Sydney	Oceania	Australia	New South Wales	genome	29412	Human	?	?	Centre for Infectious Diseases and Microbiology Public Health	NSW Health Pathology - Institute of Clinical Pathology and Medical Research; Westmead Hospital; University of Sydney	Sim E et al	https://www.gisaid.org	?	2020-04-19
Australia/NSW162/2020	ncov	EPI_ISL_427758	?	2020-03-20	Oceania	Australia	New South Wales	Sydney	Oceania	Australia	New South Wales	genome	29412	Human	?	?	Centre for Infectious Diseases and Microbiology Public Health	NSW Health Pathology - Institute of Clinical Pathology and Medical Research; Westmead Hospital; University of Sydney	Bachmann N et al	https://www.gisaid.org	?	2020-04-19
Australia/NSW163/2020	ncov	EPI_ISL_427789	?	2020-03-20	Oceania	Australia	New South Wales	Sydney	Oceania	Australia	New South Wales	genome	29412	Human	?	?	Centre for Infectious Diseases and Microbiology Public Health	NSW Health Pathology - Institute of Clinical Pathology and Medical Research; Westmead Hospital; University of Sydney	Rockett R et al	https://www.gisaid.org	?	2020-04-19
Australia/NSW164/2020	ncov	EPI_ISL_427715	?	2020-03-22	Oceania	Australia	New South Wales	Sydney	Oceania	Australia	New South Wales	genome	29412	Human	?	?	Centre for Infectious Diseases and Microbiology Public Health	NSW Health Pathology - Institute of Clinical Pathology and Medical Research; Westmead Hospital; University of Sydney	Lam C et al	https://www.gisaid.org	?	2020-04-19
Australia/NSW165/2020	ncov	EPI_ISL_427731	?	2020-03-17	Oceania	Australia	New South Wales	Sydney	Oceania	Australia	New South Wales	genome	29412	Human	?	?	Centre for Infectious Diseases and Microbiology Public Health	NSW Health Pathology - Institute of Clinical Pathology and Medical Research; Westmead Hospital; University of Sydney	Gray K et al	https://www.gisaid.org	?	2020-04-19
Australia/NSW166/2020	ncov	EPI_ISL_427771	?	2020-03-23	Oceania	Australia	New South Wales	Sydney	Oceania	Australia	New South Wales	genome	29412	Human	?	?	Centre for Infectious Diseases and Microbiology Public Health	NSW Health Pathology - Institute of Clinical Pathology and Medical Research; Westmead Hospital; University of Sydney	Timms V et al	https://www.gisaid.org	?	2020-04-19
Australia/NSW167/2020	ncov	EPI_ISL_427697	?	2020-03-22	Oceania	Australia	New South Wales	Sydney	Oceania	Australia	New South Wales	genome	29412	Human	?	?	Centre for Infectious Diseases and Microbiology Public Health	NSW Health Pathology - Institute of Clinical Pathology and Medical Research; Westmead Hospital; University of Sydney	Gall M et al	https://www.gisaid.org	?	2020-04-19
Australia/NSW168/2020	ncov	EPI_ISL_427739	?	2020-03-21	Oceania	Australia	New South Wales	Sydney	Oceania	Australia	New South Wales	genome	29412	Human	?	?	Centre for Infectious Diseases and Microbiology Public Health	NSW Health Pathology - Institute of Clinical Pathology and Medical Research; Westmead Hospital; University of Sydney	Arnott A et al	https://www.gisaid.org	?	2020-04-19
Australia/NSW169/2020	ncov	EPI_ISL_427779	?	2020-03-24	Oceania	Australia	New South Wales	Sydney	Oceania	Australia	New South Wales	genome	29412	Human	?	?	Centre for Infectious Diseases and Microbiology Public Health	NSW Health Pathology - Institute of Clinical Pathology and Medical Research; Westmead Hospital; University of Sydney	Sadsad R et al	https://www.gisaid.org	?	2020-04-19
Australia/NSW170/2020	ncov	EPI_ISL_427676	?	2020-03-22	Oceania	Australia	New South Wales	Sydney	Oceania	Australia	New South Wales	genome	29412	Human	?	?	Centre for Infectious Diseases and Microbiology Public Health	NSW Health Pathology - Institute of Clinical Pathology and Medical Research; Westmead Hospital; University of Sydney	Draper J et al	https://www.gisaid.org	?	2020-04-19
Australia/NSW171/2020	ncov	EPI_ISL_427743	?	2020-03-21	Oceania	Australia	New South Wales	Sydney	Oceania	Australia	New South Wales	genome	29412	Human	?	?	Centre for Infectious Diseases and Microbiology Public Health	NSW Health Pathology - Institute of Clinical Pathology and Medical Research; Westmead Hospital; University of Sydney	Sim E et al	https://www.gisaid.org	?	2020-04-19
Australia/NSW173/2020	ncov	EPI_ISL_427801	?	2020-03-26	Oceania	Australia	New South Wales	Sydney	Oceania	Australia	New South Wales	genome	29409	Human	?	?	Centre for Infectious Diseases and Microbiology Public Health	NSW Health Pathology - Institute of Clinical Pathology and Medical Research; Westmead Hospital; University of Sydney	Rockett R et al	https://www.gisaid.org	?	2020-04-19
Australia/NSW174/2020	ncov	EPI_ISL_427668	?	2020-03-21	Oceania	Australia	New South Wales	Sydney	Oceania	Australia	New South Wales	genome	29412	Human	?	?	Centre for Infectious Diseases and Microbiology Public Health	NSW Health Pathology - Institute of Clinical Pathology and Medical Research; Westmead Hospital; University of Sydney	Lam C et al	https://www.gisaid.org	?	2020-04-19
Australia/NSW175/2020	ncov	EPI_ISL_427687	?	2020-03-18	Oceania	Australia	New South Wales	Sydney	Oceania	Australia	New South Wales	genome	29412	Human	?	?	Centre for Infectious Diseases and Microbiology Public Health	NSW Health Pathology - Institute of Clinical Pathology and Medical Research; Westmead Hospital; University of Sydney	Gray K et al	https://www.gisaid.org	?	2020-04-19
Australia/NSW176/2020	ncov	EPI_ISL_427734	?	2020-03-18	Oceania	Australia	New South Wales	Sydney	Oceania	Australia	New South Wales	genome	29412	Human	?	?	Centre for Infectious Diseases and Microbiology Public Health	NSW Health Pathology - Institute of Clinical Pathology and Medical Research; Westmead Hospital; University of Sydney	Timms V et al	https://www.gisaid.org	?	2020-04-19
Australia/NSW177/2020	ncov	EPI_ISL_427667	?	2020-03-23	Oceania	Australia	New South Wales	Sydney	Oceania	Australia	New South Wales	genome	29412	Human	?	?	Centre for Infectious Diseases and Microbiology Public Health	NSW Health Pathology - Institute of Clinical Pathology and Medical Research; Westmead Hospital; University of Sydney	Gall M et al	https://www.gisaid.org	?	2020-04-19
Australia/NSW178/2020	ncov	EPI_ISL_427670	?	2020-03-21	Oceania	Australia	New South Wales	Sydney	Oceania	Australia	New South Wales	genome	29412	Human	?	?	Centre for Infectious Diseases and Microbiology Public Health	NSW Health Pathology - Institute of Clinical Pathology and Medical Research; Westmead Hospital; University of Sydney	Arnott A et al	https://www.gisaid.org	?	2020-04-19
Australia/NSW179/2020	ncov	EPI_ISL_427685	?	2020-03-23	Oceania	Australia	New South Wales	Sydney	Oceania	Australia	New South Wales	genome	29412	Human	?	?	Centre for Infectious Diseases and Microbiology Public Health	NSW Health Pathology - Institute of Clinical Pathology and Medical Research; Westmead Hospital; University of Sydney	Sadsad R et al	https://www.gisaid.org	?	2020-04-19
Australia/NSW18/2020	ncov	EPI_ISL_417384	?	2020-03-05	Oceania	Australia	New South Wales	Sydney	Oceania	Australia	New South Wales	genome	29782	Human	45	Male	Centre for Infectious Diseases and Microbiology Public Health	NSW Health Pathology - Institute of Clinical Pathology and Medical Research; Westmead Hospital; University of Sydney	Eden J-S et al	https://www.gisaid.org	?	2020-03-25
Australia/NSW180/2020	ncov	EPI_ISL_427701	?	2020-03-22	Oceania	Australia	New South Wales	Sydney	Oceania	Australia	New South Wales	genome	29412	Human	?	?	Centre for Infectious Diseases and Microbiology Public Health	NSW Health Pathology - Institute of Clinical Pathology and Medical Research; Westmead Hospital; University of Sydney	Draper J et al	https://www.gisaid.org	?	2020-04-19
Australia/NSW181/2020	ncov	EPI_ISL_427709	?	2020-03-21	Oceania	Australia	New South Wales	Sydney	Oceania	Australia	New South Wales	genome	29412	Human	?	?	Centre for Infectious Diseases and Microbiology Public Health	NSW Health Pathology - Institute of Clinical Pathology and Medical Research; Westmead Hospital; University of Sydney	Sim E et al	https://www.gisaid.org	?	2020-04-19
Australia/NSW182/2020	ncov	EPI_ISL_427713	?	2020-03-21	Oceania	Australia	New South Wales	Sydney	Oceania	Australia	New South Wales	genome	29412	Human	?	?	Centre for Infectious Diseases and Microbiology Public Health	NSW Health Pathology - Institute of Clinical Pathology and Medical Research; Westmead Hospital; University of Sydney	Bachmann N et al	https://www.gisaid.org	?	2020-04-19
Australia/NSW183/2020	ncov	EPI_ISL_427714	?	2020-03-21	Oceania	Australia	New South Wales	Sydney	Oceania	Australia	New South Wales	genome	29412	Human	?	?	Centre for Infectious Diseases and Microbiology Public Health	NSW Health Pathology - Institute of Clinical Pathology and Medical Research; Westmead Hospital; University of Sydney	Rockett R et al	https://www.gisaid.org	?	2020-04-19
Australia/NSW184/2020	ncov	EPI_ISL_427752	?	2020-03-24	Oceania	Australia	New South Wales	Sydney	Oceania	Australia	New South Wales	genome	29412	Human	?	?	Centre for Infectious Diseases and Microbiology Public Health	NSW Health Pathology - Institute of Clinical Pathology and Medical Research; Westmead Hospital; University of Sydney	Lam C et al	https://www.gisaid.org	?	2020-04-19
Australia/NSW185/2020	ncov	EPI_ISL_427793	?	2020-03-26	Oceania	Australia	New South Wales	Sydney	Oceania	Australia	New South Wales	genome	29412	Human	?	?	Centre for Infectious Diseases and Microbiology Public Health	NSW Health Pathology - Institute of Clinical Pathology and Medical Research; Westmead Hospital; University of Sydney	Gray K et al	https://www.gisaid.org	?	2020-04-19
Australia/NSW186/2020	ncov	EPI_ISL_427803	?	2020-03-24	Oceania	Australia	New South Wales	Sydney	Oceania	Australia	New South Wales	genome	29412	Human	?	?	Centre for Infectious Diseases and Microbiology Public Health	NSW Health Pathology - Institute of Clinical Pathology and Medical Research; Westmead Hospital; University of Sydney	Timms V et al	https://www.gisaid.org	?	2020-04-19
Australia/NSW187/2020	ncov	EPI_ISL_427691	?	2020-03-22	Oceania	Australia	New South Wales	Sydney	Oceania	Australia	New South Wales	genome	29412	Human	?	?	Centre for Infectious Diseases and Microbiology Public Health	NSW Health Pathology - Institute of Clinical Pathology and Medical Research; Westmead Hospital; University of Sydney	Gall M et al	https://www.gisaid.org	?	2020-04-19
Australia/NSW188/2020	ncov	EPI_ISL_427694	?	2020-03-22	Oceania	Australia	New South Wales	Sydney	Oceania	Australia	New South Wales	genome	29412	Human	?	?	Centre for Infectious Diseases and Microbiology Public Health	NSW Health Pathology - Institute of Clinical Pathology and Medical Research; Westmead Hospital; University of Sydney	Arnott A et al	https://www.gisaid.org	?	2020-04-19
Australia/NSW189/2020	ncov	EPI_ISL_427740	?	2020-03-21	Oceania	Australia	New South Wales	Sydney	Oceania	Australia	New South Wales	genome	29412	Human	?	?	Centre for Infectious Diseases and Microbiology Public Health	NSW Health Pathology - Institute of Clinical Pathology and Medical Research; Westmead Hospital; University of Sydney	Sadsad R et al	https://www.gisaid.org	?	2020-04-19
Australia/NSW19/2020	ncov	EPI_ISL_417385	?	2020-03-06	Oceania	Australia	New South Wales	Sydney	Oceania	Australia	New South Wales	genome	29782	Human	36	Female	Centre for Infectious Diseases and Microbiology Public Health	NSW Health Pathology - Institute of Clinical Pathology and Medical Research; Westmead Hospital; University of Sydney	Lam C et al	https://www.gisaid.org	?	2020-03-25
Australia/NSW190/2020	ncov	EPI_ISL_427736	?	2020-03-16	Oceania	Australia	New South Wales	Sydney	Oceania	Australia	New South Wales	genome	29412	Human	?	?	Centre for Infectious Diseases and Microbiology Public Health	NSW Health Pathology - Institute of Clinical Pathology and Medical Research; Westmead Hospital; University of Sydney	Draper J et al	https://www.gisaid.org	?	2020-04-19
Australia/NSW191/2020	ncov	EPI_ISL_427786	?	2020-03-25	Oceania	Australia	New South Wales	Sydney	Oceania	Australia	New South Wales	genome	29415	Human	?	?	Centre for Infectious Diseases and Microbiology Public Health	NSW Health Pathology - Institute of Clinical Pathology and Medical Research; Westmead Hospital; University of Sydney	Sim E et al	https://www.gisaid.org	?	2020-04-19
Australia/NSW192/2020	ncov	EPI_ISL_427797	?	2020-03-26	Oceania	Australia	New South Wales	Sydney	Oceania	Australia	New South Wales	genome	29412	Human	?	?	Centre for Infectious Diseases and Microbiology Public Health	NSW Health Pathology - Institute of Clinical Pathology and Medical Research; Westmead Hospital; University of Sydney	Bachmann N et al	https://www.gisaid.org	?	2020-04-19
Australia/NSW193/2020	ncov	EPI_ISL_427798	?	2020-03-20	Oceania	Australia	New South Wales	Sydney	Oceania	Australia	New South Wales	genome	29412	Human	?	?	Centre for Infectious Diseases and Microbiology Public Health	NSW Health Pathology - Institute of Clinical Pathology and Medical Research; Westmead Hospital; University of Sydney	Rockett R et al	https://www.gisaid.org	?	2020-04-19
Australia/NSW194/2020	ncov	EPI_ISL_427763	?	2020-03-23	Oceania	Australia	New South Wales	Sydney	Oceania	Australia	New South Wales	genome	29412	Human	?	?	Centre for Infectious Diseases and Microbiology Public Health	NSW Health Pathology - Institute of Clinical Pathology and Medical Research; Westmead Hospital; University of Sydney	Lam C et al	https://www.gisaid.org	?	2020-04-19
Australia/NSW195/2020	ncov	EPI_ISL_427767	?	2020-03-22	Oceania	Australia	New South Wales	Sydney	Oceania	Australia	New South Wales	genome	29412	Human	?	?	Centre for Infectious Diseases and Microbiology Public Health	NSW Health Pathology - Institute of Clinical Pathology and Medical Research; Westmead Hospital; University of Sydney	Gray K et al	https://www.gisaid.org	?	2020-04-19
Australia/NSW196/2020	ncov	EPI_ISL_427806	?	2020-03-26	Oceania	Australia	New South Wales	Sydney	Oceania	Australia	New South Wales	genome	29412	Human	?	?	Centre for Infectious Diseases and Microbiology Public Health	NSW Health Pathology - Institute of Clinical Pathology and Medical Research; Westmead Hospital; University of Sydney	Timms V et al	https://www.gisaid.org	?	2020-04-19
Australia/NSW197/2020	ncov	EPI_ISL_427746	?	2020-03-21	Oceania	Australia	New South Wales	Sydney	Oceania	Australia	New South Wales	genome	29412	Human	?	?	Centre for Infectious Diseases and Microbiology Public Health	NSW Health Pathology - Institute of Clinical Pathology and Medical Research; Westmead Hospital; University of Sydney	Gall M et al	https://www.gisaid.org	?	2020-04-19
Australia/NSW198/2020	ncov	EPI_ISL_427707	?	2020-03-23	Oceania	Australia	New South Wales	Sydney	Oceania	Australia	New South Wales	genome	29412	Human	?	?	Centre for Infectious Diseases and Microbiology Public Health	NSW Health Pathology - Institute of Clinical Pathology and Medical Research; Westmead Hospital; University of Sydney	Arnott A et al	https://www.gisaid.org	?	2020-04-19
Australia/NSW199/2020	ncov	EPI_ISL_427747	?	2020-03-22	Oceania	Australia	New South Wales	Sydney	Oceania	Australia	New South Wales	genome	29412	Human	?	?	Centre for Infectious Diseases and Microbiology Public Health	NSW Health Pathology - Institute of Clinical Pathology and Medical Research; Westmead Hospital; University of Sydney	Sadsad R et al	https://www.gisaid.org	?	2020-04-19
Australia/NSW200/2020	ncov	EPI_ISL_427684	?	2020-03-23	Oceania	Australia	New South Wales	Sydney	Oceania	Australia	New South Wales	genome	29412	Human	?	?	Centre for Infectious Diseases and Microbiology Public Health	NSW Health Pathology - Institute of Clinical Pathology and Medical Research; Westmead Hospital; University of Sydney	Draper J et al	https://www.gisaid.org	?	2020-04-19
Australia/NSW201/2020	ncov	EPI_ISL_427710	?	2020-03-21	Oceania	Australia	New South Wales	Sydney	Oceania	Australia	New South Wales	genome	29412	Human	?	?	Centre for Infectious Diseases and Microbiology Public Health	NSW Health Pathology - Institute of Clinical Pathology and Medical Research; Westmead Hospital; University of Sydney	Sim E et al	https://www.gisaid.org	?	2020-04-19
Australia/NSW202/2020	ncov	EPI_ISL_427762	?	2020-03-22	Oceania	Australia	New South Wales	Sydney	Oceania	Australia	New South Wales	genome	29412	Human	?	?	Centre for Infectious Diseases and Microbiology Public Health	NSW Health Pathology - Institute of Clinical Pathology and Medical Research; Westmead Hospital; University of Sydney	Bachmann N et al	https://www.gisaid.org	?	2020-04-19
Australia/NSW203/2020	ncov	EPI_ISL_427765	?	2020-03-22	Oceania	Australia	New South Wales	Sydney	Oceania	Australia	New South Wales	genome	29412	Human	?	?	Centre for Infectious Diseases and Microbiology Public Health	NSW Health Pathology - Institute of Clinical Pathology and Medical Research; Westmead Hospital; University of Sydney	Rockett R et al	https://www.gisaid.org	?	2020-04-19
Australia/NSW204/2020	ncov	EPI_ISL_427792	?	2020-03-25	Oceania	Australia	New South Wales	Sydney	Oceania	Australia	New South Wales	genome	29412	Human	?	?	Centre for Infectious Diseases and Microbiology Public Health	NSW Health Pathology - Institute of Clinical Pathology and Medical Research; Westmead Hospital; University of Sydney	Lam C et al	https://www.gisaid.org	?	2020-04-19
Australia/NSW205/2020	ncov	EPI_ISL_427745	?	2020-03-21	Oceania	Australia	New South Wales	Sydney	Oceania	Australia	New South Wales	genome	29412	Human	?	?	Centre for Infectious Diseases and Microbiology Public Health	NSW Health Pathology - Institute of Clinical Pathology and Medical Research; Westmead Hospital; University of Sydney	Gray K et al	https://www.gisaid.org	?	2020-04-19
Australia/NSW206/2020	ncov	EPI_ISL_427695	?	2020-03-22	Oceania	Australia	New South Wales	Sydney	Oceania	Australia	New South Wales	genome	29412	Human	?	?	Centre for Infectious Diseases and Microbiology Public Health	NSW Health Pathology - Institute of Clinical Pathology and Medical Research; Westmead Hospital; University of Sydney	Timms V et al	https://www.gisaid.org	?	2020-04-19
Australia/NSW207/2020	ncov	EPI_ISL_427807	?	2020-03-23	Oceania	Australia	New South Wales	Sydney	Oceania	Australia	New South Wales	genome	29412	Human	?	?	Centre for Infectious Diseases and Microbiology Public Health	NSW Health Pathology - Institute of Clinical Pathology and Medical Research; Westmead Hospital; University of Sydney	Gall M et al	https://www.gisaid.org	?	2020-04-19
Australia/NSW208/2020	ncov	EPI_ISL_427753	?	2020-03-24	Oceania	Australia	New South Wales	Sydney	Oceania	Australia	New South Wales	genome	29412	Human	?	?	Centre for Infectious Diseases and Microbiology Public Health	NSW Health Pathology - Institute of Clinical Pathology and Medical Research; Westmead Hospital; University of Sydney	Arnott A et al	https://www.gisaid.org	?	2020-04-19
Australia/NSW209/2020	ncov	EPI_ISL_427755	?	2020-03-23	Oceania	Australia	New South Wales	Sydney	Oceania	Australia	New South Wales	genome	29412	Human	?	?	Centre for Infectious Diseases and Microbiology Public Health	NSW Health Pathology - Institute of Clinical Pathology and Medical Research; Westmead Hospital; University of Sydney	Sadsad R et al	https://www.gisaid.org	?	2020-04-19
Australia/NSW21/2020	ncov	EPI_ISL_417386	?	2020-03-04	Oceania	Australia	New South Wales	Sydney	Oceania	Australia	New South Wales	genome	29782	Human	?	?	Centre for Infectious Diseases and Microbiology Public Health	NSW Health Pathology - Institute of Clinical Pathology and Medical Research; Westmead Hospital; University of Sydney	Gray K et al	https://www.gisaid.org	?	2020-03-25
Australia/NSW210/2020	ncov	EPI_ISL_427766	?	2020-03-25	Oceania	Australia	New South Wales	Sydney	Oceania	Australia	New South Wales	genome	29412	Human	?	?	Centre for Infectious Diseases and Microbiology Public Health	NSW Health Pathology - Institute of Clinical Pathology and Medical Research; Westmead Hospital; University of Sydney	Draper J et al	https://www.gisaid.org	?	2020-04-19
Australia/NSW211/2020	ncov	EPI_ISL_427699	?	2020-03-21	Oceania	Australia	New South Wales	Sydney	Oceania	Australia	New South Wales	genome	29406	Human	?	?	Centre for Infectious Diseases and Microbiology Public Health	NSW Health Pathology - Institute of Clinical Pathology and Medical Research; Westmead Hospital; University of Sydney	Sim E et al	https://www.gisaid.org	?	2020-04-19
Australia/NSW212/2020	ncov	EPI_ISL_427671	?	2020-03-21	Oceania	Australia	New South Wales	Sydney	Oceania	Australia	New South Wales	genome	29406	Human	?	?	Centre for Infectious Diseases and Microbiology Public Health	NSW Health Pathology - Institute of Clinical Pathology and Medical Research; Westmead Hospital; University of Sydney	Bachmann N et al	https://www.gisaid.org	?	2020-04-19
Australia/NSW213/2020	ncov	EPI_ISL_427726	?	2020-03-19	Oceania	Australia	New South Wales	Sydney	Oceania	Australia	New South Wales	genome	29412	Human	?	?	Centre for Infectious Diseases and Microbiology Public Health	NSW Health Pathology - Institute of Clinical Pathology and Medical Research; Westmead Hospital; University of Sydney	Rockett R et al	https://www.gisaid.org	?	2020-04-19
Australia/NSW214/2020	ncov	EPI_ISL_427727	?	2020-03-17	Oceania	Australia	New South Wales	Sydney	Oceania	Australia	New South Wales	genome	29412	Human	?	?	Centre for Infectious Diseases and Microbiology Public Health	NSW Health Pathology - Institute of Clinical Pathology and Medical Research; Westmead Hospital; University of Sydney	Lam C et al	https://www.gisaid.org	?	2020-04-19
Australia/NSW215/2020	ncov	EPI_ISL_427730	?	2020-03-17	Oceania	Australia	New South Wales	Sydney	Oceania	Australia	New South Wales	genome	29412	Human	?	?	Centre for Infectious Diseases and Microbiology Public Health	NSW Health Pathology - Institute of Clinical Pathology and Medical Research; Westmead Hospital; University of Sydney	Gray K et al	https://www.gisaid.org	?	2020-04-19
Australia/NSW216/2020	ncov	EPI_ISL_427732	?	2020-03-17	Oceania	Australia	New South Wales	Sydney	Oceania	Australia	New South Wales	genome	29412	Human	?	?	Centre for Infectious Diseases and Microbiology Public Health	NSW Health Pathology - Institute of Clinical Pathology and Medical Research; Westmead Hospital; University of Sydney	Gray K et al	https://www.gisaid.org	?	2020-04-19
Australia/NSW217/2020	ncov	EPI_ISL_427644	?	2020-03-02	Oceania	Australia	New South Wales	Sydney	Oceania	Australia	New South Wales	genome	29412	Human	?	?	Centre for Infectious Diseases and Microbiology Public Health	NSW Health Pathology - Institute of Clinical Pathology and Medical Research; Westmead Hospital; University of Sydney	Rockett R et al	https://www.gisaid.org	?	2020-04-19
Australia/NSW22/2020	ncov	EPI_ISL_427649	?	2020-03-03	Oceania	Australia	New South Wales	Sydney	Oceania	Australia	New South Wales	genome	29412	Human	?	?	Centre for Infectious Diseases and Microbiology Public Health	NSW Health Pathology - Institute of Clinical Pathology and Medical Research; Westmead Hospital; University of Sydney	Timms V et al	https://www.gisaid.org	?	2020-04-19
Australia/NSW220/2020	ncov	EPI_ISL_451486	?	2020-03-26	Oceania	Australia	New South Wales	Sydney	Oceania	Australia	New South Wales	genome	29408	Human	?	?	Australian Clinical Labs	NSW Health Pathology - Institute of Clinical Pathology and Medical Research; Westmead Hospital; University of Sydney	CIDM-PH et al. et al	https://www.gisaid.org	?	2020-05-25
Australia/NSW221/2020	ncov	EPI_ISL_451487	?	2020-03-25	Oceania	Australia	New South Wales	Sydney	Oceania	Australia	New South Wales	genome	29408	Human	?	?	Pathology North - NSW Health Pathology	NSW Health Pathology - Institute of Clinical Pathology and Medical Research; Westmead Hospital; University of Sydney	CIDM-PH et al. et al	https://www.gisaid.org	?	2020-05-25
Australia/NSW222/2020	ncov	EPI_ISL_451488	?	2020-03-25	Oceania	Australia	New South Wales	Sydney	Oceania	Australia	New South Wales	genome	29408	Human	?	?	Pathology North - NSW Health Pathology	NSW Health Pathology - Institute of Clinical Pathology and Medical Research; Westmead Hospital; University of Sydney	CIDM-PH et al. et al	https://www.gisaid.org	?	2020-05-25
Australia/NSW223/2020	ncov	EPI_ISL_451489	?	2020-03-26	Oceania	Australia	New South Wales	Sydney	Oceania	Australia	New South Wales	genome	29408	Human	?	?	Laverty Pathology	NSW Health Pathology - Institute of Clinical Pathology and Medical Research; Westmead Hospital; University of Sydney	CIDM-PH et al. et al	https://www.gisaid.org	?	2020-05-25
Australia/NSW224/2020	ncov	EPI_ISL_451490	?	2020-03-29	Oceania	Australia	New South Wales	Sydney	Oceania	Australia	New South Wales	genome	29408	Human	?	?	Pathology West - NSW Health Pathology	NSW Health Pathology - Institute of Clinical Pathology and Medical Research; Westmead Hospital; University of Sydney	CIDM-PH et al. et al	https://www.gisaid.org	?	2020-05-25
Australia/NSW225/2020	ncov	EPI_ISL_451491	?	2020-03-28	Oceania	Australia	New South Wales	Sydney	Oceania	Australia	New South Wales	genome	29408	Human	?	?	Pathology West - NSW Health Pathology	NSW Health Pathology - Institute of Clinical Pathology and Medical Research; Westmead Hospital; University of Sydney	CIDM-PH et al. et al	https://www.gisaid.org	?	2020-05-25
Australia/NSW226/2020	ncov	EPI_ISL_451492	?	2020-03-28	Oceania	Australia	New South Wales	Sydney	Oceania	Australia	New South Wales	genome	29408	Human	?	?	Pathology West - NSW Health Pathology	NSW Health Pathology - Institute of Clinical Pathology and Medical Research; Westmead Hospital; University of Sydney	CIDM-PH et al. et al	https://www.gisaid.org	?	2020-05-25
Australia/NSW227/2020	ncov	EPI_ISL_451493	?	2020-03-28	Oceania	Australia	New South Wales	Sydney	Oceania	Australia	New South Wales	genome	29408	Human	?	?	Pathology West - NSW Health Pathology	NSW Health Pathology - Institute of Clinical Pathology and Medical Research; Westmead Hospital; University of Sydney	CIDM-PH et al. et al	https://www.gisaid.org	?	2020-05-25
Australia/NSW228/2020	ncov	EPI_ISL_451494	?	2020-03-29	Oceania	Australia	New South Wales	Sydney	Oceania	Australia	New South Wales	genome	29408	Human	?	?	Pathology West - NSW Health Pathology	NSW Health Pathology - Institute of Clinical Pathology and Medical Research; Westmead Hospital; University of Sydney	CIDM-PH et al. et al	https://www.gisaid.org	?	2020-05-25
Australia/NSW229/2020	ncov	EPI_ISL_451495	?	2020-03-28	Oceania	Australia	New South Wales	Sydney	Oceania	Australia	New South Wales	genome	29408	Human	?	?	Pathology West - NSW Health Pathology	NSW Health Pathology - Institute of Clinical Pathology and Medical Research; Westmead Hospital; University of Sydney	CIDM-PH et al. et al	https://www.gisaid.org	?	2020-05-25
Australia/NSW23/2020	ncov	EPI_ISL_427650	?	2020-03-04	Oceania	Australia	New South Wales	Sydney	Oceania	Australia	New South Wales	genome	29412	Human	?	?	Centre for Infectious Diseases and Microbiology Public Health	NSW Health Pathology - Institute of Clinical Pathology and Medical Research; Westmead Hospital; University of Sydney	Gall M et al	https://www.gisaid.org	?	2020-04-19
Australia/NSW230/2020	ncov	EPI_ISL_451496	?	2020-03-31	Oceania	Australia	New South Wales	Sydney	Oceania	Australia	New South Wales	genome	29408	Human	?	?	Pathology West - NSW Health Pathology	NSW Health Pathology - Institute of Clinical Pathology and Medical Research; Westmead Hospital; University of Sydney	CIDM-PH et al. et al	https://www.gisaid.org	?	2020-05-25
Australia/NSW231/2020	ncov	EPI_ISL_451497	?	2020-03-27	Oceania	Australia	New South Wales	Sydney	Oceania	Australia	New South Wales	genome	29408	Human	?	?	Pathology West - NSW Health Pathology	NSW Health Pathology - Institute of Clinical Pathology and Medical Research; Westmead Hospital; University of Sydney	CIDM-PH et al. et al	https://www.gisaid.org	?	2020-05-25
Australia/NSW232/2020	ncov	EPI_ISL_451498	?	2020-03-27	Oceania	Australia	New South Wales	Sydney	Oceania	Australia	New South Wales	genome	29408	Human	?	?	Pathology West - NSW Health Pathology	NSW Health Pathology - Institute of Clinical Pathology and Medical Research; Westmead Hospital; University of Sydney	CIDM-PH et al. et al	https://www.gisaid.org	?	2020-05-25
Australia/NSW233/2020	ncov	EPI_ISL_451499	?	2020-03-27	Oceania	Australia	New South Wales	Sydney	Oceania	Australia	New South Wales	genome	29408	Human	?	?	Pathology West - NSW Health Pathology	NSW Health Pathology - Institute of Clinical Pathology and Medical Research; Westmead Hospital; University of Sydney	CIDM-PH et al. et al	https://www.gisaid.org	?	2020-05-25
Australia/NSW234/2020	ncov	EPI_ISL_451500	?	2020-03-27	Oceania	Australia	New South Wales	Sydney	Oceania	Australia	New South Wales	genome	29408	Human	?	?	Pathology West - NSW Health Pathology	NSW Health Pathology - Institute of Clinical Pathology and Medical Research; Westmead Hospital; University of Sydney	CIDM-PH et al. et al	https://www.gisaid.org	?	2020-05-25
Australia/NSW235/2020	ncov	EPI_ISL_451501	?	2020-03-26	Oceania	Australia	New South Wales	Sydney	Oceania	Australia	New South Wales	genome	29408	Human	?	?	Pathology West - NSW Health Pathology	NSW Health Pathology - Institute of Clinical Pathology and Medical Research; Westmead Hospital; University of Sydney	CIDM-PH et al. et al	https://www.gisaid.org	?	2020-05-25
Australia/NSW236/2020	ncov	EPI_ISL_451502	?	2020-03-26	Oceania	Australia	New South Wales	Sydney	Oceania	Australia	New South Wales	genome	29408	Human	?	?	Pathology West - NSW Health Pathology	NSW Health Pathology - Institute of Clinical Pathology and Medical Research; Westmead Hospital; University of Sydney	CIDM-PH et al. et al	https://www.gisaid.org	?	2020-05-25
Australia/NSW237/2020	ncov	EPI_ISL_451503	?	2020-03-29	Oceania	Australia	New South Wales	Sydney	Oceania	Australia	New South Wales	genome	29408	Human	?	?	Pathology West - NSW Health Pathology	NSW Health Pathology - Institute of Clinical Pathology and Medical Research; Westmead Hospital; University of Sydney	CIDM-PH et al. et al	https://www.gisaid.org	?	2020-05-25
Australia/NSW238/2020	ncov	EPI_ISL_451504	?	2020-03-28	Oceania	Australia	New South Wales	Sydney	Oceania	Australia	New South Wales	genome	29408	Human	?	?	Pathology West - NSW Health Pathology	NSW Health Pathology - Institute of Clinical Pathology and Medical Research; Westmead Hospital; University of Sydney	CIDM-PH et al. et al	https://www.gisaid.org	?	2020-05-25
Australia/NSW239/2020	ncov	EPI_ISL_451505	?	2020-03-25	Oceania	Australia	New South Wales	Sydney	Oceania	Australia	New South Wales	genome	29408	Human	?	?	Pathology West - NSW Health Pathology	NSW Health Pathology - Institute of Clinical Pathology and Medical Research; Westmead Hospital; University of Sydney	CIDM-PH et al. et al	https://www.gisaid.org	?	2020-05-25
Australia/NSW24/2020	ncov	EPI_ISL_417387	?	2020-03-06	Oceania	Australia	New South Wales	Sydney	Oceania	Australia	New South Wales	genome	29782	Human	18	Female	Centre for Infectious Diseases and Microbiology Public Health	NSW Health Pathology - Institute of Clinical Pathology and Medical Research; Westmead Hospital; University of Sydney	Timms V et al	https://www.gisaid.org	?	2020-03-25
Australia/NSW240/2020	ncov	EPI_ISL_451506	?	2020-03-25	Oceania	Australia	New South Wales	Sydney	Oceania	Australia	New South Wales	genome	29408	Human	?	?	Pathology West - NSW Health Pathology	NSW Health Pathology - Institute of Clinical Pathology and Medical Research; Westmead Hospital; University of Sydney	CIDM-PH et al. et al	https://www.gisaid.org	?	2020-05-25
Australia/NSW241/2020	ncov	EPI_ISL_451507	?	2020-03-25	Oceania	Australia	New South Wales	Sydney	Oceania	Australia	New South Wales	genome	29408	Human	?	?	Pathology West - NSW Health Pathology	NSW Health Pathology - Institute of Clinical Pathology and Medical Research; Westmead Hospital; University of Sydney	CIDM-PH et al. et al	https://www.gisaid.org	?	2020-05-25
Australia/NSW242/2020	ncov	EPI_ISL_451508	?	2020-03-25	Oceania	Australia	New South Wales	Sydney	Oceania	Australia	New South Wales	genome	29408	Human	?	?	Pathology West - NSW Health Pathology	NSW Health Pathology - Institute of Clinical Pathology and Medical Research; Westmead Hospital; University of Sydney	CIDM-PH et al. et al	https://www.gisaid.org	?	2020-05-25
Australia/NSW243/2020	ncov	EPI_ISL_451509	?	2020-03-30	Oceania	Australia	New South Wales	Sydney	Oceania	Australia	New South Wales	genome	29408	Human	?	?	Pathology West - NSW Health Pathology	NSW Health Pathology - Institute of Clinical Pathology and Medical Research; Westmead Hospital; University of Sydney	CIDM-PH et al. et al	https://www.gisaid.org	?	2020-05-25
Australia/NSW245/2020	ncov	EPI_ISL_451510	?	2020-03-30	Oceania	Australia	New South Wales	Sydney	Oceania	Australia	New South Wales	genome	29408	Human	?	?	Pathology West - NSW Health Pathology	NSW Health Pathology - Institute of Clinical Pathology and Medical Research; Westmead Hospital; University of Sydney	CIDM-PH et al. et al	https://www.gisaid.org	?	2020-05-25
Australia/NSW246/2020	ncov	EPI_ISL_451511	?	2020-03-29	Oceania	Australia	New South Wales	Sydney	Oceania	Australia	New South Wales	genome	29408	Human	?	?	Pathology West - NSW Health Pathology	NSW Health Pathology - Institute of Clinical Pathology and Medical Research; Westmead Hospital; University of Sydney	CIDM-PH et al. et al	https://www.gisaid.org	?	2020-05-25
Australia/NSW247/2020	ncov	EPI_ISL_451512	?	2020-03-28	Oceania	Australia	New South Wales	Sydney	Oceania	Australia	New South Wales	genome	29408	Human	?	?	Pathology West - NSW Health Pathology	NSW Health Pathology - Institute of Clinical Pathology and Medical Research; Westmead Hospital; University of Sydney	CIDM-PH et al. et al	https://www.gisaid.org	?	2020-05-25
Australia/NSW248/2020	ncov	EPI_ISL_451513	?	2020-03-29	Oceania	Australia	New South Wales	Sydney	Oceania	Australia	New South Wales	genome	29408	Human	?	?	Pathology West - NSW Health Pathology	NSW Health Pathology - Institute of Clinical Pathology and Medical Research; Westmead Hospital; University of Sydney	CIDM-PH et al. et al	https://www.gisaid.org	?	2020-05-25
Australia/NSW249/2020	ncov	EPI_ISL_451514	?	2020-03-29	Oceania	Australia	New South Wales	Sydney	Oceania	Australia	New South Wales	genome	29408	Human	?	?	Pathology West - NSW Health Pathology	NSW Health Pathology - Institute of Clinical Pathology and Medical Research; Westmead Hospital; University of Sydney	CIDM-PH et al. et al	https://www.gisaid.org	?	2020-05-25
Australia/NSW25/2020	ncov	EPI_ISL_417388	?	2020-03-05	Oceania	Australia	New South Wales	Sydney	Oceania	Australia	New South Wales	genome	29782	Human	36	Female	Centre for Infectious Diseases and Microbiology Public Health	NSW Health Pathology - Institute of Clinical Pathology and Medical Research; Westmead Hospital; University of Sydney	Gall M et al	https://www.gisaid.org	?	2020-03-25
Australia/NSW250/2020	ncov	EPI_ISL_451515	?	2020-03-29	Oceania	Australia	New South Wales	Sydney	Oceania	Australia	New South Wales	genome	29408	Human	?	?	Pathology West - NSW Health Pathology	NSW Health Pathology - Institute of Clinical Pathology and Medical Research; Westmead Hospital; University of Sydney	CIDM-PH et al. et al	https://www.gisaid.org	?	2020-05-25
Australia/NSW251/2020	ncov	EPI_ISL_451516	?	2020-03-28	Oceania	Australia	New South Wales	Sydney	Oceania	Australia	New South Wales	genome	29408	Human	?	?	Pathology West - NSW Health Pathology	NSW Health Pathology - Institute of Clinical Pathology and Medical Research; Westmead Hospital; University of Sydney	CIDM-PH et al. et al	https://www.gisaid.org	?	2020-05-25
Australia/NSW252/2020	ncov	EPI_ISL_451517	?	2020-03-08	Oceania	Australia	New South Wales	Sydney	Oceania	Australia	New South Wales	genome	29411	Human	?	?	South Eastern Area Laboratory Services	NSW Health Pathology - Institute of Clinical Pathology and Medical Research; Westmead Hospital; University of Sydney	CIDM-PH et al. et al	https://www.gisaid.org	?	2020-05-25
Australia/NSW253/2020	ncov	EPI_ISL_451518	?	2020-03-19	Oceania	Australia	New South Wales	Sydney	Oceania	Australia	New South Wales	genome	29408	Human	?	?	South Eastern Area Laboratory Services	NSW Health Pathology - Institute of Clinical Pathology and Medical Research; Westmead Hospital; University of Sydney	CIDM-PH et al. et al	https://www.gisaid.org	?	2020-05-25
Australia/NSW254/2020	ncov	EPI_ISL_451519	?	2020-03-12	Oceania	Australia	New South Wales	Sydney	Oceania	Australia	New South Wales	genome	29408	Human	?	?	South Eastern Area Laboratory Services	NSW Health Pathology - Institute of Clinical Pathology and Medical Research; Westmead Hospital; University of Sydney	CIDM-PH et al. et al	https://www.gisaid.org	?	2020-05-25
Australia/NSW255/2020	ncov	EPI_ISL_451520	?	2020-03-20	Oceania	Australia	New South Wales	Sydney	Oceania	Australia	New South Wales	genome	29408	Human	?	?	South Eastern Area Laboratory Services	NSW Health Pathology - Institute of Clinical Pathology and Medical Research; Westmead Hospital; University of Sydney	CIDM-PH et al. et al	https://www.gisaid.org	?	2020-05-25
Australia/NSW256/2020	ncov	EPI_ISL_451521	?	2020-03-14	Oceania	Australia	New South Wales	Sydney	Oceania	Australia	New South Wales	genome	29408	Human	?	?	South Eastern Area Laboratory Services	NSW Health Pathology - Institute of Clinical Pathology and Medical Research; Westmead Hospital; University of Sydney	CIDM-PH et al. et al	https://www.gisaid.org	?	2020-05-25
Australia/NSW257/2020	ncov	EPI_ISL_451522	?	2020-03-26	Oceania	Australia	New South Wales	Sydney	Oceania	Australia	New South Wales	genome	29405	Human	?	?	Pathology West - NSW Health Pathology	NSW Health Pathology - Institute of Clinical Pathology and Medical Research; Westmead Hospital; University of Sydney	CIDM-PH et al. et al	https://www.gisaid.org	?	2020-05-25
Australia/NSW258/2020	ncov	EPI_ISL_451523	?	2020-03-27	Oceania	Australia	New South Wales	Sydney	Oceania	Australia	New South Wales	genome	29408	Human	?	?	Pathology West - NSW Health Pathology	NSW Health Pathology - Institute of Clinical Pathology and Medical Research; Westmead Hospital; University of Sydney	CIDM-PH et al. et al	https://www.gisaid.org	?	2020-05-25
Australia/NSW259/2020	ncov	EPI_ISL_451524	?	2020-03-28	Oceania	Australia	New South Wales	Sydney	Oceania	Australia	New South Wales	genome	29408	Human	?	?	Pathology West - NSW Health Pathology	NSW Health Pathology - Institute of Clinical Pathology and Medical Research; Westmead Hospital; University of Sydney	CIDM-PH et al. et al	https://www.gisaid.org	?	2020-05-25
Australia/NSW26/2020	ncov	EPI_ISL_417389	?	2020-03-09	Oceania	Australia	New South Wales	Sydney	Oceania	Australia	New South Wales	genome	29782	Human	22	Female	Centre for Infectious Diseases and Microbiology Public Health	NSW Health Pathology - Institute of Clinical Pathology and Medical Research; Westmead Hospital; University of Sydney	Arnott A et al	https://www.gisaid.org	?	2020-03-25
Australia/NSW260/2020	ncov	EPI_ISL_451525	?	2020-03-26	Oceania	Australia	New South Wales	Sydney	Oceania	Australia	New South Wales	genome	29408	Human	?	?	Pathology West - NSW Health Pathology	NSW Health Pathology - Institute of Clinical Pathology and Medical Research; Westmead Hospital; University of Sydney	CIDM-PH et al. et al	https://www.gisaid.org	?	2020-05-25
Australia/NSW261/2020	ncov	EPI_ISL_451526	?	2020-03-27	Oceania	Australia	New South Wales	Sydney	Oceania	Australia	New South Wales	genome	29408	Human	?	?	Pathology West - NSW Health Pathology	NSW Health Pathology - Institute of Clinical Pathology and Medical Research; Westmead Hospital; University of Sydney	CIDM-PH et al. et al	https://www.gisaid.org	?	2020-05-25
Australia/NSW262/2020	ncov	EPI_ISL_451527	?	2020-03-27	Oceania	Australia	New South Wales	Sydney	Oceania	Australia	New South Wales	genome	29408	Human	?	?	Pathology West - NSW Health Pathology	NSW Health Pathology - Institute of Clinical Pathology and Medical Research; Westmead Hospital; University of Sydney	CIDM-PH et al. et al	https://www.gisaid.org	?	2020-05-25
Australia/NSW263/2020	ncov	EPI_ISL_451528	?	2020-03-27	Oceania	Australia	New South Wales	Sydney	Oceania	Australia	New South Wales	genome	29408	Human	?	?	Pathology West - NSW Health Pathology	NSW Health Pathology - Institute of Clinical Pathology and Medical Research; Westmead Hospital; University of Sydney	CIDM-PH et al. et al	https://www.gisaid.org	?	2020-05-25
Australia/NSW264/2020	ncov	EPI_ISL_451529	?	2020-03-26	Oceania	Australia	New South Wales	Sydney	Oceania	Australia	New South Wales	genome	29408	Human	?	?	Pathology West - NSW Health Pathology	NSW Health Pathology - Institute of Clinical Pathology and Medical Research; Westmead Hospital; University of Sydney	CIDM-PH et al. et al	https://www.gisaid.org	?	2020-05-25
Australia/NSW265/2020	ncov	EPI_ISL_451530	?	2020-03-28	Oceania	Australia	New South Wales	Sydney	Oceania	Australia	New South Wales	genome	29408	Human	?	?	Pathology Sydney South West - NSW Health Pathology	NSW Health Pathology - Institute of Clinical Pathology and Medical Research; Westmead Hospital; University of Sydney	CIDM-PH et al. et al	https://www.gisaid.org	?	2020-05-25
Australia/NSW266/2020	ncov	EPI_ISL_451531	?	2020-03-28	Oceania	Australia	New South Wales	Sydney	Oceania	Australia	New South Wales	genome	29408	Human	?	?	Pathology Sydney South West - NSW Health Pathology	NSW Health Pathology - Institute of Clinical Pathology and Medical Research; Westmead Hospital; University of Sydney	CIDM-PH et al. et al	https://www.gisaid.org	?	2020-05-25
Australia/NSW267/2020	ncov	EPI_ISL_451532	?	2020-04-05	Oceania	Australia	New South Wales	Sydney	Oceania	Australia	New South Wales	genome	29408	Human	?	?	Pathology West - NSW Health Pathology	NSW Health Pathology - Institute of Clinical Pathology and Medical Research; Westmead Hospital; University of Sydney	CIDM-PH et al. et al	https://www.gisaid.org	?	2020-05-25
Australia/NSW268/2020	ncov	EPI_ISL_451533	?	2020-03-30	Oceania	Australia	New South Wales	Sydney	Oceania	Australia	New South Wales	genome	29399	Human	?	?	Pathology Sydney South West - NSW Health Pathology	NSW Health Pathology - Institute of Clinical Pathology and Medical Research; Westmead Hospital; University of Sydney	CIDM-PH et al. et al	https://www.gisaid.org	?	2020-05-25
Australia/NSW269/2020	ncov	EPI_ISL_451534	?	2020-04-03	Oceania	Australia	New South Wales	Sydney	Oceania	Australia	New South Wales	genome	29408	Human	?	?	Medlab Pathology	NSW Health Pathology - Institute of Clinical Pathology and Medical Research; Westmead Hospital; University of Sydney	CIDM-PH et al. et al	https://www.gisaid.org	?	2020-05-25
Australia/NSW27/2020	ncov	EPI_ISL_417390	?	2020-03-08	Oceania	Australia	New South Wales	Sydney	Oceania	Australia	New South Wales	genome	29782	Human	72	Male	Centre for Infectious Diseases and Microbiology Public Health	NSW Health Pathology - Institute of Clinical Pathology and Medical Research; Westmead Hospital; University of Sydney	Sadsad R et al	https://www.gisaid.org	?	2020-03-25
Australia/NSW270/2020	ncov	EPI_ISL_451535	?	2020-04-02	Oceania	Australia	New South Wales	Sydney	Oceania	Australia	New South Wales	genome	29408	Human	?	?	Pathology West - NSW Health Pathology	NSW Health Pathology - Institute of Clinical Pathology and Medical Research; Westmead Hospital; University of Sydney	CIDM-PH et al. et al	https://www.gisaid.org	?	2020-05-25
Australia/NSW271/2020	ncov	EPI_ISL_451536	?	2020-03-27	Oceania	Australia	New South Wales	Sydney	Oceania	Australia	New South Wales	genome	29408	Human	?	?	Pathology Sydney South West - NSW Health Pathology	NSW Health Pathology - Institute of Clinical Pathology and Medical Research; Westmead Hospital; University of Sydney	CIDM-PH et al. et al	https://www.gisaid.org	?	2020-05-25
Australia/NSW272/2020	ncov	EPI_ISL_451537	?	2020-04-04	Oceania	Australia	New South Wales	Sydney	Oceania	Australia	New South Wales	genome	29408	Human	?	?	Pathology West - NSW Health Pathology	NSW Health Pathology - Institute of Clinical Pathology and Medical Research; Westmead Hospital; University of Sydney	CIDM-PH et al. et al	https://www.gisaid.org	?	2020-05-25
Australia/NSW273/2020	ncov	EPI_ISL_451538	?	2020-03-31	Oceania	Australia	New South Wales	Sydney	Oceania	Australia	New South Wales	genome	29408	Human	?	?	Pathology West - NSW Health Pathology	NSW Health Pathology - Institute of Clinical Pathology and Medical Research; Westmead Hospital; University of Sydney	CIDM-PH et al. et al	https://www.gisaid.org	?	2020-05-25
Australia/NSW275/2020	ncov	EPI_ISL_451539	?	2020-04-05	Oceania	Australia	New South Wales	Sydney	Oceania	Australia	New South Wales	genome	29408	Human	?	?	Pathology West - NSW Health Pathology	NSW Health Pathology - Institute of Clinical Pathology and Medical Research; Westmead Hospital; University of Sydney	CIDM-PH et al. et al	https://www.gisaid.org	?	2020-05-25
Australia/NSW276/2020	ncov	EPI_ISL_451540	?	2020-03-20	Oceania	Australia	New South Wales	Sydney	Oceania	Australia	New South Wales	genome	29408	Human	?	?	ACT pathology	NSW Health Pathology - Institute of Clinical Pathology and Medical Research; Westmead Hospital; University of Sydney	CIDM-PH et al. et al	https://www.gisaid.org	?	2020-05-25
Australia/NSW277/2020	ncov	EPI_ISL_451541	?	2020-04-02	Oceania	Australia	New South Wales	Sydney	Oceania	Australia	New South Wales	genome	29408	Human	?	?	Pathology West - NSW Health Pathology	NSW Health Pathology - Institute of Clinical Pathology and Medical Research; Westmead Hospital; University of Sydney	CIDM-PH et al. et al	https://www.gisaid.org	?	2020-05-25
Australia/NSW278/2020	ncov	EPI_ISL_451542	?	2020-03-27	Oceania	Australia	New South Wales	Sydney	Oceania	Australia	New South Wales	genome	29408	Human	?	?	Pathology Sydney South West - NSW Health Pathology	NSW Health Pathology - Institute of Clinical Pathology and Medical Research; Westmead Hospital; University of Sydney	CIDM-PH et al. et al	https://www.gisaid.org	?	2020-05-25
Australia/NSW279/2020	ncov	EPI_ISL_451543	?	2020-03-28	Oceania	Australia	New South Wales	Sydney	Oceania	Australia	New South Wales	genome	29408	Human	?	?	Pathology Sydney South West - NSW Health Pathology	NSW Health Pathology - Institute of Clinical Pathology and Medical Research; Westmead Hospital; University of Sydney	CIDM-PH et al. et al	https://www.gisaid.org	?	2020-05-25
Australia/NSW28/2020	ncov	EPI_ISL_417391	?	2020-03-08	Oceania	Australia	New South Wales	Sydney	Oceania	Australia	New South Wales	genome	29782	Human	37	Female	Centre for Infectious Diseases and Microbiology Public Health	NSW Health Pathology - Institute of Clinical Pathology and Medical Research; Westmead Hospital; University of Sydney	Carter I et al	https://www.gisaid.org	?	2020-03-25
Australia/NSW280/2020	ncov	EPI_ISL_451544	?	2020-03-24	Oceania	Australia	New South Wales	Sydney	Oceania	Australia	New South Wales	genome	29408	Human	?	?	Pathology Sydney South West - NSW Health Pathology	NSW Health Pathology - Institute of Clinical Pathology and Medical Research; Westmead Hospital; University of Sydney	CIDM-PH et al. et al	https://www.gisaid.org	?	2020-05-25
Australia/NSW281/2020	ncov	EPI_ISL_451545	?	2020-03-24	Oceania	Australia	New South Wales	Sydney	Oceania	Australia	New South Wales	genome	29408	Human	?	?	Laverty Pathology	NSW Health Pathology - Institute of Clinical Pathology and Medical Research; Westmead Hospital; University of Sydney	CIDM-PH et al. et al	https://www.gisaid.org	?	2020-05-25
Australia/NSW282/2020	ncov	EPI_ISL_451546	?	2020-04-01	Oceania	Australia	New South Wales	Sydney	Oceania	Australia	New South Wales	genome	29408	Human	?	?	Pathology West - NSW Health Pathology	NSW Health Pathology - Institute of Clinical Pathology and Medical Research; Westmead Hospital; University of Sydney	CIDM-PH et al. et al	https://www.gisaid.org	?	2020-05-25
Australia/NSW283/2020	ncov	EPI_ISL_451547	?	2020-04-01	Oceania	Australia	New South Wales	Sydney	Oceania	Australia	New South Wales	genome	29408	Human	?	?	Pathology West - NSW Health Pathology	NSW Health Pathology - Institute of Clinical Pathology and Medical Research; Westmead Hospital; University of Sydney	CIDM-PH et al. et al	https://www.gisaid.org	?	2020-05-25
Australia/NSW284/2020	ncov	EPI_ISL_451548	?	2020-04-02	Oceania	Australia	New South Wales	Sydney	Oceania	Australia	New South Wales	genome	29408	Human	?	?	Childrens Hospital Westmead	NSW Health Pathology - Institute of Clinical Pathology and Medical Research; Westmead Hospital; University of Sydney	CIDM-PH et al. et al	https://www.gisaid.org	?	2020-05-25
Australia/NSW285/2020	ncov	EPI_ISL_451549	?	2020-04-01	Oceania	Australia	New South Wales	Sydney	Oceania	Australia	New South Wales	genome	29408	Human	?	?	Pathology Sydney South West - NSW Health Pathology	NSW Health Pathology - Institute of Clinical Pathology and Medical Research; Westmead Hospital; University of Sydney	CIDM-PH et al. et al	https://www.gisaid.org	?	2020-05-25
Australia/NSW286/2020	ncov	EPI_ISL_451550	?	2020-04-03	Oceania	Australia	New South Wales	Sydney	Oceania	Australia	New South Wales	genome	29408	Human	?	?	Pathology West - NSW Health Pathology	NSW Health Pathology - Institute of Clinical Pathology and Medical Research; Westmead Hospital; University of Sydney	CIDM-PH et al. et al	https://www.gisaid.org	?	2020-05-25
Australia/NSW287/2020	ncov	EPI_ISL_451551	?	2020-04-03	Oceania	Australia	New South Wales	Sydney	Oceania	Australia	New South Wales	genome	29408	Human	?	?	Pathology West - NSW Health Pathology	NSW Health Pathology - Institute of Clinical Pathology and Medical Research; Westmead Hospital; University of Sydney	CIDM-PH et al. et al	https://www.gisaid.org	?	2020-05-25
Australia/NSW288/2020	ncov	EPI_ISL_451552	?	2020-03-30	Oceania	Australia	New South Wales	Sydney	Oceania	Australia	New South Wales	genome	29408	Human	?	?	Pathology North - NSW Health Pathology	NSW Health Pathology - Institute of Clinical Pathology and Medical Research; Westmead Hospital; University of Sydney	CIDM-PH et al. et al	https://www.gisaid.org	?	2020-05-25
Australia/NSW289/2020	ncov	EPI_ISL_451553	?	2020-03-31	Oceania	Australia	New South Wales	Sydney	Oceania	Australia	New South Wales	genome	29408	Human	?	?	Medlab Pathology	NSW Health Pathology - Institute of Clinical Pathology and Medical Research; Westmead Hospital; University of Sydney	CIDM-PH et al. et al	https://www.gisaid.org	?	2020-05-25
Australia/NSW29/2020	ncov	EPI_ISL_427651	?	2020-03-08	Oceania	Australia	New South Wales	Sydney	Oceania	Australia	New South Wales	genome	29412	Human	?	?	Centre for Infectious Diseases and Microbiology Public Health	NSW Health Pathology - Institute of Clinical Pathology and Medical Research; Westmead Hospital; University of Sydney	Arnott A et al	https://www.gisaid.org	?	2020-04-19
Australia/NSW290/2020	ncov	EPI_ISL_451554	?	2020-04-02	Oceania	Australia	New South Wales	Sydney	Oceania	Australia	New South Wales	genome	29408	Human	?	?	Medlab Pathology	NSW Health Pathology - Institute of Clinical Pathology and Medical Research; Westmead Hospital; University of Sydney	CIDM-PH et al. et al	https://www.gisaid.org	?	2020-05-25
Australia/NSW291/2020	ncov	EPI_ISL_451555	?	2020-04-03	Oceania	Australia	New South Wales	Sydney	Oceania	Australia	New South Wales	genome	29408	Human	?	?	Medlab Pathology	NSW Health Pathology - Institute of Clinical Pathology and Medical Research; Westmead Hospital; University of Sydney	CIDM-PH et al. et al	https://www.gisaid.org	?	2020-05-25
Australia/NSW292/2020	ncov	EPI_ISL_451556	?	2020-03-30	Oceania	Australia	New South Wales	Sydney	Oceania	Australia	New South Wales	genome	29408	Human	?	?	Pathology West - NSW Health Pathology	NSW Health Pathology - Institute of Clinical Pathology and Medical Research; Westmead Hospital; University of Sydney	CIDM-PH et al. et al	https://www.gisaid.org	?	2020-05-25
Australia/NSW293/2020	ncov	EPI_ISL_451557	?	2020-03-31	Oceania	Australia	New South Wales	Sydney	Oceania	Australia	New South Wales	genome	29408	Human	?	?	Pathology West - NSW Health Pathology	NSW Health Pathology - Institute of Clinical Pathology and Medical Research; Westmead Hospital; University of Sydney	CIDM-PH et al. et al	https://www.gisaid.org	?	2020-05-25
Australia/NSW294/2020	ncov	EPI_ISL_451558	?	2020-04-08	Oceania	Australia	New South Wales	Sydney	Oceania	Australia	New South Wales	genome	29408	Human	?	?	Medlab Pathology	NSW Health Pathology - Institute of Clinical Pathology and Medical Research; Westmead Hospital; University of Sydney	CIDM-PH et al. et al	https://www.gisaid.org	?	2020-05-25
Australia/NSW295/2020	ncov	EPI_ISL_451559	?	2020-04-04	Oceania	Australia	New South Wales	Sydney	Oceania	Australia	New South Wales	genome	29408	Human	?	?	Pathology Sydney South West - NSW Health Pathology	NSW Health Pathology - Institute of Clinical Pathology and Medical Research; Westmead Hospital; University of Sydney	CIDM-PH et al. et al	https://www.gisaid.org	?	2020-05-25
Australia/NSW296/2020	ncov	EPI_ISL_451560	?	2020-04-04	Oceania	Australia	New South Wales	Sydney	Oceania	Australia	New South Wales	genome	29408	Human	?	?	Pathology Sydney South West - NSW Health Pathology	NSW Health Pathology - Institute of Clinical Pathology and Medical Research; Westmead Hospital; University of Sydney	CIDM-PH et al. et al	https://www.gisaid.org	?	2020-05-25
Australia/NSW297/2020	ncov	EPI_ISL_451561	?	2020-04-02	Oceania	Australia	New South Wales	Sydney	Oceania	Australia	New South Wales	genome	29408	Human	?	?	Pathology Sydney South West - NSW Health Pathology	NSW Health Pathology - Institute of Clinical Pathology and Medical Research; Westmead Hospital; University of Sydney	CIDM-PH et al. et al	https://www.gisaid.org	?	2020-05-25
Australia/NSW298/2020	ncov	EPI_ISL_451562	?	2020-04-04	Oceania	Australia	New South Wales	Sydney	Oceania	Australia	New South Wales	genome	29408	Human	?	?	Pathology Sydney South West - NSW Health Pathology	NSW Health Pathology - Institute of Clinical Pathology and Medical Research; Westmead Hospital; University of Sydney	CIDM-PH et al. et al	https://www.gisaid.org	?	2020-05-25
Australia/NSW299/2020	ncov	EPI_ISL_451563	?	2020-03-25	Oceania	Australia	New South Wales	Sydney	Oceania	Australia	New South Wales	genome	29408	Human	?	?	Pathology Sydney South West - NSW Health Pathology	NSW Health Pathology - Institute of Clinical Pathology and Medical Research; Westmead Hospital; University of Sydney	CIDM-PH et al. et al	https://www.gisaid.org	?	2020-05-25
Australia/NSW300/2020	ncov	EPI_ISL_451564	?	2020-04-01	Oceania	Australia	New South Wales	Sydney	Oceania	Australia	New South Wales	genome	29408	Human	?	?	Pathology Sydney South West - NSW Health Pathology	NSW Health Pathology - Institute of Clinical Pathology and Medical Research; Westmead Hospital; University of Sydney	CIDM-PH et al. et al	https://www.gisaid.org	?	2020-05-25
Australia/NSW301/2020	ncov	EPI_ISL_451565	?	2020-04-03	Oceania	Australia	New South Wales	Sydney	Oceania	Australia	New South Wales	genome	29408	Human	?	?	Pathology Sydney South West - NSW Health Pathology	NSW Health Pathology - Institute of Clinical Pathology and Medical Research; Westmead Hospital; University of Sydney	CIDM-PH et al. et al	https://www.gisaid.org	?	2020-05-25
Australia/NSW302/2020	ncov	EPI_ISL_451566	?	2020-04-08	Oceania	Australia	New South Wales	Sydney	Oceania	Australia	New South Wales	genome	29408	Human	?	?	Pathology West - NSW Health Pathology	NSW Health Pathology - Institute of Clinical Pathology and Medical Research; Westmead Hospital; University of Sydney	CIDM-PH et al. et al	https://www.gisaid.org	?	2020-05-25
Australia/NSW303/2020	ncov	EPI_ISL_451567	?	2020-03-30	Oceania	Australia	New South Wales	Sydney	Oceania	Australia	New South Wales	genome	29408	Human	?	?	Medlab Pathology	NSW Health Pathology - Institute of Clinical Pathology and Medical Research; Westmead Hospital; University of Sydney	CIDM-PH et al. et al	https://www.gisaid.org	?	2020-05-25
Australia/NSW304/2020	ncov	EPI_ISL_451568	?	2020-04-02	Oceania	Australia	New South Wales	Sydney	Oceania	Australia	New South Wales	genome	29408	Human	?	?	Pathology West - NSW Health Pathology	NSW Health Pathology - Institute of Clinical Pathology and Medical Research; Westmead Hospital; University of Sydney	CIDM-PH et al. et al	https://www.gisaid.org	?	2020-05-25
Australia/NSW305/2020	ncov	EPI_ISL_451569	?	2020-03-27	Oceania	Australia	New South Wales	Sydney	Oceania	Australia	New South Wales	genome	29408	Human	?	?	Pathology West - NSW Health Pathology	NSW Health Pathology - Institute of Clinical Pathology and Medical Research; Westmead Hospital; University of Sydney	CIDM-PH et al. et al	https://www.gisaid.org	?	2020-05-25
Australia/NSW306/2020	ncov	EPI_ISL_451570	?	2020-04-01	Oceania	Australia	New South Wales	Sydney	Oceania	Australia	New South Wales	genome	29408	Human	?	?	Pathology West - NSW Health Pathology	NSW Health Pathology - Institute of Clinical Pathology and Medical Research; Westmead Hospital; University of Sydney	CIDM-PH et al. et al	https://www.gisaid.org	?	2020-05-25
Australia/NSW307/2020	ncov	EPI_ISL_451571	?	2020-04-02	Oceania	Australia	New South Wales	Sydney	Oceania	Australia	New South Wales	genome	29408	Human	?	?	Pathology West - NSW Health Pathology	NSW Health Pathology - Institute of Clinical Pathology and Medical Research; Westmead Hospital; University of Sydney	CIDM-PH et al. et al	https://www.gisaid.org	?	2020-05-25
Australia/NSW308/2020	ncov	EPI_ISL_451572	?	2020-03-25	Oceania	Australia	New South Wales	Sydney	Oceania	Australia	New South Wales	genome	29408	Human	?	?	Laverty Pathology	NSW Health Pathology - Institute of Clinical Pathology and Medical Research; Westmead Hospital; University of Sydney	CIDM-PH et al. et al	https://www.gisaid.org	?	2020-05-25
Australia/NSW309/2020	ncov	EPI_ISL_451573	?	2020-04-04	Oceania	Australia	New South Wales	Sydney	Oceania	Australia	New South Wales	genome	29408	Human	?	?	Pathology West - NSW Health Pathology	NSW Health Pathology - Institute of Clinical Pathology and Medical Research; Westmead Hospital; University of Sydney	CIDM-PH et al. et al	https://www.gisaid.org	?	2020-05-25
Australia/NSW31/2020	ncov	EPI_ISL_417392	?	2020-03-10	Oceania	Australia	New South Wales	Sydney	Oceania	Australia	New South Wales	genome	29785	Human	37	Female	Centre for Infectious Diseases and Microbiology Public Health	NSW Health Pathology - Institute of Clinical Pathology and Medical Research; Westmead Hospital; University of Sydney	Rahman H et al	https://www.gisaid.org	?	2020-03-25
Australia/NSW310/2020	ncov	EPI_ISL_451574	?	2020-03-26	Oceania	Australia	New South Wales	Sydney	Oceania	Australia	New South Wales	genome	29408	Human	?	?	Australian Clinical Labs	NSW Health Pathology - Institute of Clinical Pathology and Medical Research; Westmead Hospital; University of Sydney	CIDM-PH et al. et al	https://www.gisaid.org	?	2020-05-25
Australia/NSW311/2020	ncov	EPI_ISL_451575	?	2020-03-29	Oceania	Australia	New South Wales	Sydney	Oceania	Australia	New South Wales	genome	29408	Human	?	?	Pathology West - NSW Health Pathology	NSW Health Pathology - Institute of Clinical Pathology and Medical Research; Westmead Hospital; University of Sydney	CIDM-PH et al. et al	https://www.gisaid.org	?	2020-05-25
Australia/NSW312/2020	ncov	EPI_ISL_451576	?	2020-03-27	Oceania	Australia	New South Wales	Sydney	Oceania	Australia	New South Wales	genome	29408	Human	?	?	Pathology West - NSW Health Pathology	NSW Health Pathology - Institute of Clinical Pathology and Medical Research; Westmead Hospital; University of Sydney	CIDM-PH et al. et al	https://www.gisaid.org	?	2020-05-25
Australia/NSW314/2020	ncov	EPI_ISL_451577	?	2020-03-31	Oceania	Australia	New South Wales	Sydney	Oceania	Australia	New South Wales	genome	29408	Human	?	?	Pathology West - NSW Health Pathology	NSW Health Pathology - Institute of Clinical Pathology and Medical Research; Westmead Hospital; University of Sydney	CIDM-PH et al. et al	https://www.gisaid.org	?	2020-05-25
Australia/NSW315/2020	ncov	EPI_ISL_451578	?	2020-03-27	Oceania	Australia	New South Wales	Sydney	Oceania	Australia	New South Wales	genome	29408	Human	?	?	Pathology Sydney South West - NSW Health Pathology	NSW Health Pathology - Institute of Clinical Pathology and Medical Research; Westmead Hospital; University of Sydney	CIDM-PH et al. et al	https://www.gisaid.org	?	2020-05-25
Australia/NSW316/2020	ncov	EPI_ISL_451579	?	2020-03-30	Oceania	Australia	New South Wales	Sydney	Oceania	Australia	New South Wales	genome	29408	Human	?	?	Pathology West - NSW Health Pathology	NSW Health Pathology - Institute of Clinical Pathology and Medical Research; Westmead Hospital; University of Sydney	CIDM-PH et al. et al	https://www.gisaid.org	?	2020-05-25
Australia/NSW317/2020	ncov	EPI_ISL_451580	?	2020-03-31	Oceania	Australia	New South Wales	Sydney	Oceania	Australia	New South Wales	genome	29408	Human	?	?	Pathology West - NSW Health Pathology	NSW Health Pathology - Institute of Clinical Pathology and Medical Research; Westmead Hospital; University of Sydney	CIDM-PH et al. et al	https://www.gisaid.org	?	2020-05-25
Australia/NSW318/2020	ncov	EPI_ISL_451581	?	2020-04-01	Oceania	Australia	New South Wales	Sydney	Oceania	Australia	New South Wales	genome	29408	Human	?	?	Pathology Sydney South West - NSW Health Pathology	NSW Health Pathology - Institute of Clinical Pathology and Medical Research; Westmead Hospital; University of Sydney	CIDM-PH et al. et al	https://www.gisaid.org	?	2020-05-25
Australia/NSW319/2020	ncov	EPI_ISL_451582	?	2020-04-01	Oceania	Australia	New South Wales	Sydney	Oceania	Australia	New South Wales	genome	29408	Human	?	?	Pathology West - NSW Health Pathology	NSW Health Pathology - Institute of Clinical Pathology and Medical Research; Westmead Hospital; University of Sydney	CIDM-PH et al. et al	https://www.gisaid.org	?	2020-05-25
Australia/NSW321/2020	ncov	EPI_ISL_451583	?	2020-04-06	Oceania	Australia	New South Wales	Sydney	Oceania	Australia	New South Wales	genome	29408	Human	?	?	Medlab Pathology	NSW Health Pathology - Institute of Clinical Pathology and Medical Research; Westmead Hospital; University of Sydney	CIDM-PH et al. et al	https://www.gisaid.org	?	2020-05-25
Australia/NSW322/2020	ncov	EPI_ISL_451584	?	2020-03-28	Oceania	Australia	New South Wales	Sydney	Oceania	Australia	New South Wales	genome	29408	Human	?	?	Pathology West - NSW Health Pathology	NSW Health Pathology - Institute of Clinical Pathology and Medical Research; Westmead Hospital; University of Sydney	CIDM-PH et al. et al	https://www.gisaid.org	?	2020-05-25
Australia/NSW324/2020	ncov	EPI_ISL_451586	?	2020-03-26	Oceania	Australia	New South Wales	Sydney	Oceania	Australia	New South Wales	genome	29408	Human	?	?	Pathology West - NSW Health Pathology	NSW Health Pathology - Institute of Clinical Pathology and Medical Research; Westmead Hospital; University of Sydney	CIDM-PH et al. et al	https://www.gisaid.org	?	2020-05-25
Australia/NSW325/2020	ncov	EPI_ISL_451587	?	2020-04-09	Oceania	Australia	New South Wales	Sydney	Oceania	Australia	New South Wales	genome	29408	Human	?	?	Pathology North Hunter- NSW Health Pathology	NSW Health Pathology - Institute of Clinical Pathology and Medical Research; Westmead Hospital; University of Sydney	CIDM-PH et al. et al	https://www.gisaid.org	?	2020-05-25
Australia/NSW326/2020	ncov	EPI_ISL_451588	?	2020-03-23	Oceania	Australia	New South Wales	Sydney	Oceania	Australia	New South Wales	genome	29408	Human	?	?	ACT pathology	NSW Health Pathology - Institute of Clinical Pathology and Medical Research; Westmead Hospital; University of Sydney	CIDM-PH et al. et al	https://www.gisaid.org	?	2020-05-25
Australia/NSW327/2020	ncov	EPI_ISL_451589	?	2020-04-05	Oceania	Australia	New South Wales	Sydney	Oceania	Australia	New South Wales	genome	29408	Human	?	?	Pathology North Hunter- NSW Health Pathology	NSW Health Pathology - Institute of Clinical Pathology and Medical Research; Westmead Hospital; University of Sydney	CIDM-PH et al. et al	https://www.gisaid.org	?	2020-05-25
Australia/NSW328/2020	ncov	EPI_ISL_451590	?	2020-03-30	Oceania	Australia	New South Wales	Sydney	Oceania	Australia	New South Wales	genome	29408	Human	?	?	ACT pathology	NSW Health Pathology - Institute of Clinical Pathology and Medical Research; Westmead Hospital; University of Sydney	CIDM-PH et al. et al	https://www.gisaid.org	?	2020-05-25
Australia/NSW329/2020	ncov	EPI_ISL_451591	?	2020-03-31	Oceania	Australia	New South Wales	Sydney	Oceania	Australia	New South Wales	genome	29408	Human	?	?	ACT pathology	NSW Health Pathology - Institute of Clinical Pathology and Medical Research; Westmead Hospital; University of Sydney	CIDM-PH et al. et al	https://www.gisaid.org	?	2020-05-25
Australia/NSW33/2020	ncov	EPI_ISL_427654	?	2020-03-06	Oceania	Australia	New South Wales	Sydney	Oceania	Australia	New South Wales	genome	29412	Human	?	?	Centre for Infectious Diseases and Microbiology Public Health	NSW Health Pathology - Institute of Clinical Pathology and Medical Research; Westmead Hospital; University of Sydney	Sadsad R et al	https://www.gisaid.org	?	2020-04-19
Australia/NSW330/2020	ncov	EPI_ISL_451592	?	2020-03-20	Oceania	Australia	New South Wales	Sydney	Oceania	Australia	New South Wales	genome	29408	Human	?	?	ACT pathology	NSW Health Pathology - Institute of Clinical Pathology and Medical Research; Westmead Hospital; University of Sydney	CIDM-PH et al. et al	https://www.gisaid.org	?	2020-05-25
Australia/NSW331/2020	ncov	EPI_ISL_451593	?	2020-03-25	Oceania	Australia	New South Wales	Sydney	Oceania	Australia	New South Wales	genome	29408	Human	?	?	ACT pathology	NSW Health Pathology - Institute of Clinical Pathology and Medical Research; Westmead Hospital; University of Sydney	CIDM-PH et al. et al	https://www.gisaid.org	?	2020-05-25
Australia/NSW332/2020	ncov	EPI_ISL_451594	?	2020-04-11	Oceania	Australia	New South Wales	Sydney	Oceania	Australia	New South Wales	genome	29408	Human	?	?	Childrens Hospital Westmead	NSW Health Pathology - Institute of Clinical Pathology and Medical Research; Westmead Hospital; University of Sydney	CIDM-PH et al. et al	https://www.gisaid.org	?	2020-05-25
Australia/NSW333/2020	ncov	EPI_ISL_451595	?	2020-03-23	Oceania	Australia	New South Wales	Sydney	Oceania	Australia	New South Wales	genome	29408	Human	?	?	ACT pathology	NSW Health Pathology - Institute of Clinical Pathology and Medical Research; Westmead Hospital; University of Sydney	CIDM-PH et al. et al	https://www.gisaid.org	?	2020-05-25
Australia/NSW334/2020	ncov	EPI_ISL_451596	?	2020-03-23	Oceania	Australia	New South Wales	Sydney	Oceania	Australia	New South Wales	genome	29408	Human	?	?	ACT pathology	NSW Health Pathology - Institute of Clinical Pathology and Medical Research; Westmead Hospital; University of Sydney	CIDM-PH et al. et al	https://www.gisaid.org	?	2020-05-25
Australia/NSW335/2020	ncov	EPI_ISL_451597	?	2020-04-08	Oceania	Australia	New South Wales	Sydney	Oceania	Australia	New South Wales	genome	29408	Human	?	?	Medlab Pathology	NSW Health Pathology - Institute of Clinical Pathology and Medical Research; Westmead Hospital; University of Sydney	CIDM-PH et al. et al	https://www.gisaid.org	?	2020-05-25
Australia/NSW336/2020	ncov	EPI_ISL_451598	?	2020-03-28	Oceania	Australia	New South Wales	Sydney	Oceania	Australia	New South Wales	genome	29408	Human	?	?	ACT pathology	NSW Health Pathology - Institute of Clinical Pathology and Medical Research; Westmead Hospital; University of Sydney	CIDM-PH et al. et al	https://www.gisaid.org	?	2020-05-25
Australia/NSW337/2020	ncov	EPI_ISL_451599	?	2020-03-31	Oceania	Australia	New South Wales	Sydney	Oceania	Australia	New South Wales	genome	29408	Human	?	?	Australian Clinical Labs	NSW Health Pathology - Institute of Clinical Pathology and Medical Research; Westmead Hospital; University of Sydney	CIDM-PH et al. et al	https://www.gisaid.org	?	2020-05-25
Australia/NSW338/2020	ncov	EPI_ISL_451600	?	2020-04-05	Oceania	Australia	New South Wales	Sydney	Oceania	Australia	New South Wales	genome	29408	Human	?	?	Pathology North Hunter- NSW Health Pathology	NSW Health Pathology - Institute of Clinical Pathology and Medical Research; Westmead Hospital; University of Sydney	CIDM-PH et al. et al	https://www.gisaid.org	?	2020-05-25
Australia/NSW339/2020	ncov	EPI_ISL_451601	?	2020-03-25	Oceania	Australia	New South Wales	Sydney	Oceania	Australia	New South Wales	genome	29408	Human	?	?	Douglas Hanly Moir Pathology	NSW Health Pathology - Institute of Clinical Pathology and Medical Research; Westmead Hospital; University of Sydney	CIDM-PH et al. et al	https://www.gisaid.org	?	2020-05-25
Australia/NSW34/2020	ncov	EPI_ISL_427655	?	2020-03-11	Oceania	Australia	New South Wales	Sydney	Oceania	Australia	New South Wales	genome	29412	Human	?	?	Centre for Infectious Diseases and Microbiology Public Health	NSW Health Pathology - Institute of Clinical Pathology and Medical Research; Westmead Hospital; University of Sydney	Draper J et al	https://www.gisaid.org	?	2020-04-19
Australia/NSW340/2020	ncov	EPI_ISL_451602	?	2020-03-24	Oceania	Australia	New South Wales	Sydney	Oceania	Australia	New South Wales	genome	29408	Human	?	?	Laverty Pathology	NSW Health Pathology - Institute of Clinical Pathology and Medical Research; Westmead Hospital; University of Sydney	CIDM-PH et al. et al	https://www.gisaid.org	?	2020-05-25
Australia/NSW341/2020	ncov	EPI_ISL_451603	?	2020-04-01	Oceania	Australia	New South Wales	Sydney	Oceania	Australia	New South Wales	genome	29408	Human	?	?	Pathology Sydney South West - NSW Health Pathology	NSW Health Pathology - Institute of Clinical Pathology and Medical Research; Westmead Hospital; University of Sydney	CIDM-PH et al. et al	https://www.gisaid.org	?	2020-05-25
Australia/NSW342/2020	ncov	EPI_ISL_451604	?	2020-03-29	Oceania	Australia	New South Wales	Sydney	Oceania	Australia	New South Wales	genome	29408	Human	?	?	Pathology North - NSW Health Pathology	NSW Health Pathology - Institute of Clinical Pathology and Medical Research; Westmead Hospital; University of Sydney	CIDM-PH et al. et al	https://www.gisaid.org	?	2020-05-25
Australia/NSW344/2020	ncov	EPI_ISL_451605	?	2020-04-02	Oceania	Australia	New South Wales	Sydney	Oceania	Australia	New South Wales	genome	29408	Human	?	?	Childrens Hospital Westmead	NSW Health Pathology - Institute of Clinical Pathology and Medical Research; Westmead Hospital; University of Sydney	CIDM-PH et al. et al	https://www.gisaid.org	?	2020-05-25
Australia/NSW345/2020	ncov	EPI_ISL_451606	?	2020-04-01	Oceania	Australia	New South Wales	Sydney	Oceania	Australia	New South Wales	genome	29408	Human	?	?	Pathology West - NSW Health Pathology	NSW Health Pathology - Institute of Clinical Pathology and Medical Research; Westmead Hospital; University of Sydney	CIDM-PH et al. et al	https://www.gisaid.org	?	2020-05-25
Australia/NSW346/2020	ncov	EPI_ISL_451607	?	2020-03-30	Oceania	Australia	New South Wales	Sydney	Oceania	Australia	New South Wales	genome	29408	Human	?	?	Pathology West - NSW Health Pathology	NSW Health Pathology - Institute of Clinical Pathology and Medical Research; Westmead Hospital; University of Sydney	CIDM-PH et al. et al	https://www.gisaid.org	?	2020-05-25
Australia/NSW347/2020	ncov	EPI_ISL_451608	?	2020-03-27	Oceania	Australia	New South Wales	Sydney	Oceania	Australia	New South Wales	genome	29408	Human	?	?	Pathology Sydney South West - NSW Health Pathology	NSW Health Pathology - Institute of Clinical Pathology and Medical Research; Westmead Hospital; University of Sydney	CIDM-PH et al. et al	https://www.gisaid.org	?	2020-05-25
Australia/NSW348/2020	ncov	EPI_ISL_451609	?	2020-03-23	Oceania	Australia	New South Wales	Sydney	Oceania	Australia	New South Wales	genome	29408	Human	?	?	Laverty Pathology	NSW Health Pathology - Institute of Clinical Pathology and Medical Research; Westmead Hospital; University of Sydney	CIDM-PH et al. et al	https://www.gisaid.org	?	2020-05-25
Australia/NSW349/2020	ncov	EPI_ISL_451610	?	2020-04-02	Oceania	Australia	New South Wales	Sydney	Oceania	Australia	New South Wales	genome	29399	Human	?	?	Medlab Pathology	NSW Health Pathology - Institute of Clinical Pathology and Medical Research; Westmead Hospital; University of Sydney	CIDM-PH et al. et al	https://www.gisaid.org	?	2020-05-25
Australia/NSW35/2020	ncov	EPI_ISL_417393	?	2020-03-08	Oceania	Australia	New South Wales	Sydney	Oceania	Australia	New South Wales	genome	29409	Human	37	Female	Centre for Infectious Diseases and Microbiology Public Health	NSW Health Pathology - Institute of Clinical Pathology and Medical Research; Westmead Hospital; University of Sydney	Holmes EC et al	https://www.gisaid.org	?	2020-03-25
Australia/NSW350/2020	ncov	EPI_ISL_451611	?	2020-03-24	Oceania	Australia	New South Wales	Sydney	Oceania	Australia	New South Wales	genome	29408	Human	?	?	Laverty Pathology	NSW Health Pathology - Institute of Clinical Pathology and Medical Research; Westmead Hospital; University of Sydney	CIDM-PH et al. et al	https://www.gisaid.org	?	2020-05-25
Australia/NSW351/2020	ncov	EPI_ISL_451612	?	2020-03-20	Oceania	Australia	New South Wales	Sydney	Oceania	Australia	New South Wales	genome	29408	Human	?	?	ACT pathology	NSW Health Pathology - Institute of Clinical Pathology and Medical Research; Westmead Hospital; University of Sydney	CIDM-PH et al. et al	https://www.gisaid.org	?	2020-05-25
Australia/NSW352/2020	ncov	EPI_ISL_451613	?	2020-04-08	Oceania	Australia	New South Wales	Sydney	Oceania	Australia	New South Wales	genome	29408	Human	?	?	Pathology West - NSW Health Pathology	NSW Health Pathology - Institute of Clinical Pathology and Medical Research; Westmead Hospital; University of Sydney	CIDM-PH et al. et al	https://www.gisaid.org	?	2020-05-25
Australia/NSW353/2020	ncov	EPI_ISL_451614	?	2020-04-17	Oceania	Australia	New South Wales	Sydney	Oceania	Australia	New South Wales	genome	29408	Human	?	?	Pathology West - NSW Health Pathology	NSW Health Pathology - Institute of Clinical Pathology and Medical Research; Westmead Hospital; University of Sydney	CIDM-PH et al. et al	https://www.gisaid.org	?	2020-05-25
Australia/NSW354/2020	ncov	EPI_ISL_451615	?	2020-04-17	Oceania	Australia	New South Wales	Sydney	Oceania	Australia	New South Wales	genome	29408	Human	?	?	Pathology West - NSW Health Pathology	NSW Health Pathology - Institute of Clinical Pathology and Medical Research; Westmead Hospital; University of Sydney	CIDM-PH et al. et al	https://www.gisaid.org	?	2020-05-25
Australia/NSW355/2020	ncov	EPI_ISL_451616	?	2020-04-17	Oceania	Australia	New South Wales	Sydney	Oceania	Australia	New South Wales	genome	29408	Human	?	?	Pathology West - NSW Health Pathology	NSW Health Pathology - Institute of Clinical Pathology and Medical Research; Westmead Hospital; University of Sydney	CIDM-PH et al. et al	https://www.gisaid.org	?	2020-05-25
Australia/NSW356/2020	ncov	EPI_ISL_451617	?	2020-04-14	Oceania	Australia	New South Wales	Sydney	Oceania	Australia	New South Wales	genome	29408	Human	?	?	Pathology West - NSW Health Pathology	NSW Health Pathology - Institute of Clinical Pathology and Medical Research; Westmead Hospital; University of Sydney	CIDM-PH et al. et al	https://www.gisaid.org	?	2020-05-25
Australia/NSW357/2020	ncov	EPI_ISL_451618	?	2020-04-14	Oceania	Australia	New South Wales	Sydney	Oceania	Australia	New South Wales	genome	29408	Human	?	?	Pathology West - NSW Health Pathology	NSW Health Pathology - Institute of Clinical Pathology and Medical Research; Westmead Hospital; University of Sydney	CIDM-PH et al. et al	https://www.gisaid.org	?	2020-05-25
Australia/NSW358/2020	ncov	EPI_ISL_451619	?	2020-04-14	Oceania	Australia	New South Wales	Sydney	Oceania	Australia	New South Wales	genome	29408	Human	?	?	Pathology West - NSW Health Pathology	NSW Health Pathology - Institute of Clinical Pathology and Medical Research; Westmead Hospital; University of Sydney	CIDM-PH et al. et al	https://www.gisaid.org	?	2020-05-25
Australia/NSW359/2020	ncov	EPI_ISL_451620	?	2020-04-14	Oceania	Australia	New South Wales	Sydney	Oceania	Australia	New South Wales	genome	29408	Human	?	?	Pathology West - NSW Health Pathology	NSW Health Pathology - Institute of Clinical Pathology and Medical Research; Westmead Hospital; University of Sydney	CIDM-PH et al. et al	https://www.gisaid.org	?	2020-05-25
Australia/NSW36/2020	ncov	EPI_ISL_417394	?	2020-03-10	Oceania	Australia	New South Wales	Sydney	Oceania	Australia	New South Wales	genome	29409	Human	35	Female	Centre for Infectious Diseases and Microbiology Public Health	NSW Health Pathology - Institute of Clinical Pathology and Medical Research; Westmead Hospital; University of Sydney	O‚ÄôSullivan MV et al	https://www.gisaid.org	?	2020-03-25
Australia/NSW360/2020	ncov	EPI_ISL_451621	?	2020-04-17	Oceania	Australia	New South Wales	Sydney	Oceania	Australia	New South Wales	genome	29408	Human	?	?	Pathology West - NSW Health Pathology	NSW Health Pathology - Institute of Clinical Pathology and Medical Research; Westmead Hospital; University of Sydney	CIDM-PH et al. et al	https://www.gisaid.org	?	2020-05-25
Australia/NSW361/2020	ncov	EPI_ISL_451622	?	2020-04-17	Oceania	Australia	New South Wales	Sydney	Oceania	Australia	New South Wales	genome	29408	Human	?	?	Pathology West - NSW Health Pathology	NSW Health Pathology - Institute of Clinical Pathology and Medical Research; Westmead Hospital; University of Sydney	CIDM-PH et al. et al	https://www.gisaid.org	?	2020-05-25
Australia/NSW362/2020	ncov	EPI_ISL_451623	?	2020-04-15	Oceania	Australia	New South Wales	Sydney	Oceania	Australia	New South Wales	genome	29408	Human	?	?	Pathology West - NSW Health Pathology	NSW Health Pathology - Institute of Clinical Pathology and Medical Research; Westmead Hospital; University of Sydney	CIDM-PH et al. et al	https://www.gisaid.org	?	2020-05-25
Australia/NSW363/2020	ncov	EPI_ISL_451624	?	2020-04-19	Oceania	Australia	New South Wales	Sydney	Oceania	Australia	New South Wales	genome	29408	Human	?	?	Pathology West - NSW Health Pathology	NSW Health Pathology - Institute of Clinical Pathology and Medical Research; Westmead Hospital; University of Sydney	CIDM-PH et al. et al	https://www.gisaid.org	?	2020-05-25
Australia/NSW364/2020	ncov	EPI_ISL_451625	?	2020-04-14	Oceania	Australia	New South Wales	Sydney	Oceania	Australia	New South Wales	genome	29408	Human	?	?	Pathology West - NSW Health Pathology	NSW Health Pathology - Institute of Clinical Pathology and Medical Research; Westmead Hospital; University of Sydney	CIDM-PH et al. et al	https://www.gisaid.org	?	2020-05-25
Australia/NSW365/2020	ncov	EPI_ISL_451626	?	2020-04-14	Oceania	Australia	New South Wales	Sydney	Oceania	Australia	New South Wales	genome	29408	Human	?	?	Pathology West - NSW Health Pathology	NSW Health Pathology - Institute of Clinical Pathology and Medical Research; Westmead Hospital; University of Sydney	CIDM-PH et al. et al	https://www.gisaid.org	?	2020-05-25
Australia/NSW366/2020	ncov	EPI_ISL_451627	?	2020-04-14	Oceania	Australia	New South Wales	Sydney	Oceania	Australia	New South Wales	genome	29408	Human	?	?	Pathology West - NSW Health Pathology	NSW Health Pathology - Institute of Clinical Pathology and Medical Research; Westmead Hospital; University of Sydney	CIDM-PH et al. et al	https://www.gisaid.org	?	2020-05-25
Australia/NSW367/2020	ncov	EPI_ISL_451628	?	2020-04-14	Oceania	Australia	New South Wales	Sydney	Oceania	Australia	New South Wales	genome	29408	Human	?	?	Pathology West - NSW Health Pathology	NSW Health Pathology - Institute of Clinical Pathology and Medical Research; Westmead Hospital; University of Sydney	CIDM-PH et al. et al	https://www.gisaid.org	?	2020-05-25
Australia/NSW368/2020	ncov	EPI_ISL_451629	?	2020-04-14	Oceania	Australia	New South Wales	Sydney	Oceania	Australia	New South Wales	genome	29408	Human	?	?	Pathology West - NSW Health Pathology	NSW Health Pathology - Institute of Clinical Pathology and Medical Research; Westmead Hospital; University of Sydney	CIDM-PH et al. et al	https://www.gisaid.org	?	2020-05-25
Australia/NSW369/2020	ncov	EPI_ISL_451630	?	2020-04-20	Oceania	Australia	New South Wales	Sydney	Oceania	Australia	New South Wales	genome	29408	Human	?	?	Pathology West - NSW Health Pathology	NSW Health Pathology - Institute of Clinical Pathology and Medical Research; Westmead Hospital; University of Sydney	CIDM-PH et al. et al	https://www.gisaid.org	?	2020-05-25
Australia/NSW37/2020	ncov	EPI_ISL_417395	?	2020-03-10	Oceania	Australia	New South Wales	Sydney	Oceania	Australia	New South Wales	genome	29409	Human	?	?	Centre for Infectious Diseases and Microbiology Public Health	NSW Health Pathology - Institute of Clinical Pathology and Medical Research; Westmead Hospital; University of Sydney	Sintchenko V et al	https://www.gisaid.org	?	2020-03-25
Australia/NSW370/2020	ncov	EPI_ISL_451631	?	2020-03-26	Oceania	Australia	New South Wales	Sydney	Oceania	Australia	New South Wales	genome	29408	Human	?	?	Laverty Pathology	NSW Health Pathology - Institute of Clinical Pathology and Medical Research; Westmead Hospital; University of Sydney	CIDM-PH et al. et al	https://www.gisaid.org	?	2020-05-25
Australia/NSW371/2020	ncov	EPI_ISL_451632	?	2020-03-27	Oceania	Australia	New South Wales	Sydney	Oceania	Australia	New South Wales	genome	29408	Human	?	?	South Eastern Area Laboratory Services	NSW Health Pathology - Institute of Clinical Pathology and Medical Research; Westmead Hospital; University of Sydney	CIDM-PH et al. et al	https://www.gisaid.org	?	2020-05-25
Australia/NSW373/2020	ncov	EPI_ISL_451633	?	2020-03-22	Oceania	Australia	New South Wales	Sydney	Oceania	Australia	New South Wales	genome	29408	Human	?	?	South Eastern Area Laboratory Services	NSW Health Pathology - Institute of Clinical Pathology and Medical Research; Westmead Hospital; University of Sydney	CIDM-PH et al. et al	https://www.gisaid.org	?	2020-05-25
Australia/NSW374/2020	ncov	EPI_ISL_451634	?	2020-03-21	Oceania	Australia	New South Wales	Sydney	Oceania	Australia	New South Wales	genome	29408	Human	?	?	South Eastern Area Laboratory Services	NSW Health Pathology - Institute of Clinical Pathology and Medical Research; Westmead Hospital; University of Sydney	CIDM-PH et al. et al	https://www.gisaid.org	?	2020-05-25
Australia/NSW375/2020	ncov	EPI_ISL_451635	?	2020-03-08	Oceania	Australia	New South Wales	Sydney	Oceania	Australia	New South Wales	genome	29408	Human	?	?	South Eastern Area Laboratory Services	NSW Health Pathology - Institute of Clinical Pathology and Medical Research; Westmead Hospital; University of Sydney	CIDM-PH et al. et al	https://www.gisaid.org	?	2020-05-25
Australia/NSW376/2020	ncov	EPI_ISL_451636	?	2020-03-10	Oceania	Australia	New South Wales	Sydney	Oceania	Australia	New South Wales	genome	29408	Human	?	?	South Eastern Area Laboratory Services	NSW Health Pathology - Institute of Clinical Pathology and Medical Research; Westmead Hospital; University of Sydney	CIDM-PH et al. et al	https://www.gisaid.org	?	2020-05-25
Australia/NSW377/2020	ncov	EPI_ISL_451637	?	2020-04-13	Oceania	Australia	New South Wales	Sydney	Oceania	Australia	New South Wales	genome	29408	Human	?	?	Pathology West - NSW Health Pathology	NSW Health Pathology - Institute of Clinical Pathology and Medical Research; Westmead Hospital; University of Sydney	CIDM-PH et al. et al	https://www.gisaid.org	?	2020-05-25
Australia/NSW378/2020	ncov	EPI_ISL_451638	?	2020-04-13	Oceania	Australia	New South Wales	Sydney	Oceania	Australia	New South Wales	genome	29408	Human	?	?	Pathology West - NSW Health Pathology	NSW Health Pathology - Institute of Clinical Pathology and Medical Research; Westmead Hospital; University of Sydney	CIDM-PH et al. et al	https://www.gisaid.org	?	2020-05-25
Australia/NSW379/2020	ncov	EPI_ISL_451639	?	2020-04-13	Oceania	Australia	New South Wales	Sydney	Oceania	Australia	New South Wales	genome	29408	Human	?	?	Pathology West - NSW Health Pathology	NSW Health Pathology - Institute of Clinical Pathology and Medical Research; Westmead Hospital; University of Sydney	CIDM-PH et al. et al	https://www.gisaid.org	?	2020-05-25
Australia/NSW38/2020	ncov	EPI_ISL_417396	?	2020-03-10	Oceania	Australia	New South Wales	Sydney	Oceania	Australia	New South Wales	genome	29409	Human	14	Female	Centre for Infectious Diseases and Microbiology Public Health	NSW Health Pathology - Institute of Clinical Pathology and Medical Research; Westmead Hospital; University of Sydney	Chen SC et al	https://www.gisaid.org	?	2020-03-25
Australia/NSW380/2020	ncov	EPI_ISL_451640	?	2020-04-13	Oceania	Australia	New South Wales	Sydney	Oceania	Australia	New South Wales	genome	29408	Human	?	?	Pathology West - NSW Health Pathology	NSW Health Pathology - Institute of Clinical Pathology and Medical Research; Westmead Hospital; University of Sydney	CIDM-PH et al. et al	https://www.gisaid.org	?	2020-05-25
Australia/NSW381/2020	ncov	EPI_ISL_451641	?	2020-04-06	Oceania	Australia	New South Wales	Sydney	Oceania	Australia	New South Wales	genome	29408	Human	?	?	Laverty Pathology	NSW Health Pathology - Institute of Clinical Pathology and Medical Research; Westmead Hospital; University of Sydney	CIDM-PH et al. et al	https://www.gisaid.org	?	2020-05-25
Australia/NSW382/2020	ncov	EPI_ISL_451642	?	2020-04-21	Oceania	Australia	New South Wales	Sydney	Oceania	Australia	New South Wales	genome	29408	Human	?	?	Pathology Sydney South West - NSW Health Pathology	NSW Health Pathology - Institute of Clinical Pathology and Medical Research; Westmead Hospital; University of Sydney	CIDM-PH et al. et al	https://www.gisaid.org	?	2020-05-25
Australia/NSW383/2020	ncov	EPI_ISL_451643	?	2020-04-07	Oceania	Australia	New South Wales	Sydney	Oceania	Australia	New South Wales	genome	29408	Human	?	?	Pathology Sydney South West - NSW Health Pathology	NSW Health Pathology - Institute of Clinical Pathology and Medical Research; Westmead Hospital; University of Sydney	CIDM-PH et al. et al	https://www.gisaid.org	?	2020-05-25
Australia/NSW39/2020	ncov	EPI_ISL_417397	?	2020-03-11	Oceania	Australia	New South Wales	Sydney	Oceania	Australia	New South Wales	genome	29409	Human	30	Male	Centre for Infectious Diseases and Microbiology Public Health	NSW Health Pathology - Institute of Clinical Pathology and Medical Research; Westmead Hospital; University of Sydney	Maddocks S et al	https://www.gisaid.org	?	2020-03-25
Australia/NSW40/2020	ncov	EPI_ISL_417398	?	2020-03-11	Oceania	Australia	New South Wales	Sydney	Oceania	Australia	New South Wales	genome	29409	Human	41	Female	Centre for Infectious Diseases and Microbiology Public Health	NSW Health Pathology - Institute of Clinical Pathology and Medical Research; Westmead Hospital; University of Sydney	Kok J et al	https://www.gisaid.org	?	2020-03-25
Australia/NSW41/2020	ncov	EPI_ISL_417399	?	2020-03-10	Oceania	Australia	New South Wales	Sydney	Oceania	Australia	New South Wales	genome	29409	Human	41	Male	Centre for Infectious Diseases and Microbiology Public Health	NSW Health Pathology - Institute of Clinical Pathology and Medical Research; Westmead Hospital; University of Sydney	Dwyer DE et al	https://www.gisaid.org	?	2020-03-25
Australia/NSW44/2020	ncov	EPI_ISL_417400	?	2020-03-10	Oceania	Australia	New South Wales	Sydney	Oceania	Australia	New South Wales	genome	29409	Human	34	Female	Centre for Infectious Diseases and Microbiology Public Health	NSW Health Pathology - Institute of Clinical Pathology and Medical Research; Westmead Hospital; University of Sydney	Rockett R et al	https://www.gisaid.org	?	2020-03-25
Australia/NSW45/2020	ncov	EPI_ISL_417401	?	2020-03-13	Oceania	Australia	New South Wales	Sydney	Oceania	Australia	New South Wales	genome	29409	Human	47	Female	Centre for Infectious Diseases and Microbiology Public Health	NSW Health Pathology - Institute of Clinical Pathology and Medical Research; Westmead Hospital; University of Sydney	Eden J-S et al	https://www.gisaid.org	?	2020-03-25
Australia/NSW46/2020	ncov	EPI_ISL_427658	?	2020-03-10	Oceania	Australia	New South Wales	Sydney	Oceania	Australia	New South Wales	genome	29403	Human	?	?	Centre for Infectious Diseases and Microbiology Public Health	NSW Health Pathology - Institute of Clinical Pathology and Medical Research; Westmead Hospital; University of Sydney	Sim E et al	https://www.gisaid.org	?	2020-04-19
Australia/NSW47/2020	ncov	EPI_ISL_417402	?	2020-03-13	Oceania	Australia	New South Wales	Sydney	Oceania	Australia	New South Wales	genome	29409	Human	42	Female	Centre for Infectious Diseases and Microbiology Public Health	NSW Health Pathology - Institute of Clinical Pathology and Medical Research; Westmead Hospital; University of Sydney	Lam C et al	https://www.gisaid.org	?	2020-03-25
Australia/NSW48/2020	ncov	EPI_ISL_417403	?	2020-03-14	Oceania	Australia	New South Wales	Sydney	Oceania	Australia	New South Wales	genome	29409	Human	55	Female	Centre for Infectious Diseases and Microbiology Public Health	NSW Health Pathology - Institute of Clinical Pathology and Medical Research; Westmead Hospital; University of Sydney	Gray K et al	https://www.gisaid.org	?	2020-03-25
Australia/NSW49/2020	ncov	EPI_ISL_427659	?	2020-03-10	Oceania	Australia	New South Wales	Sydney	Oceania	Australia	New South Wales	genome	29412	Human	?	?	Centre for Infectious Diseases and Microbiology Public Health	NSW Health Pathology - Institute of Clinical Pathology and Medical Research; Westmead Hospital; University of Sydney	Bachmann N et al	https://www.gisaid.org	?	2020-04-19
Australia/NSW50/2020	ncov	EPI_ISL_417404	?	2020-03-12	Oceania	Australia	New South Wales	Sydney	Oceania	Australia	New South Wales	genome	29409	Human	62	Male	Centre for Infectious Diseases and Microbiology Public Health	NSW Health Pathology - Institute of Clinical Pathology and Medical Research; Westmead Hospital; University of Sydney	Timms V et al	https://www.gisaid.org	?	2020-03-25
Australia/NSW51/2020	ncov	EPI_ISL_427660	?	2020-03-10	Oceania	Australia	New South Wales	Sydney	Oceania	Australia	New South Wales	genome	29412	Human	?	?	Centre for Infectious Diseases and Microbiology Public Health	NSW Health Pathology - Institute of Clinical Pathology and Medical Research; Westmead Hospital; University of Sydney	Rockett R et al	https://www.gisaid.org	?	2020-04-19
Australia/NSW52/2020	ncov	EPI_ISL_417405	?	2020-03-11	Oceania	Australia	New South Wales	Sydney	Oceania	Australia	New South Wales	genome	29409	Human	43	Male	Centre for Infectious Diseases and Microbiology Public Health	NSW Health Pathology - Institute of Clinical Pathology and Medical Research; Westmead Hospital; University of Sydney	Gall M et al	https://www.gisaid.org	?	2020-03-25
Australia/NSW53/2020	ncov	EPI_ISL_417406	?	2020-03-11	Oceania	Australia	New South Wales	Sydney	Oceania	Australia	New South Wales	genome	29409	Human	30	Male	Centre for Infectious Diseases and Microbiology Public Health	NSW Health Pathology - Institute of Clinical Pathology and Medical Research; Westmead Hospital; University of Sydney	Arnott A et al	https://www.gisaid.org	?	2020-03-25
Australia/NSW54/2020	ncov	EPI_ISL_417407	?	2020-03-14	Oceania	Australia	New South Wales	Sydney	Oceania	Australia	New South Wales	genome	29409	Human	33	Male	Centre for Infectious Diseases and Microbiology Public Health	NSW Health Pathology - Institute of Clinical Pathology and Medical Research; Westmead Hospital; University of Sydney	Sadsad R et al	https://www.gisaid.org	?	2020-03-25
Australia/NSW56/2020	ncov	EPI_ISL_417408	?	2020-03-17	Oceania	Australia	New South Wales	Sydney	Oceania	Australia	New South Wales	genome	29409	Human	60	Male	Centre for Infectious Diseases and Microbiology Public Health	NSW Health Pathology - Institute of Clinical Pathology and Medical Research; Westmead Hospital; University of Sydney	Carter I et al	https://www.gisaid.org	?	2020-03-25
Australia/NSW57/2020	ncov	EPI_ISL_417409	?	2020-03-16	Oceania	Australia	New South Wales	Sydney	Oceania	Australia	New South Wales	genome	29409	Human	55	Male	Centre for Infectious Diseases and Microbiology Public Health	NSW Health Pathology - Institute of Clinical Pathology and Medical Research; Westmead Hospital; University of Sydney	Rahman H et al	https://www.gisaid.org	?	2020-03-25
Australia/NSW58/2020	ncov	EPI_ISL_417410	?	2020-03-16	Oceania	Australia	New South Wales	Sydney	Oceania	Australia	New South Wales	genome	29409	Human	20	Female	Centre for Infectious Diseases and Microbiology Public Health	NSW Health Pathology - Institute of Clinical Pathology and Medical Research; Westmead Hospital; University of Sydney	Holmes EC et al	https://www.gisaid.org	?	2020-03-25
Australia/NSW59/2020	ncov	EPI_ISL_427662	?	2020-03-17	Oceania	Australia	New South Wales	Sydney	Oceania	Australia	New South Wales	genome	29412	Human	?	?	Centre for Infectious Diseases and Microbiology Public Health	NSW Health Pathology - Institute of Clinical Pathology and Medical Research; Westmead Hospital; University of Sydney	Lam C et al	https://www.gisaid.org	?	2020-04-19
Australia/NSW60/2020	ncov	EPI_ISL_427663	?	2020-03-17	Oceania	Australia	New South Wales	Sydney	Oceania	Australia	New South Wales	genome	29412	Human	?	?	Centre for Infectious Diseases and Microbiology Public Health	NSW Health Pathology - Institute of Clinical Pathology and Medical Research; Westmead Hospital; University of Sydney	Timms V et al	https://www.gisaid.org	?	2020-04-19
Australia/NSW61/2020	ncov	EPI_ISL_417411	?	2020-03-17	Oceania	Australia	New South Wales	Sydney	Oceania	Australia	New South Wales	genome	29409	Human	39	Female	Centre for Infectious Diseases and Microbiology Public Health	NSW Health Pathology - Institute of Clinical Pathology and Medical Research; Westmead Hospital; University of Sydney	O‚ÄôSullivan MV et al	https://www.gisaid.org	?	2020-03-25
Australia/NSW62/2020	ncov	EPI_ISL_417412	?	2020-03-17	Oceania	Australia	New South Wales	Sydney	Oceania	Australia	New South Wales	genome	29409	Human	56	Female	Centre for Infectious Diseases and Microbiology Public Health	NSW Health Pathology - Institute of Clinical Pathology and Medical Research; Westmead Hospital; University of Sydney	Sintchenko V et al	https://www.gisaid.org	?	2020-03-25
Australia/NSW63/2020	ncov	EPI_ISL_427664	?	2020-03-17	Oceania	Australia	New South Wales	Sydney	Oceania	Australia	New South Wales	genome	29409	Human	?	?	Centre for Infectious Diseases and Microbiology Public Health	NSW Health Pathology - Institute of Clinical Pathology and Medical Research; Westmead Hospital; University of Sydney	Timms V et al	https://www.gisaid.org	?	2020-04-19
Australia/NSW64/2020	ncov	EPI_ISL_427773	?	2020-03-25	Oceania	Australia	New South Wales	Sydney	Oceania	Australia	New South Wales	genome	29412	Human	?	?	Centre for Infectious Diseases and Microbiology Public Health	NSW Health Pathology - Institute of Clinical Pathology and Medical Research; Westmead Hospital; University of Sydney	Lam C et al	https://www.gisaid.org	?	2020-04-19
Australia/NSW65/2020	ncov	EPI_ISL_427645	?	2020-03-05	Oceania	Australia	New South Wales	Sydney	Oceania	Australia	New South Wales	genome	29415	Human	?	?	Centre for Infectious Diseases and Microbiology Public Health	NSW Health Pathology - Institute of Clinical Pathology and Medical Research; Westmead Hospital; University of Sydney	Gray K et al	https://www.gisaid.org	?	2020-04-19
Australia/NSW66/2020	ncov	EPI_ISL_427646	?	2020-03-04	Oceania	Australia	New South Wales	Sydney	Oceania	Australia	New South Wales	genome	29415	Human	?	?	Centre for Infectious Diseases and Microbiology Public Health	NSW Health Pathology - Institute of Clinical Pathology and Medical Research; Westmead Hospital; University of Sydney	Timms V et al	https://www.gisaid.org	?	2020-04-19
Australia/NSW67/2020	ncov	EPI_ISL_427733	?	2020-03-17	Oceania	Australia	New South Wales	Sydney	Oceania	Australia	New South Wales	genome	29412	Human	?	?	Centre for Infectious Diseases and Microbiology Public Health	NSW Health Pathology - Institute of Clinical Pathology and Medical Research; Westmead Hospital; University of Sydney	Gall M et al	https://www.gisaid.org	?	2020-04-19
Australia/NSW68/2020	ncov	EPI_ISL_427751	?	2020-03-25	Oceania	Australia	New South Wales	Sydney	Oceania	Australia	New South Wales	genome	29412	Human	?	?	Centre for Infectious Diseases and Microbiology Public Health	NSW Health Pathology - Institute of Clinical Pathology and Medical Research; Westmead Hospital; University of Sydney	Arnott A et al	https://www.gisaid.org	?	2020-04-19
Australia/NSW69/2020	ncov	EPI_ISL_427705	?	2020-03-20	Oceania	Australia	New South Wales	Sydney	Oceania	Australia	New South Wales	genome	29412	Human	?	?	Centre for Infectious Diseases and Microbiology Public Health	NSW Health Pathology - Institute of Clinical Pathology and Medical Research; Westmead Hospital; University of Sydney	Sadsad R et al	https://www.gisaid.org	?	2020-04-19
Australia/NSW70/2020	ncov	EPI_ISL_427757	?	2020-03-20	Oceania	Australia	New South Wales	Sydney	Oceania	Australia	New South Wales	genome	29412	Human	?	?	Centre for Infectious Diseases and Microbiology Public Health	NSW Health Pathology - Institute of Clinical Pathology and Medical Research; Westmead Hospital; University of Sydney	Draper J et al	https://www.gisaid.org	?	2020-04-19
Australia/NSW71/2020	ncov	EPI_ISL_427759	?	2020-03-20	Oceania	Australia	New South Wales	Sydney	Oceania	Australia	New South Wales	genome	29412	Human	?	?	Centre for Infectious Diseases and Microbiology Public Health	NSW Health Pathology - Institute of Clinical Pathology and Medical Research; Westmead Hospital; University of Sydney	Sim E et al	https://www.gisaid.org	?	2020-04-19
Australia/NSW72/2020	ncov	EPI_ISL_427744	?	2020-03-21	Oceania	Australia	New South Wales	Sydney	Oceania	Australia	New South Wales	genome	29412	Human	?	?	Centre for Infectious Diseases and Microbiology Public Health	NSW Health Pathology - Institute of Clinical Pathology and Medical Research; Westmead Hospital; University of Sydney	Bachmann N et al	https://www.gisaid.org	?	2020-04-19
Australia/NSW73/2020	ncov	EPI_ISL_427750	?	2020-03-23	Oceania	Australia	New South Wales	Sydney	Oceania	Australia	New South Wales	genome	29412	Human	?	?	Centre for Infectious Diseases and Microbiology Public Health	NSW Health Pathology - Institute of Clinical Pathology and Medical Research; Westmead Hospital; University of Sydney	Rockett R et al	https://www.gisaid.org	?	2020-04-19
Australia/NSW74/2020	ncov	EPI_ISL_427706	?	2020-03-19	Oceania	Australia	New South Wales	Sydney	Oceania	Australia	New South Wales	genome	29412	Human	?	?	Centre for Infectious Diseases and Microbiology Public Health	NSW Health Pathology - Institute of Clinical Pathology and Medical Research; Westmead Hospital; University of Sydney	Lam C et al	https://www.gisaid.org	?	2020-04-19
Australia/NSW75/2020	ncov	EPI_ISL_427703	?	2020-03-16	Oceania	Australia	New South Wales	Sydney	Oceania	Australia	New South Wales	genome	29412	Human	?	?	Centre for Infectious Diseases and Microbiology Public Health	NSW Health Pathology - Institute of Clinical Pathology and Medical Research; Westmead Hospital; University of Sydney	Gray K et al	https://www.gisaid.org	?	2020-04-19
Australia/NSW76/2020	ncov	EPI_ISL_427704	?	2020-03-19	Oceania	Australia	New South Wales	Sydney	Oceania	Australia	New South Wales	genome	29411	Human	?	?	Centre for Infectious Diseases and Microbiology Public Health	NSW Health Pathology - Institute of Clinical Pathology and Medical Research; Westmead Hospital; University of Sydney	Timms V et al	https://www.gisaid.org	?	2020-04-19
Australia/NSW77/2020	ncov	EPI_ISL_427729	?	2020-03-17	Oceania	Australia	New South Wales	Sydney	Oceania	Australia	New South Wales	genome	29412	Human	?	?	Centre for Infectious Diseases and Microbiology Public Health	NSW Health Pathology - Institute of Clinical Pathology and Medical Research; Westmead Hospital; University of Sydney	Gall M et al	https://www.gisaid.org	?	2020-04-19
Australia/NSW78/2020	ncov	EPI_ISL_427770	?	2020-03-23	Oceania	Australia	New South Wales	Sydney	Oceania	Australia	New South Wales	genome	29412	Human	?	?	Centre for Infectious Diseases and Microbiology Public Health	NSW Health Pathology - Institute of Clinical Pathology and Medical Research; Westmead Hospital; University of Sydney	Arnott A et al	https://www.gisaid.org	?	2020-04-19
Australia/NSW79/2020	ncov	EPI_ISL_427790	?	2020-03-23	Oceania	Australia	New South Wales	Sydney	Oceania	Australia	New South Wales	genome	29412	Human	?	?	Centre for Infectious Diseases and Microbiology Public Health	NSW Health Pathology - Institute of Clinical Pathology and Medical Research; Westmead Hospital; University of Sydney	Sadsad R et al	https://www.gisaid.org	?	2020-04-19
Australia/NSW80/2020	ncov	EPI_ISL_427690	?	2020-03-21	Oceania	Australia	New South Wales	Sydney	Oceania	Australia	New South Wales	genome	29412	Human	?	?	Centre for Infectious Diseases and Microbiology Public Health	NSW Health Pathology - Institute of Clinical Pathology and Medical Research; Westmead Hospital; University of Sydney	Draper J et al	https://www.gisaid.org	?	2020-04-19
Australia/NSW81/2020	ncov	EPI_ISL_427720	?	2020-03-18	Oceania	Australia	New South Wales	Sydney	Oceania	Australia	New South Wales	genome	29412	Human	?	?	Centre for Infectious Diseases and Microbiology Public Health	NSW Health Pathology - Institute of Clinical Pathology and Medical Research; Westmead Hospital; University of Sydney	Sim E et al	https://www.gisaid.org	?	2020-04-19
Australia/NSW82/2020	ncov	EPI_ISL_427805	?	2020-03-20	Oceania	Australia	New South Wales	Sydney	Oceania	Australia	New South Wales	genome	29412	Human	?	?	Centre for Infectious Diseases and Microbiology Public Health	NSW Health Pathology - Institute of Clinical Pathology and Medical Research; Westmead Hospital; University of Sydney	Bachmann N et al	https://www.gisaid.org	?	2020-04-19
Australia/NSW83/2020	ncov	EPI_ISL_427711	?	2020-03-21	Oceania	Australia	New South Wales	Sydney	Oceania	Australia	New South Wales	genome	29412	Human	?	?	ACT Pathology, The Canberra Hospital	NSW Health Pathology - Institute of Clinical Pathology and Medical Research; Westmead Hospital; University of Sydney	Rockett R et al	https://www.gisaid.org	?	2020-04-19
Australia/NSW84/2020	ncov	EPI_ISL_427723	?	2020-03-19	Oceania	Australia	New South Wales	Sydney	Oceania	Australia	New South Wales	genome	29412	Human	?	?	Centre for Infectious Diseases and Microbiology Public Health	NSW Health Pathology - Institute of Clinical Pathology and Medical Research; Westmead Hospital; University of Sydney	Lam C et al	https://www.gisaid.org	?	2020-04-19
Australia/NSW85/2020	ncov	EPI_ISL_427718	?	2020-03-16	Oceania	Australia	New South Wales	Sydney	Oceania	Australia	New South Wales	genome	29412	Human	?	?	ACT Pathology, The Canberra Hospital	NSW Health Pathology - Institute of Clinical Pathology and Medical Research; Westmead Hospital; University of Sydney	Gray K et al	https://www.gisaid.org	?	2020-04-19
Australia/NSW86/2020	ncov	EPI_ISL_427725	?	2020-03-19	Oceania	Australia	New South Wales	Sydney	Oceania	Australia	New South Wales	genome	29412	Human	?	?	Centre for Infectious Diseases and Microbiology Public Health	NSW Health Pathology - Institute of Clinical Pathology and Medical Research; Westmead Hospital; University of Sydney	Timms V et al	https://www.gisaid.org	?	2020-04-19
Australia/NSW87/2020	ncov	EPI_ISL_427800	?	2020-03-24	Oceania	Australia	New South Wales	Sydney	Oceania	Australia	New South Wales	genome	29412	Human	?	?	Centre for Infectious Diseases and Microbiology Public Health	NSW Health Pathology - Institute of Clinical Pathology and Medical Research; Westmead Hospital; University of Sydney	Gall M et al	https://www.gisaid.org	?	2020-04-19
Australia/NSW88/2020	ncov	EPI_ISL_427702	?	2020-03-16	Oceania	Australia	New South Wales	Sydney	Oceania	Australia	New South Wales	genome	29412	Human	?	?	Centre for Infectious Diseases and Microbiology Public Health	NSW Health Pathology - Institute of Clinical Pathology and Medical Research; Westmead Hospital; University of Sydney	Arnott A et al	https://www.gisaid.org	?	2020-04-19
Australia/NSW89/2020	ncov	EPI_ISL_427776	?	2020-03-23	Oceania	Australia	New South Wales	Sydney	Oceania	Australia	New South Wales	genome	29412	Human	?	?	Centre for Infectious Diseases and Microbiology Public Health	NSW Health Pathology - Institute of Clinical Pathology and Medical Research; Westmead Hospital; University of Sydney	Sadsad R et al	https://www.gisaid.org	?	2020-04-19
Australia/NSW90/2020	ncov	EPI_ISL_427680	?	2020-03-22	Oceania	Australia	New South Wales	Sydney	Oceania	Australia	New South Wales	genome	29412	Human	?	?	Centre for Infectious Diseases and Microbiology Public Health	NSW Health Pathology - Institute of Clinical Pathology and Medical Research; Westmead Hospital; University of Sydney	Draper J et al	https://www.gisaid.org	?	2020-04-19
Australia/NSW91/2020	ncov	EPI_ISL_427712	?	2020-03-20	Oceania	Australia	New South Wales	Sydney	Oceania	Australia	New South Wales	genome	29412	Human	?	?	Centre for Infectious Diseases and Microbiology Public Health	NSW Health Pathology - Institute of Clinical Pathology and Medical Research; Westmead Hospital; University of Sydney	Sim E et al	https://www.gisaid.org	?	2020-04-19
Australia/NSW92/2020	ncov	EPI_ISL_427675	?	2020-03-17	Oceania	Australia	New South Wales	Sydney	Oceania	Australia	New South Wales	genome	29412	Human	?	?	Centre for Infectious Diseases and Microbiology Public Health	NSW Health Pathology - Institute of Clinical Pathology and Medical Research; Westmead Hospital; University of Sydney	Bachmann N et al	https://www.gisaid.org	?	2020-04-19
Australia/NSW93/2020	ncov	EPI_ISL_427681	?	2020-03-19	Oceania	Australia	New South Wales	Sydney	Oceania	Australia	New South Wales	genome	29412	Human	?	?	Centre for Infectious Diseases and Microbiology Public Health	NSW Health Pathology - Institute of Clinical Pathology and Medical Research; Westmead Hospital; University of Sydney	Rockett R et al	https://www.gisaid.org	?	2020-04-19
Australia/NSW94/2020	ncov	EPI_ISL_427716	?	2020-03-22	Oceania	Australia	New South Wales	Sydney	Oceania	Australia	New South Wales	genome	29412	Human	?	?	Centre for Infectious Diseases and Microbiology Public Health	NSW Health Pathology - Institute of Clinical Pathology and Medical Research; Westmead Hospital; University of Sydney	Lam C et al	https://www.gisaid.org	?	2020-04-19
Australia/NSW95/2020	ncov	EPI_ISL_427672	?	2020-03-23	Oceania	Australia	New South Wales	Sydney	Oceania	Australia	New South Wales	genome	29412	Human	?	?	Centre for Infectious Diseases and Microbiology Public Health	NSW Health Pathology - Institute of Clinical Pathology and Medical Research; Westmead Hospital; University of Sydney	Gray K et al	https://www.gisaid.org	?	2020-04-19
Australia/NSW96/2020	ncov	EPI_ISL_427678	?	2020-03-23	Oceania	Australia	New South Wales	Sydney	Oceania	Australia	New South Wales	genome	29412	Human	?	?	Centre for Infectious Diseases and Microbiology Public Health	NSW Health Pathology - Institute of Clinical Pathology and Medical Research; Westmead Hospital; University of Sydney	Timms V et al	https://www.gisaid.org	?	2020-04-19
Australia/NSW97/2020	ncov	EPI_ISL_427769	?	2020-03-23	Oceania	Australia	New South Wales	Sydney	Oceania	Australia	New South Wales	genome	29412	Human	?	?	Centre for Infectious Diseases and Microbiology Public Health	NSW Health Pathology - Institute of Clinical Pathology and Medical Research; Westmead Hospital; University of Sydney	Gall M et al	https://www.gisaid.org	?	2020-04-19
Australia/NSW98/2020	ncov	EPI_ISL_427774	?	2020-03-22	Oceania	Australia	New South Wales	Sydney	Oceania	Australia	New South Wales	genome	29412	Human	?	?	Centre for Infectious Diseases and Microbiology Public Health	NSW Health Pathology - Institute of Clinical Pathology and Medical Research; Westmead Hospital; University of Sydney	Arnott A et al	https://www.gisaid.org	?	2020-04-19
Australia/NSW99/2020	ncov	EPI_ISL_427777	?	2020-03-21	Oceania	Australia	New South Wales	Sydney	Oceania	Australia	New South Wales	genome	29412	Human	?	?	Centre for Infectious Diseases and Microbiology Public Health	NSW Health Pathology - Institute of Clinical Pathology and Medical Research; Westmead Hospital; University of Sydney	Sadsad R et al	https://www.gisaid.org	?	2020-04-19
Australia/NSWID930/2020	ncov	EPI_ISL_421636	?	2020-03-26	Oceania	Australia	New South Wales	Tweed Heads	Oceania	Australia	New South Wales	genome	29842	Human	51	Male	Pathology North	Public Health Virology Laboratory	Bixing Huang et al	https://www.gisaid.org	?	2020-04-09
Australia/NT01/2020	ncov	EPI_ISL_419831	?	2020-02-21	Oceania	Australia	Northern Territory		Oceania	Australia	Northern Territory	genome	29865	Human	?	?	Royal Darwin Hospital	Victorian Infectious Diseases Reference Laboratory and Microbiological Diagnostic Unit Public Health Laboratory, Doherty Institute	Meumann et al	https://www.gisaid.org	?	2020-04-03
Australia/NT02/2020	ncov	EPI_ISL_419832	?	2020-02-21	Oceania	Australia	Northern Territory		Oceania	Australia	Northern Territory	genome	29865	Human	?	?	Royal Darwin Hospital	Victorian Infectious Diseases Reference Laboratory and Microbiological Diagnostic Unit Public Health Laboratory, Doherty Institute	Meumann et al	https://www.gisaid.org	?	2020-04-03
Australia/NT05/2020	ncov	EPI_ISL_419835	?	2020-02-24	Oceania	Australia	Northern Territory		Oceania	Australia	Northern Territory	genome	29894	Human	?	?	Royal Darwin Hospital	Victorian Infectious Diseases Reference Laboratory and Microbiological Diagnostic Unit Public Health Laboratory, Doherty Institute	Meumann et al	https://www.gisaid.org	?	2020-04-03
Australia/NT11/2020	ncov	EPI_ISL_426899	?	2020-03-27	Oceania	Australia	Northern Territory		Oceania	Australia	Northern Territory	genome	29903	Human	?	?	Royal Darwin Hospital Pathology	Microbiological Diagnostic Unit Public Health Laboratory and Victorian Infectious Diseases Reference Laboratory, Doherty Institute	Meumann et al	https://www.gisaid.org	?	2020-04-17
Australia/NT12/2020	ncov	EPI_ISL_426900	?	2020-03-25	Oceania	Australia	Northern Territory		Oceania	Australia	Northern Territory	genome	29903	Human	?	?	Royal Darwin Hospital Pathology	Microbiological Diagnostic Unit Public Health Laboratory and Victorian Infectious Diseases Reference Laboratory, Doherty Institute	Meumann et al	https://www.gisaid.org	?	2020-04-17
Australia/NT13/2020	ncov	EPI_ISL_426901	?	2020-03-25	Oceania	Australia	Northern Territory		Oceania	Australia	Northern Territory	genome	29903	Human	?	?	Royal Darwin Hospital Pathology	Microbiological Diagnostic Unit Public Health Laboratory and Victorian Infectious Diseases Reference Laboratory, Doherty Institute	Meumann et al	https://www.gisaid.org	?	2020-04-17
Australia/NT17/2020	ncov	EPI_ISL_426904	?	2020-03-24	Oceania	Australia	Northern Territory		Oceania	Australia	Northern Territory	genome	29903	Human	?	?	Royal Darwin Hospital Pathology	Microbiological Diagnostic Unit Public Health Laboratory and Victorian Infectious Diseases Reference Laboratory, Doherty Institute	Meumann et al	https://www.gisaid.org	?	2020-04-17
Australia/NT19/2020	ncov	EPI_ISL_426636	?	2020-03-25	Oceania	Australia	Northern Territory		Oceania	Australia	Northern Territory	genome	29903	Human	?	?	Royal Darwin Hospital Pathology	Microbiological Diagnostic Unit Public Health Laboratory and Victorian Infectious Diseases Reference Laboratory, Doherty Institute	Meumann et al	https://www.gisaid.org	?	2020-04-17
Australia/NT29/2020	ncov	EPI_ISL_430632	?	2020	Oceania	Australia	Northern Territory		Oceania	Australia	Northern Territory	genome	29903	Human	?	?	Royal Darwin Hospital Pathology	Microbiological Diagnostic Unit Public Health Laboratory and Victorian Infectious Diseases Reference Laboratory, The Peter Doherty Institute for Infection and Immunity	Meumann et al	https://www.gisaid.org	?	2020-04-27
Australia/NT30/2020	ncov	EPI_ISL_430633	?	2020	Oceania	Australia	Northern Territory		Oceania	Australia	Northern Territory	genome	29903	Human	?	?	Royal Darwin Hospital Pathology	Microbiological Diagnostic Unit Public Health Laboratory and Victorian Infectious Diseases Reference Laboratory, The Peter Doherty Institute for Infection and Immunity	Meumann et al	https://www.gisaid.org	?	2020-04-27
Australia/QLD01/2020	ncov	EPI_ISL_407894	?	2020-01-28	Oceania	Australia	Queensland	Gold Coast	Asia	China	Hubei	genome	29842	Human	44	Male	Pathology Queensland	Public Health Virology Laboratory	Ben Huang et al	https://www.gisaid.org	?	2020-02-06
Australia/QLD02/2020	ncov	EPI_ISL_407896	?	2020-01-30	Oceania	Australia	Queensland	Gold Coast	Oceania	Australia	Queensland	genome	29864	Human	42	Female	Pathology Queensland	Public Health Virology Laboratory	Ben Huang et al	https://www.gisaid.org	?	2020-02-06
Australia/QLD03/2020	ncov	EPI_ISL_410717	?	2020-02-05	Oceania	Australia	Queensland	Gold Coast	Oceania	Australia	Queensland	genome	29865	Human	8	Male	Pathology Queensland	Public Health Virology Laboratory	Ben Huang et al	https://www.gisaid.org	?	2020-02-18
Australia/QLD04/2020	ncov	EPI_ISL_410718	?	2020-02-05	Oceania	Australia	Queensland	Gold Coast	Oceania	Australia	Queensland	genome	29865	Human	37	Male	Pathology Queensland	Public Health Virology Laboratory	Ben Huang et al	https://www.gisaid.org	?	2020-02-18
Australia/QLD09/2020	ncov	EPI_ISL_414414	?	2020-02-29	Oceania	Australia	Queensland	Gold Coast	Oceania	Australia	Queensland	genome	29864	Human	63	Female	Pathology Queensland	Public Health Virology Laboratory	Bixing Huang et al	https://www.gisaid.org	?	2020-03-12
Australia/QLDID919/2020	ncov	EPI_ISL_417031	?	2020-03-11	Oceania	Australia	Queensland	Gold Coast	Oceania	Australia	Queensland	genome	29864	Human	63	Female	Pathology Queensland	Public Health Virology Laboratory	Bixing Huang et al	https://www.gisaid.org	?	2020-03-24
Australia/QLDID920/2020	ncov	EPI_ISL_417032	?	2020-03-11	Oceania	Australia	Queensland	Rockhampton	Oceania	Australia	Queensland	genome	29864	Human	60	Male	Rockhampton Base Hospital	Public Health Virology Laboratory	Bixing Huang et al	https://www.gisaid.org	?	2020-03-24
Australia/QLDID921/2020	ncov	EPI_ISL_417033	?	2020-03-11	Oceania	Australia	Queensland	Brisbane	Oceania	Australia	Queensland	genome	29865	Human	70	Female	Sullivan Nicolaides Pathology	Public Health Virology Laboratory	Bixing Huang et al	https://www.gisaid.org	?	2020-03-24
Australia/QLDID922/2020	ncov	EPI_ISL_418799	?	2020-02-28	Oceania	Australia	Queensland	Brisbane	Oceania	Australia	Queensland	genome	29831	Human	20	Male	Mater Pathology	Public Health Virology Laboratory	Bixing Huang et al	https://www.gisaid.org	?	2020-03-31
Australia/QLDID923/2020	ncov	EPI_ISL_418801	?	2020-03-14	Oceania	Australia	Queensland	Brisbane	Oceania	Australia	Queensland	genome	29835	Human	25	Female	Mater Pathology	Public Health Virology Laboratory	Bixing Huang et al	https://www.gisaid.org	?	2020-03-31
Australia/QLDID924/2020	ncov	EPI_ISL_418802	?	2020-03-18	Oceania	Australia	Queensland	Gold Coast	Oceania	Australia	Queensland	genome	29864	Human	24	Female	Pathology Queensland	Public Health Virology Laboratory	Bixing Huang et al	https://www.gisaid.org	?	2020-03-31
Australia/QLDID925/2020	ncov	EPI_ISL_418803	?	2020-03-18	Oceania	Australia	Queensland	Sunshine Coast	Oceania	Australia	Queensland	genome	29864	Human	44	Male	Pathology Queensland	Public Health Virology Laboratory	Bixing Huang et al	https://www.gisaid.org	?	2020-03-31
Australia/QLDID926/2020	ncov	EPI_ISL_418804	?	2020-03-18	Oceania	Australia	Queensland	Sunshine Coast	Oceania	Australia	Queensland	genome	29864	Human	50	Female	Pathology Queensland	Public Health Virology Laboratory	Bixing Huang et al	https://www.gisaid.org	?	2020-03-31
Australia/QLDID927/2020	ncov	EPI_ISL_418807	?	2020-03-19	Oceania	Australia	Queensland	Brisbane	Oceania	Australia	Queensland	genome	29864	Human	45	Male	Pathology Queensland	Public Health Virology Laboratory	Bixing Huang et al	https://www.gisaid.org	?	2020-03-31
Australia/QLDID928/2020	ncov	EPI_ISL_418808	?	2020-03-19	Oceania	Australia	Queensland	Brisbane	Oceania	Australia	Queensland	genome	29844	Human	46	Male	Pathology Queensland	Public Health Virology Laboratory	Bixing Huang et al	https://www.gisaid.org	?	2020-03-31
Australia/QLDID929/2020	ncov	EPI_ISL_420878	?	2020-03-24	Oceania	Australia	Queensland	Brisbane	Oceania	Australia	Queensland	genome	29864	Human	30	Female	Mater Pathology	Public Health Virology Laboratory	Bixing Huang et al	https://www.gisaid.org	?	2020-04-07
Australia/QLDID931/2020	ncov	EPI_ISL_420879	?	2020-03-25	Oceania	Australia	Queensland	Brisbane	Oceania	Australia	Queensland	genome	29864	Human	45	Male	Mater Pathology	Public Health Virology Laboratory	Bixing Huang et al	https://www.gisaid.org	?	2020-04-07
Australia/QLDID935/2020	ncov	EPI_ISL_436097	?	2020-03-25	Oceania	Australia	Queensland	Brisbane	Oceania	Australia	Queensland	genome	29869	Human	19	Female	Prince Charles Hospital	Public Health Virology Laboratory, Forensics and Scientific Services, Queensland Health	Alyssa Pyke et al	https://www.gisaid.org	?	2020-05-05
Australia/QLDID936/2020	ncov	EPI_ISL_436098	?	2020-03-23	Oceania	Australia	Queensland	Brisbane	Oceania	Australia	Queensland	genome	29869	Human	22	Female	Royal Brisbane and Women's Hospital	Public Health Virology Laboratory, Forensic and Scientific Services, Queensland Health	Alyssa Pyke et al	https://www.gisaid.org	?	2020-05-06
Australia/QLDID937/2020	ncov	EPI_ISL_444611	?	2020-03-22	Oceania	Australia	Queensland	Southeast Queensland	Oceania	Australia	Queensland	genome	29852	Human	42	Female	Pathology Queensland	Public Health Virology Laboratory	Bixing Huang et al	https://www.gisaid.org	?	2020-05-14
Australia/QLDID938/2020	ncov	EPI_ISL_444612	?	2020-03-23	Oceania	Australia	Queensland	Brisbane	Oceania	Australia	Queensland	genome	29842	Human	51	Female	QML Pathology	Public Health Virology Laboratory	Bixing Huang et al	https://www.gisaid.org	?	2020-05-14
Australia/QLDID939/2020	ncov	EPI_ISL_444793	?	2020-03-24	Oceania	Australia	Queensland	Northern Queensland	Oceania	Australia	Queensland	genome	29836	Human	46	Male	Pathology Queensland	Public Health Virology Laboratory	Bixing Huang et al	https://www.gisaid.org	?	2020-05-14
Australia/QLDID940/2020	ncov	EPI_ISL_444794	?	2020-03-26	Oceania	Australia	Queensland	Cairns	Oceania	Australia	Queensland	genome	29839	Human	32	Male	Cairns Hospital	Public Health Virology Laboratory	Bixing Huang et al	https://www.gisaid.org	?	2020-05-14
Australia/QLDID941/2020	ncov	EPI_ISL_447594	?	2020-03-24	Oceania	Australia	Queensland	Sunshine Coast	Oceania	Australia	Queensland	genome	29814	Human	46	Female	Caloundra Hospital	Public Health Virology Laboratory	Bixing Huang et al	https://www.gisaid.org	?	2020-05-18
Australia/QLDID942/2020	ncov	EPI_ISL_447595	?	2020-03-24	Oceania	Australia	Queensland	Sunshine Coast	Oceania	Australia	Queensland	genome	29815	Human	56	Female	Pathology Queensland, Sunshine Coast University Hospital	Public Health Virology Laboratory	Bixing Huang et al	https://www.gisaid.org	?	2020-05-18
Australia/SAP029/2020	ncov	EPI_ISL_450193	?	2020-03-16	Oceania	Australia	South Australia		Oceania	Australia	South Australia	genome	29879	Human	?	?	SA Pathology	SA Pathology	Lex Leong et al	https://www.gisaid.org	?	2020-05-20
Australia/SAP032/2020	ncov	EPI_ISL_451077	?	2020-03-18	Oceania	Australia	South Australia		Oceania	Australia	South Australia	genome	29872	Human	?	?	SA Pathology	SA Pathology	Lex Leong et al	https://www.gisaid.org	?	2020-05-23
Australia/SAP033/2020	ncov	EPI_ISL_451078	?	2020-03-19	Oceania	Australia	South Australia		Oceania	Australia	South Australia	genome	29873	Human	?	?	SA Pathology	SA Pathology	Lex Leong et al	https://www.gisaid.org	?	2020-05-23
Australia/SAP034/2020	ncov	EPI_ISL_451079	?	2020-03-19	Oceania	Australia	South Australia		Oceania	Australia	South Australia	genome	29894	Human	?	?	SA Pathology	SA Pathology	Lex Leong et al	https://www.gisaid.org	?	2020-05-23
Australia/SAP035/2020	ncov	EPI_ISL_451080	?	2020-03-20	Oceania	Australia	South Australia		Oceania	Australia	South Australia	genome	29903	Human	?	?	SA Pathology	SA Pathology	Lex Leong et al	https://www.gisaid.org	?	2020-05-23
Australia/SAP036/2020	ncov	EPI_ISL_450194	?	2020-03-19	Oceania	Australia	South Australia		Oceania	Australia	South Australia	genome	29899	Human	?	?	SA Pathology	SA Pathology	Lex Leong et al	https://www.gisaid.org	?	2020-05-20
Australia/SAP037/2020	ncov	EPI_ISL_451081	?	2020-03-20	Oceania	Australia	South Australia		Oceania	Australia	South Australia	genome	29867	Human	?	?	SA Pathology	SA Pathology	Lex Leong et al	https://www.gisaid.org	?	2020-05-23
Australia/SAP039/2020	ncov	EPI_ISL_450195	?	2020-03-21	Oceania	Australia	South Australia		Oceania	Australia	South Australia	genome	29845	Human	?	?	SA Pathology	SA Pathology	Lex Leong et al	https://www.gisaid.org	?	2020-05-20
Australia/SAP041/2020	ncov	EPI_ISL_451082	?	2020-03-21	Oceania	Australia	South Australia		Oceania	Australia	South Australia	genome	29901	Human	?	?	SA Pathology	SA Pathology	Lex Leong et al	https://www.gisaid.org	?	2020-05-23
Australia/SAP042/2020	ncov	EPI_ISL_451083	?	2020-03-21	Oceania	Australia	South Australia		Oceania	Australia	South Australia	genome	29903	Human	?	?	SA Pathology	SA Pathology	Lex Leong et al	https://www.gisaid.org	?	2020-05-23
Australia/SAP044/2020	ncov	EPI_ISL_451084	?	2020-03-22	Oceania	Australia	South Australia		Oceania	Australia	South Australia	genome	29903	Human	?	?	SA Pathology	SA Pathology	Lex Leong et al	https://www.gisaid.org	?	2020-05-23
Australia/SAP048/2020	ncov	EPI_ISL_451087	?	2020-03-23	Oceania	Australia	South Australia		Oceania	Australia	South Australia	genome	29903	Human	?	?	SA Pathology	SA Pathology	Lex Leong et al	https://www.gisaid.org	?	2020-05-23
Australia/SAP049/2020	ncov	EPI_ISL_451088	?	2020-03-24	Oceania	Australia	South Australia		Oceania	Australia	South Australia	genome	29867	Human	?	?	SA Pathology	SA Pathology	Lex Leong et al	https://www.gisaid.org	?	2020-05-23
Australia/SAP051/2020	ncov	EPI_ISL_451090	?	2020-03-26	Oceania	Australia	South Australia		Oceania	Australia	South Australia	genome	29869	Human	?	?	SA Pathology	SA Pathology	Lex Leong et al	https://www.gisaid.org	?	2020-05-23
Australia/SAP052/2020	ncov	EPI_ISL_451091	?	2020-03-26	Oceania	Australia	South Australia		Oceania	Australia	South Australia	genome	29903	Human	?	?	SA Pathology	SA Pathology	Lex Leong et al	https://www.gisaid.org	?	2020-05-23
Australia/SAP054/2020	ncov	EPI_ISL_451093	?	2020-03-26	Oceania	Australia	South Australia		Oceania	Australia	South Australia	genome	29903	Human	?	?	SA Pathology	SA Pathology	Lex Leong et al	https://www.gisaid.org	?	2020-05-23
Australia/SAP055/2020	ncov	EPI_ISL_451094	?	2020-03-26	Oceania	Australia	South Australia		Oceania	Australia	South Australia	genome	29865	Human	?	?	SA Pathology	SA Pathology	Lex Leong et al	https://www.gisaid.org	?	2020-05-23
Australia/SAP056/2020	ncov	EPI_ISL_451095	?	2020-03-27	Oceania	Australia	South Australia		Oceania	Australia	South Australia	genome	29899	Human	?	?	SA Pathology	SA Pathology	Lex Leong et al	https://www.gisaid.org	?	2020-05-23
Australia/SAP057/2020	ncov	EPI_ISL_451096	?	2020-03-27	Oceania	Australia	South Australia		Oceania	Australia	South Australia	genome	29903	Human	?	?	SA Pathology	SA Pathology	Lex Leong et al	https://www.gisaid.org	?	2020-05-23
Australia/SAP058/2020	ncov	EPI_ISL_451097	?	2020-03-27	Oceania	Australia	South Australia		Oceania	Australia	South Australia	genome	29903	Human	?	?	SA Pathology	SA Pathology	Lex Leong et al	https://www.gisaid.org	?	2020-05-23
Australia/SAP059/2020	ncov	EPI_ISL_451098	?	2020-03-27	Oceania	Australia	South Australia		Oceania	Australia	South Australia	genome	29899	Human	?	?	SA Pathology	SA Pathology	Lex Leong et al	https://www.gisaid.org	?	2020-05-23
Australia/SAP060/2020	ncov	EPI_ISL_451099	?	2020-03-27	Oceania	Australia	South Australia		Oceania	Australia	South Australia	genome	29887	Human	?	?	SA Pathology	SA Pathology	Lex Leong et al	https://www.gisaid.org	?	2020-05-23
Australia/SAP061/2020	ncov	EPI_ISL_451100	?	2020-03-28	Oceania	Australia	South Australia		Oceania	Australia	South Australia	genome	29903	Human	?	?	SA Pathology	SA Pathology	Lex Leong et al	https://www.gisaid.org	?	2020-05-23
Australia/SAP062/2020	ncov	EPI_ISL_451101	?	2020-03-28	Oceania	Australia	South Australia		Oceania	Australia	South Australia	genome	29903	Human	?	?	SA Pathology	SA Pathology	Lex Leong et al	https://www.gisaid.org	?	2020-05-23
Australia/SAP063/2020	ncov	EPI_ISL_451102	?	2020-03-28	Oceania	Australia	South Australia		Oceania	Australia	South Australia	genome	29887	Human	?	?	SA Pathology	SA Pathology	Lex Leong et al	https://www.gisaid.org	?	2020-05-23
Australia/SAP065/2020	ncov	EPI_ISL_451103	?	2020-03-29	Oceania	Australia	South Australia		Oceania	Australia	South Australia	genome	29903	Human	?	?	SA Pathology	SA Pathology	Lex Leong et al	https://www.gisaid.org	?	2020-05-23
Australia/SAP066/2020	ncov	EPI_ISL_451104	?	2020-03-29	Oceania	Australia	South Australia		Oceania	Australia	South Australia	genome	29903	Human	?	?	SA Pathology	SA Pathology	Lex Leong et al	https://www.gisaid.org	?	2020-05-23
Australia/SAP067/2020	ncov	EPI_ISL_451105	?	2020-03-29	Oceania	Australia	South Australia		Oceania	Australia	South Australia	genome	29903	Human	?	?	SA Pathology	SA Pathology	Lex Leong et al	https://www.gisaid.org	?	2020-05-23
Australia/SAP068/2020	ncov	EPI_ISL_451106	?	2020-03-30	Oceania	Australia	South Australia		Oceania	Australia	South Australia	genome	29868	Human	?	?	SA Pathology	SA Pathology	Lex Leong et al	https://www.gisaid.org	?	2020-05-23
Australia/SAP069/2020	ncov	EPI_ISL_451107	?	2020-03-28	Oceania	Australia	South Australia		Oceania	Australia	South Australia	genome	29867	Human	?	?	SA Pathology	SA Pathology	Lex Leong et al	https://www.gisaid.org	?	2020-05-23
Australia/SAP070/2020	ncov	EPI_ISL_451108	?	2020-03-30	Oceania	Australia	South Australia		Oceania	Australia	South Australia	genome	29903	Human	?	?	SA Pathology	SA Pathology	Lex Leong et al	https://www.gisaid.org	?	2020-05-23
Australia/SAP072/2020	ncov	EPI_ISL_451109	?	2020-03-31	Oceania	Australia	South Australia		Oceania	Australia	South Australia	genome	29903	Human	?	?	SA Pathology	SA Pathology	Lex Leong et al	https://www.gisaid.org	?	2020-05-23
Australia/SAP073/2020	ncov	EPI_ISL_451110	?	2020-03-31	Oceania	Australia	South Australia		Oceania	Australia	South Australia	genome	29903	Human	?	?	SA Pathology	SA Pathology	Lex Leong et al	https://www.gisaid.org	?	2020-05-23
Australia/SAP074/2020	ncov	EPI_ISL_451111	?	2020-03-31	Oceania	Australia	South Australia		Oceania	Australia	South Australia	genome	29898	Human	?	?	SA Pathology	SA Pathology	Lex Leong et al	https://www.gisaid.org	?	2020-05-23
Australia/SAP075/2020	ncov	EPI_ISL_451112	?	2020-03-31	Oceania	Australia	South Australia		Oceania	Australia	South Australia	genome	29902	Human	?	?	SA Pathology	SA Pathology	Lex Leong et al	https://www.gisaid.org	?	2020-05-23
Australia/SAP076/2020	ncov	EPI_ISL_451113	?	2020-03-31	Oceania	Australia	South Australia		Oceania	Australia	South Australia	genome	29902	Human	?	?	SA Pathology	SA Pathology	Lex Leong et al	https://www.gisaid.org	?	2020-05-23
Australia/SAP077/2020	ncov	EPI_ISL_451114	?	2020-03-31	Oceania	Australia	South Australia		Oceania	Australia	South Australia	genome	29903	Human	?	?	SA Pathology	SA Pathology	Lex Leong et al	https://www.gisaid.org	?	2020-05-23
Australia/SAP079/2020	ncov	EPI_ISL_451115	?	2020-03-31	Oceania	Australia	South Australia		Oceania	Australia	South Australia	genome	29900	Human	?	?	SA Pathology	SA Pathology	Lex Leong et al	https://www.gisaid.org	?	2020-05-23
Australia/SAP080/2020	ncov	EPI_ISL_451116	?	2020-03-31	Oceania	Australia	South Australia		Oceania	Australia	South Australia	genome	29903	Human	?	?	SA Pathology	SA Pathology	Lex Leong et al	https://www.gisaid.org	?	2020-05-23
Australia/SAP081/2020	ncov	EPI_ISL_451117	?	2020-03-31	Oceania	Australia	South Australia		Oceania	Australia	South Australia	genome	29866	Human	?	?	SA Pathology	SA Pathology	Lex Leong et al	https://www.gisaid.org	?	2020-05-23
Australia/SAP082/2020	ncov	EPI_ISL_451118	?	2020-03-31	Oceania	Australia	South Australia		Oceania	Australia	South Australia	genome	29902	Human	?	?	SA Pathology	SA Pathology	Lex Leong et al	https://www.gisaid.org	?	2020-05-23
Australia/SAP085/2020	ncov	EPI_ISL_451121	?	2020-03-31	Oceania	Australia	South Australia		Oceania	Australia	South Australia	genome	29896	Human	?	?	SA Pathology	SA Pathology	Lex Leong et al	https://www.gisaid.org	?	2020-05-23
Australia/SAP087/2020	ncov	EPI_ISL_451122	?	2020-03-31	Oceania	Australia	South Australia		Oceania	Australia	South Australia	genome	29899	Human	?	?	SA Pathology	SA Pathology	Lex Leong et al	https://www.gisaid.org	?	2020-05-23
Australia/SAP088/2020	ncov	EPI_ISL_451123	?	2020-04-01	Oceania	Australia	South Australia		Oceania	Australia	South Australia	genome	29887	Human	?	?	SA Pathology	SA Pathology	Lex Leong et al	https://www.gisaid.org	?	2020-05-23
Australia/SAP090/2020	ncov	EPI_ISL_451125	?	2020-04-01	Oceania	Australia	South Australia		Oceania	Australia	South Australia	genome	29903	Human	?	?	SA Pathology	SA Pathology	Lex Leong et al	https://www.gisaid.org	?	2020-05-23
Australia/SAP091/2020	ncov	EPI_ISL_451126	?	2020-04-01	Oceania	Australia	South Australia		Oceania	Australia	South Australia	genome	29869	Human	?	?	SA Pathology	SA Pathology	Lex Leong et al	https://www.gisaid.org	?	2020-05-23
Australia/SAP093/2020	ncov	EPI_ISL_451128	?	2020-04-02	Oceania	Australia	South Australia		Oceania	Australia	South Australia	genome	29899	Human	?	?	SA Pathology	SA Pathology	Lex Leong et al	https://www.gisaid.org	?	2020-05-23
Australia/SAP095/2020	ncov	EPI_ISL_451129	?	2020-04-09	Oceania	Australia	South Australia		Oceania	Australia	South Australia	genome	29901	Human	?	?	SA Pathology	SA Pathology	Lex Leong et al	https://www.gisaid.org	?	2020-05-23
Australia/SAP111/2020	ncov	EPI_ISL_451131	?	2020-03-15	Oceania	Australia	South Australia		Oceania	Australia	South Australia	genome	29900	Human	?	?	SA Pathology	SA Pathology	Lex Leong et al	https://www.gisaid.org	?	2020-05-23
Australia/SAP115/2020	ncov	EPI_ISL_451132	?	2020-03-17	Oceania	Australia	South Australia		Oceania	Australia	South Australia	genome	29898	Human	?	?	SA Pathology	SA Pathology	Lex Leong et al	https://www.gisaid.org	?	2020-05-23
Australia/SAP122/2020	ncov	EPI_ISL_451133	?	2020-03-20	Oceania	Australia	South Australia		Oceania	Australia	South Australia	genome	29867	Human	?	?	SA Pathology	SA Pathology	Lex Leong et al	https://www.gisaid.org	?	2020-05-23
Australia/SAP125/2020	ncov	EPI_ISL_451134	?	2020-03-21	Oceania	Australia	South Australia		Oceania	Australia	South Australia	genome	29894	Human	?	?	SA Pathology	SA Pathology	Lex Leong et al	https://www.gisaid.org	?	2020-05-23
Australia/SAP126/2020	ncov	EPI_ISL_451135	?	2020-03-21	Oceania	Australia	South Australia		Oceania	Australia	South Australia	genome	29867	Human	?	?	SA Pathology	SA Pathology	Lex Leong et al	https://www.gisaid.org	?	2020-05-23
Australia/SAP127/2020	ncov	EPI_ISL_451136	?	2020-03-22	Oceania	Australia	South Australia		Oceania	Australia	South Australia	genome	29902	Human	?	?	SA Pathology	SA Pathology	Lex Leong et al	https://www.gisaid.org	?	2020-05-23
Australia/SAP130/2020	ncov	EPI_ISL_451137	?	2020-03-24	Oceania	Australia	South Australia		Oceania	Australia	South Australia	genome	29891	Human	?	?	SA Pathology	SA Pathology	Lex Leong et al	https://www.gisaid.org	?	2020-05-23
Australia/SAP133/2020	ncov	EPI_ISL_451138	?	2020-03-25	Oceania	Australia	South Australia		Oceania	Australia	South Australia	genome	29902	Human	?	?	SA Pathology	SA Pathology	Lex Leong et al	https://www.gisaid.org	?	2020-05-23
Australia/SAP134/2020	ncov	EPI_ISL_451139	?	2020-03-25	Oceania	Australia	South Australia		Oceania	Australia	South Australia	genome	29867	Human	?	?	SA Pathology	SA Pathology	Lex Leong et al	https://www.gisaid.org	?	2020-05-23
Australia/SAP136/2020	ncov	EPI_ISL_451140	?	2020-03-24	Oceania	Australia	South Australia		Oceania	Australia	South Australia	genome	29895	Human	?	?	SA Pathology	SA Pathology	Lex Leong et al	https://www.gisaid.org	?	2020-05-23
Australia/SAP137/2020	ncov	EPI_ISL_451141	?	2020-03-26	Oceania	Australia	South Australia		Oceania	Australia	South Australia	genome	29901	Human	?	?	SA Pathology	SA Pathology	Lex Leong et al	https://www.gisaid.org	?	2020-05-23
Australia/SAP146/2020	ncov	EPI_ISL_451144	?	2020-04-10	Oceania	Australia	South Australia		Oceania	Australia	South Australia	genome	29903	Human	?	?	SA Pathology	SA Pathology	Lex Leong et al	https://www.gisaid.org	?	2020-05-23
Australia/SAP147/2020	ncov	EPI_ISL_451145	?	2020-04-11	Oceania	Australia	South Australia		Oceania	Australia	South Australia	genome	29886	Human	?	?	SA Pathology	SA Pathology	Lex Leong et al	https://www.gisaid.org	?	2020-05-23
Australia/SAP153/2020	ncov	EPI_ISL_451147	?	2020-03-16	Oceania	Australia	South Australia		Oceania	Australia	South Australia	genome	29903	Human	?	?	SA Pathology	SA Pathology	Lex Leong et al	https://www.gisaid.org	?	2020-05-23
Australia/SAP154/2020	ncov	EPI_ISL_451148	?	2020-03-23	Oceania	Australia	South Australia		Oceania	Australia	South Australia	genome	29867	Human	?	?	SA Pathology	SA Pathology	Lex Leong et al	https://www.gisaid.org	?	2020-05-23
Australia/VIC-CBA1/2020	ncov	EPI_ISL_420855	?	2020-03-23	Oceania	Australia	Victoria		Oceania	Australia	Victoria	genome	29875	Human	23	Female	Geelong Centre for Emerging Infectious Diseases	Geelong Centre for Emerging Infectious Diseases	Chamings et al	https://www.gisaid.org	?	2020-04-07
Australia/VIC-CBA2/2020	ncov	EPI_ISL_420876	?	2020-03-24	Oceania	Australia	Victoria		Oceania	Australia	Victoria	genome	29875	Human	39	Female	Geelong Centre for Emerging Infectious Diseases	Geelong Centre for Emerging Infectious Diseases	Chamings et al	https://www.gisaid.org	?	2020-04-07
Australia/VIC-CBA3/2020	ncov	EPI_ISL_420877	?	2020-03-28	Oceania	Australia	Victoria		Oceania	Australia	Victoria	genome	29875	Human	38	Female	Geelong Centre for Emerging Infectious Diseases	Geelong Centre for Emerging Infectious Diseases	Chamings et al	https://www.gisaid.org	?	2020-04-07
Australia/VIC-CBA4/2020	ncov	EPI_ISL_430064	?	2020-03-07	Oceania	Australia	Victoria		Oceania	Australia	Victoria	genome	29875	Human	21	Female	Geelong Centre for Emerging Infectious Diseases	Geelong Centre for Emerging Infectious Diseases	Chamings A. et al	https://www.gisaid.org	?	2020-04-25
Australia/VIC-CBA5/2020	ncov	EPI_ISL_430065	?	2020-04-08	Oceania	Australia	Victoria		Oceania	Australia	Victoria	genome	29875	Human	38	Female	Geelong Centre for Emerging Infectious Diseases	Geelong Centre for Emerging Infectious Diseases	Chamings A. et al	https://www.gisaid.org	?	2020-04-25
Australia/VIC01/2020	ncov	EPI_ISL_406844	MT007544	2020-01-25	Oceania	Australia	Victoria	Clayton	Asia	China	Hubei	genome	29893	Human	50	Male	Monash Medical Centre	Collaboration between the University of Melbourne at The Peter Doherty Institute for Infection and Immunity, and the Victorian Infectious Disease Reference Laboratory	Caly et al	https://www.gisaid.org	?	2020-01-31
Australia/VIC02/2020	ncov	EPI_ISL_416410	?	2020-01-24	Oceania	Australia	Victoria	Melbourne	Oceania	Australia	Victoria	genome	29865	Human	58	Male	Victorian Infectious Diseases Reference Laboratory (VIDRL)	Victorian Infectious Diseases Reference Laboratory and Microbiological Diagnostic Unit Public Health Laboratory, Doherty Institute	Caly L. et al	https://www.gisaid.org	?	2020-03-20
Australia/VIC03/2020	ncov	EPI_ISL_416411	?	2020-01-25	Oceania	Australia	Victoria	Melbourne	Oceania	Australia	Victoria	genome	29899	Human	58	Male	Victorian Infectious Diseases Reference Laboratory (VIDRL)	Victorian Infectious Diseases Reference Laboratory and Microbiological Diagnostic Unit Public Health Laboratory, Doherty Institute	Caly L. et al	https://www.gisaid.org	?	2020-03-20
Australia/VIC05/2020	ncov	EPI_ISL_416413	?	2020-03-05	Oceania	Australia	Victoria	Melbourne	Oceania	Australia	Victoria	genome	29895	Human	73	Male	Victorian Infectious Diseases Reference Laboratory (VIDRL)	Victorian Infectious Diseases Reference Laboratory and Microbiological Diagnostic Unit Public Health Laboratory, Doherty Institute	Caly L. et al	https://www.gisaid.org	?	2020-03-20
Australia/VIC07/2020	ncov	EPI_ISL_416415	?	2020-02-08	Oceania	Australia	Victoria	Melbourne	Oceania	Australia	Victoria	genome	29865	Human	25	Female	Victorian Infectious Diseases Reference Laboratory (VIDRL)	Victorian Infectious Diseases Reference Laboratory and Microbiological Diagnostic Unit Public Health Laboratory, Doherty Institute	Caly L. et al	https://www.gisaid.org	?	2020-03-20
Australia/VIC09/2020	ncov	EPI_ISL_416515	?	2020-03-15	Oceania	Australia	Victoria	Melbourne	Oceania	Australia	Victoria	genome	29852	Human	44	Female	Victorian Infectious Diseases Reference Laboratory (VIDRL)	Victorian Infectious Diseases Reference Laboratory and Microbiological Diagnostic Unit Public Health Laboratory, Doherty Institute	Caly L. et al	https://www.gisaid.org	?	2020-03-22
Australia/VIC10/2020	ncov	EPI_ISL_416516	?	2020-03-16	Oceania	Australia	Victoria	Melbourne	Oceania	Australia	Victoria	genome	29874	Human	69	Male	Victorian Infectious Diseases Reference Laboratory (VIDRL)	Victorian Infectious Diseases Reference Laboratory and Microbiological Diagnostic Unit Public Health Laboratory, Doherty Institute	Caly L. et al	https://www.gisaid.org	?	2020-03-22
Australia/VIC1000/2020	ncov	EPI_ISL_430484	?	2020-03-31	Oceania	Australia	Victoria		Oceania	Australia	Victoria	genome	29903	Human	70	Female	Victorian Infectious Diseases Reference Laboratory (VIDRL)	Microbiological Diagnostic Unit Public Health Laboratory and Victorian Infectious Diseases Reference Laboratory, The Peter Doherty Institute for Infection and Immunity	Caly L. et al	https://www.gisaid.org	?	2020-04-27
Australia/VIC1002/2020	ncov	EPI_ISL_430486	?	2020-03-31	Oceania	Australia	Victoria		Oceania	Australia	Victoria	genome	29903	Human	60	Male	Victorian Infectious Diseases Reference Laboratory (VIDRL)	Microbiological Diagnostic Unit Public Health Laboratory and Victorian Infectious Diseases Reference Laboratory, The Peter Doherty Institute for Infection and Immunity	Caly L. et al	https://www.gisaid.org	?	2020-04-27
Australia/VIC1008/2020	ncov	EPI_ISL_430473	?	2020-03-31	Oceania	Australia	Victoria		Oceania	Australia	Victoria	genome	29903	Human	84	Female	Victorian Infectious Diseases Reference Laboratory (VIDRL)	Microbiological Diagnostic Unit Public Health Laboratory and Victorian Infectious Diseases Reference Laboratory, The Peter Doherty Institute for Infection and Immunity	Caly L. et al	https://www.gisaid.org	?	2020-04-27
Australia/VIC1015/2020	ncov	EPI_ISL_430559	?	2020-04-01	Oceania	Australia	Victoria		Oceania	Australia	Victoria	genome	29903	Human	64	Male	Victorian Infectious Diseases Reference Laboratory (VIDRL)	Microbiological Diagnostic Unit Public Health Laboratory and Victorian Infectious Diseases Reference Laboratory, The Peter Doherty Institute for Infection and Immunity	Caly L. et al	https://www.gisaid.org	?	2020-04-27
Australia/VIC1016/2020	ncov	EPI_ISL_430476	?	2020-04-01	Oceania	Australia	Victoria		Oceania	Australia	Victoria	genome	29903	Human	59	Female	Victorian Infectious Diseases Reference Laboratory (VIDRL)	Microbiological Diagnostic Unit Public Health Laboratory and Victorian Infectious Diseases Reference Laboratory, The Peter Doherty Institute for Infection and Immunity	Caly L. et al	https://www.gisaid.org	?	2020-04-27
Australia/VIC102/2020	ncov	EPI_ISL_419817	?	2020-03-16	Oceania	Australia	Victoria		Oceania	Australia	Victoria	genome	29865	Human	22	Female	Victorian Infectious Diseases Reference Laboratory (VIDRL)	Victorian Infectious Diseases Reference Laboratory and Microbiological Diagnostic Unit Public Health Laboratory, Doherty Institute	Caly L. et al	https://www.gisaid.org	?	2020-04-03
Australia/VIC1025/2020	ncov	EPI_ISL_430532	?	2020-04-02	Oceania	Australia	Victoria		Oceania	Australia	Victoria	genome	29903	Human	51	Male	Victorian Infectious Diseases Reference Laboratory (VIDRL)	Microbiological Diagnostic Unit Public Health Laboratory and Victorian Infectious Diseases Reference Laboratory, The Peter Doherty Institute for Infection and Immunity	Caly L. et al	https://www.gisaid.org	?	2020-04-27
Australia/VIC103/2020	ncov	EPI_ISL_419814	?	2020-03-17	Oceania	Australia	Victoria		Oceania	Australia	Victoria	genome	29867	Human	65	Female	Victorian Infectious Diseases Reference Laboratory (VIDRL)	Victorian Infectious Diseases Reference Laboratory and Microbiological Diagnostic Unit Public Health Laboratory, Doherty Institute	Caly L. et al	https://www.gisaid.org	?	2020-04-03
Australia/VIC1037/2020	ncov	EPI_ISL_430533	?	2020-04-03	Oceania	Australia	Victoria		Oceania	Australia	Victoria	genome	29903	Human	27	Male	Victorian Infectious Diseases Reference Laboratory (VIDRL)	Microbiological Diagnostic Unit Public Health Laboratory and Victorian Infectious Diseases Reference Laboratory, The Peter Doherty Institute for Infection and Immunity	Caly L. et al	https://www.gisaid.org	?	2020-04-27
Australia/VIC1039/2020	ncov	EPI_ISL_430535	?	2020-04-03	Oceania	Australia	Victoria		Oceania	Australia	Victoria	genome	29903	Human	56	Female	Victorian Infectious Diseases Reference Laboratory (VIDRL)	Microbiological Diagnostic Unit Public Health Laboratory and Victorian Infectious Diseases Reference Laboratory, The Peter Doherty Institute for Infection and Immunity	Caly L. et al	https://www.gisaid.org	?	2020-04-27
Australia/VIC104/2020	ncov	EPI_ISL_419818	?	2020-03-17	Oceania	Australia	Victoria		Oceania	Australia	Victoria	genome	29873	Human	56	Male	Victorian Infectious Diseases Reference Laboratory (VIDRL)	Victorian Infectious Diseases Reference Laboratory and Microbiological Diagnostic Unit Public Health Laboratory, Doherty Institute	Caly L. et al	https://www.gisaid.org	?	2020-04-03
Australia/VIC1041/2020	ncov	EPI_ISL_430536	?	2020-04-03	Oceania	Australia	Victoria		Oceania	Australia	Victoria	genome	29903	Human	42	Female	Victorian Infectious Diseases Reference Laboratory (VIDRL)	Microbiological Diagnostic Unit Public Health Laboratory and Victorian Infectious Diseases Reference Laboratory, The Peter Doherty Institute for Infection and Immunity	Caly L. et al	https://www.gisaid.org	?	2020-04-27
Australia/VIC1046/2020	ncov	EPI_ISL_430550	?	2020-04-03	Oceania	Australia	Victoria		Oceania	Australia	Victoria	genome	29903	Human	30	Female	Victorian Infectious Diseases Reference Laboratory (VIDRL)	Microbiological Diagnostic Unit Public Health Laboratory and Victorian Infectious Diseases Reference Laboratory, The Peter Doherty Institute for Infection and Immunity	Caly L. et al	https://www.gisaid.org	?	2020-04-27
Australia/VIC105/2020	ncov	EPI_ISL_419819	?	2020-03-17	Oceania	Australia	Victoria		Oceania	Australia	Victoria	genome	29902	Human	40	Female	Victorian Infectious Diseases Reference Laboratory (VIDRL)	Victorian Infectious Diseases Reference Laboratory and Microbiological Diagnostic Unit Public Health Laboratory, Doherty Institute	Caly L. et al	https://www.gisaid.org	?	2020-04-03
Australia/VIC106/2020	ncov	EPI_ISL_419820	?	2020-03-17	Oceania	Australia	Victoria		Oceania	Australia	Victoria	genome	29873	Human	43	Male	Victorian Infectious Diseases Reference Laboratory (VIDRL)	Victorian Infectious Diseases Reference Laboratory and Microbiological Diagnostic Unit Public Health Laboratory, Doherty Institute	Caly L. et al	https://www.gisaid.org	?	2020-04-03
Australia/VIC1062/2020	ncov	EPI_ISL_430578	?	2020-04-04	Oceania	Australia	Victoria		Oceania	Australia	Victoria	genome	29903	Human	89	Male	Victorian Infectious Diseases Reference Laboratory (VIDRL)	Microbiological Diagnostic Unit Public Health Laboratory and Victorian Infectious Diseases Reference Laboratory, The Peter Doherty Institute for Infection and Immunity	Caly L. et al	https://www.gisaid.org	?	2020-04-27
Australia/VIC1067/2020	ncov	EPI_ISL_430670	?	2020-04-04	Oceania	Australia	Victoria		Oceania	Australia	Victoria	genome	29903	Human	47	Female	Microbiological Diagnostic Unit Public Health Laboratory	Microbiological Diagnostic Unit Public Health Laboratory	Seemann T. et al	https://www.gisaid.org	?	2020-04-27
Australia/VIC107/2020	ncov	EPI_ISL_419720	?	2020-03-17	Oceania	Australia	Victoria		Oceania	Australia	Victoria	genome	29865	Human	66	Male	Microbiological Diagnostic Unit Public Health Laboratory	Microbiological Diagnostic Unit Public Health Laboratory	Seemann T. et al	https://www.gisaid.org	?	2020-04-03
Australia/VIC1071/2020	ncov	EPI_ISL_430581	?	2020-04-05	Oceania	Australia	Victoria		Oceania	Australia	Victoria	genome	29903	Human	27	Female	Victorian Infectious Diseases Reference Laboratory (VIDRL)	Microbiological Diagnostic Unit Public Health Laboratory and Victorian Infectious Diseases Reference Laboratory, The Peter Doherty Institute for Infection and Immunity	Caly L. et al	https://www.gisaid.org	?	2020-04-27
Australia/VIC108/2020	ncov	EPI_ISL_419714	?	2020-03-18	Oceania	Australia	Victoria		Oceania	Australia	Victoria	genome	29865	Human	21	Female	Microbiological Diagnostic Unit Public Health Laboratory	Microbiological Diagnostic Unit Public Health Laboratory	Seemann T. et al	https://www.gisaid.org	?	2020-04-03
Australia/VIC1080/2020	ncov	EPI_ISL_430579	?	2020-04-06	Oceania	Australia	Victoria		Oceania	Australia	Victoria	genome	29903	Human	38	Male	Victorian Infectious Diseases Reference Laboratory (VIDRL)	Microbiological Diagnostic Unit Public Health Laboratory and Victorian Infectious Diseases Reference Laboratory, The Peter Doherty Institute for Infection and Immunity	Caly L. et al	https://www.gisaid.org	?	2020-04-27
Australia/VIC1086/2020	ncov	EPI_ISL_430597	?	2020-04-06	Oceania	Australia	Victoria		Oceania	Australia	Victoria	genome	29903	Human	61	Female	Victorian Infectious Diseases Reference Laboratory (VIDRL)	Microbiological Diagnostic Unit Public Health Laboratory and Victorian Infectious Diseases Reference Laboratory, The Peter Doherty Institute for Infection and Immunity	Caly L. et al	https://www.gisaid.org	?	2020-04-27
Australia/VIC109/2020	ncov	EPI_ISL_419718	?	2020-03-18	Oceania	Australia	Victoria		Oceania	Australia	Victoria	genome	29865	Human	62	Female	Microbiological Diagnostic Unit Public Health Laboratory	Microbiological Diagnostic Unit Public Health Laboratory	Seemann T. et al	https://www.gisaid.org	?	2020-04-03
Australia/VIC110/2020	ncov	EPI_ISL_419716	?	2020-03-18	Oceania	Australia	Victoria		Oceania	Australia	Victoria	genome	29900	Human	62	Female	Microbiological Diagnostic Unit Public Health Laboratory	Microbiological Diagnostic Unit Public Health Laboratory	Seemann T. et al	https://www.gisaid.org	?	2020-04-03
Australia/VIC1109/2020	ncov	EPI_ISL_430618	?	2020-04-07	Oceania	Australia	Victoria		Oceania	Australia	Victoria	genome	29903	Human	38	Male	Victorian Infectious Diseases Reference Laboratory (VIDRL)	Microbiological Diagnostic Unit Public Health Laboratory and Victorian Infectious Diseases Reference Laboratory, The Peter Doherty Institute for Infection and Immunity	Caly L. et al	https://www.gisaid.org	?	2020-04-27
Australia/VIC111/2020	ncov	EPI_ISL_419715	?	2020-03-18	Oceania	Australia	Victoria		Oceania	Australia	Victoria	genome	29865	Human	65	Male	Microbiological Diagnostic Unit Public Health Laboratory	Microbiological Diagnostic Unit Public Health Laboratory	Seemann T. et al	https://www.gisaid.org	?	2020-04-03
Australia/VIC1112/2020	ncov	EPI_ISL_430573	?	2020-04-07	Oceania	Australia	Victoria		Oceania	Australia	Victoria	genome	29903	Human	58	Female	Victorian Infectious Diseases Reference Laboratory (VIDRL)	Microbiological Diagnostic Unit Public Health Laboratory and Victorian Infectious Diseases Reference Laboratory, The Peter Doherty Institute for Infection and Immunity	Caly L. et al	https://www.gisaid.org	?	2020-04-27
Australia/VIC1119/2020	ncov	EPI_ISL_430567	?	2020-04-08	Oceania	Australia	Victoria		Oceania	Australia	Victoria	genome	29903	Human	42	Female	Victorian Infectious Diseases Reference Laboratory (VIDRL)	Microbiological Diagnostic Unit Public Health Laboratory and Victorian Infectious Diseases Reference Laboratory, The Peter Doherty Institute for Infection and Immunity	Caly L. et al	https://www.gisaid.org	?	2020-04-27
Australia/VIC112/2020	ncov	EPI_ISL_419821	?	2020-03-18	Oceania	Australia	Victoria		Oceania	Australia	Victoria	genome	29893	Human	57	Female	Victorian Infectious Diseases Reference Laboratory (VIDRL)	Victorian Infectious Diseases Reference Laboratory and Microbiological Diagnostic Unit Public Health Laboratory, Doherty Institute	Caly L. et al	https://www.gisaid.org	?	2020-04-03
Australia/VIC1133/2020	ncov	EPI_ISL_430596	?	2020-04-08	Oceania	Australia	Victoria		Oceania	Australia	Victoria	genome	29903	Human	55	Female	Victorian Infectious Diseases Reference Laboratory (VIDRL)	Microbiological Diagnostic Unit Public Health Laboratory and Victorian Infectious Diseases Reference Laboratory, The Peter Doherty Institute for Infection and Immunity	Caly L. et al	https://www.gisaid.org	?	2020-04-27
Australia/VIC1134/2020	ncov	EPI_ISL_430600	?	2020-04-08	Oceania	Australia	Victoria		Oceania	Australia	Victoria	genome	29903	Human	55	Female	Victorian Infectious Diseases Reference Laboratory (VIDRL)	Microbiological Diagnostic Unit Public Health Laboratory and Victorian Infectious Diseases Reference Laboratory, The Peter Doherty Institute for Infection and Immunity	Caly L. et al	https://www.gisaid.org	?	2020-04-27
Australia/VIC1139/2020	ncov	EPI_ISL_430610	?	2020-04-08	Oceania	Australia	Victoria		Oceania	Australia	Victoria	genome	29903	Human	2	Male	Victorian Infectious Diseases Reference Laboratory (VIDRL)	Microbiological Diagnostic Unit Public Health Laboratory and Victorian Infectious Diseases Reference Laboratory, The Peter Doherty Institute for Infection and Immunity	Caly L. et al	https://www.gisaid.org	?	2020-04-27
Australia/VIC114/2020	ncov	EPI_ISL_419725	?	2020-03-18	Oceania	Australia	Victoria		Oceania	Australia	Victoria	genome	29873	Human	57	Male	Microbiological Diagnostic Unit Public Health Laboratory	Microbiological Diagnostic Unit Public Health Laboratory	Seemann T. et al	https://www.gisaid.org	?	2020-04-03
Australia/VIC1143/2020	ncov	EPI_ISL_430614	?	2020-04-08	Oceania	Australia	Victoria		Oceania	Australia	Victoria	genome	29903	Human	80	Male	Victorian Infectious Diseases Reference Laboratory (VIDRL)	Microbiological Diagnostic Unit Public Health Laboratory and Victorian Infectious Diseases Reference Laboratory, The Peter Doherty Institute for Infection and Immunity	Caly L. et al	https://www.gisaid.org	?	2020-04-27
Australia/VIC115/2020	ncov	EPI_ISL_419717	?	2020-03-19	Oceania	Australia	Victoria		Oceania	Australia	Victoria	genome	29902	Human	33	Male	Microbiological Diagnostic Unit Public Health Laboratory	Microbiological Diagnostic Unit Public Health Laboratory	Seemann T. et al	https://www.gisaid.org	?	2020-04-03
Australia/VIC1157/2020	ncov	EPI_ISL_430598	?	2020-04-09	Oceania	Australia	Victoria		Oceania	Australia	Victoria	genome	29903	Human	52	Female	Victorian Infectious Diseases Reference Laboratory (VIDRL)	Microbiological Diagnostic Unit Public Health Laboratory and Victorian Infectious Diseases Reference Laboratory, The Peter Doherty Institute for Infection and Immunity	Caly L. et al	https://www.gisaid.org	?	2020-04-27
Australia/VIC1158/2020	ncov	EPI_ISL_430602	?	2020-04-09	Oceania	Australia	Victoria		Oceania	Australia	Victoria	genome	29903	Human	71	Male	Victorian Infectious Diseases Reference Laboratory (VIDRL)	Microbiological Diagnostic Unit Public Health Laboratory and Victorian Infectious Diseases Reference Laboratory, The Peter Doherty Institute for Infection and Immunity	Caly L. et al	https://www.gisaid.org	?	2020-04-27
Australia/VIC1159/2020	ncov	EPI_ISL_430604	?	2020-04-09	Oceania	Australia	Victoria		Oceania	Australia	Victoria	genome	29903	Human	67	Male	Victorian Infectious Diseases Reference Laboratory (VIDRL)	Microbiological Diagnostic Unit Public Health Laboratory and Victorian Infectious Diseases Reference Laboratory, The Peter Doherty Institute for Infection and Immunity	Caly L. et al	https://www.gisaid.org	?	2020-04-27
Australia/VIC116/2020	ncov	EPI_ISL_419721	?	2020-03-19	Oceania	Australia	Victoria		Oceania	Australia	Victoria	genome	29891	Human	13	Male	Microbiological Diagnostic Unit Public Health Laboratory	Microbiological Diagnostic Unit Public Health Laboratory	Seemann T. et al	https://www.gisaid.org	?	2020-04-03
Australia/VIC1161/2020	ncov	EPI_ISL_430615	?	2020-04-09	Oceania	Australia	Victoria		Oceania	Australia	Victoria	genome	29903	Human	34	Male	Victorian Infectious Diseases Reference Laboratory (VIDRL)	Microbiological Diagnostic Unit Public Health Laboratory and Victorian Infectious Diseases Reference Laboratory, The Peter Doherty Institute for Infection and Immunity	Caly L. et al	https://www.gisaid.org	?	2020-04-27
Australia/VIC1162/2020	ncov	EPI_ISL_430616	?	2020-04-09	Oceania	Australia	Victoria		Oceania	Australia	Victoria	genome	29903	Human	51	Male	Victorian Infectious Diseases Reference Laboratory (VIDRL)	Microbiological Diagnostic Unit Public Health Laboratory and Victorian Infectious Diseases Reference Laboratory, The Peter Doherty Institute for Infection and Immunity	Caly L. et al	https://www.gisaid.org	?	2020-04-27
Australia/VIC117/2020	ncov	EPI_ISL_419727	?	2020-03-19	Oceania	Australia	Victoria		Oceania	Australia	Victoria	genome	29865	Human	64	Female	Microbiological Diagnostic Unit Public Health Laboratory	Microbiological Diagnostic Unit Public Health Laboratory	Seemann T. et al	https://www.gisaid.org	?	2020-04-03
Australia/VIC118/2020	ncov	EPI_ISL_419719	?	2020-03-20	Oceania	Australia	Victoria		Oceania	Australia	Victoria	genome	29865	Human	58	Male	Microbiological Diagnostic Unit Public Health Laboratory	Microbiological Diagnostic Unit Public Health Laboratory	Seemann T. et al	https://www.gisaid.org	?	2020-04-03
Australia/VIC119/2020	ncov	EPI_ISL_419726	?	2020-03-19	Oceania	Australia	Victoria		Oceania	Australia	Victoria	genome	29866	Human	49	Male	Microbiological Diagnostic Unit Public Health Laboratory	Microbiological Diagnostic Unit Public Health Laboratory	Seemann T. et al	https://www.gisaid.org	?	2020-04-03
Australia/VIC120/2020	ncov	EPI_ISL_419722	?	2020-03-19	Oceania	Australia	Victoria		Oceania	Australia	Victoria	genome	29865	Human	32	Male	Microbiological Diagnostic Unit Public Health Laboratory	Microbiological Diagnostic Unit Public Health Laboratory	Seemann T. et al	https://www.gisaid.org	?	2020-04-03
Australia/VIC121/2020	ncov	EPI_ISL_419723	?	2020-03-18	Oceania	Australia	Victoria		Oceania	Australia	Victoria	genome	29887	Human	33	Female	Microbiological Diagnostic Unit Public Health Laboratory	Microbiological Diagnostic Unit Public Health Laboratory	Seemann T. et al	https://www.gisaid.org	?	2020-04-03
Australia/VIC1210/2020	ncov	EPI_ISL_430500	?	2020-04-01	Oceania	Australia	Victoria		Oceania	Australia	Victoria	genome	29903	Human	24	Female	Victorian Infectious Diseases Reference Laboratory (VIDRL)	Microbiological Diagnostic Unit Public Health Laboratory and Victorian Infectious Diseases Reference Laboratory, The Peter Doherty Institute for Infection and Immunity	Caly L. et al	https://www.gisaid.org	?	2020-04-27
Australia/VIC1214/2020	ncov	EPI_ISL_430505	?	2020-04-01	Oceania	Australia	Victoria		Oceania	Australia	Victoria	genome	29903	Human	43	Female	Victorian Infectious Diseases Reference Laboratory (VIDRL)	Microbiological Diagnostic Unit Public Health Laboratory and Victorian Infectious Diseases Reference Laboratory, The Peter Doherty Institute for Infection and Immunity	Caly L. et al	https://www.gisaid.org	?	2020-04-27
Australia/VIC1222/2020	ncov	EPI_ISL_430519	?	2020-04-01	Oceania	Australia	Victoria		Oceania	Australia	Victoria	genome	29903	Human	63	Male	Victorian Infectious Diseases Reference Laboratory (VIDRL)	Microbiological Diagnostic Unit Public Health Laboratory and Victorian Infectious Diseases Reference Laboratory, The Peter Doherty Institute for Infection and Immunity	Caly L. et al	https://www.gisaid.org	?	2020-04-27
Australia/VIC1224/2020	ncov	EPI_ISL_430522	?	2020-04-01	Oceania	Australia	Victoria		Oceania	Australia	Victoria	genome	29903	Human	51	Male	Victorian Infectious Diseases Reference Laboratory (VIDRL)	Microbiological Diagnostic Unit Public Health Laboratory and Victorian Infectious Diseases Reference Laboratory, The Peter Doherty Institute for Infection and Immunity	Caly L. et al	https://www.gisaid.org	?	2020-04-27
Australia/VIC123/2020	ncov	EPI_ISL_419731	?	2020-03-20	Oceania	Australia	Victoria		Oceania	Australia	Victoria	genome	29856	Human	69	Male	Microbiological Diagnostic Unit Public Health Laboratory	Microbiological Diagnostic Unit Public Health Laboratory	Seemann T. et al	https://www.gisaid.org	?	2020-04-03
Australia/VIC1235/2020	ncov	EPI_ISL_430512	?	2020-04-02	Oceania	Australia	Victoria		Oceania	Australia	Victoria	genome	29903	Human	67	Female	Victorian Infectious Diseases Reference Laboratory (VIDRL)	Microbiological Diagnostic Unit Public Health Laboratory and Victorian Infectious Diseases Reference Laboratory, The Peter Doherty Institute for Infection and Immunity	Caly L. et al	https://www.gisaid.org	?	2020-04-27
Australia/VIC1248/2020	ncov	EPI_ISL_436114	?	2020-04-09	Oceania	Australia	Victoria		Oceania	Australia	Victoria	genome	29903	Human	43	Female	Victorian Infectious Diseases Reference Laboratory (VIDRL)	Microbiological Diagnostic Unit Public Health Laboratory and Victorian Infectious Diseases Reference Laboratory, Doherty Institute	Caly L. et al	https://www.gisaid.org	?	2020-05-06
Australia/VIC1255/2020	ncov	EPI_ISL_436119	?	2020-04-11	Oceania	Australia	Victoria		Oceania	Australia	Victoria	genome	29903	Human	27	Male	Victorian Infectious Diseases Reference Laboratory (VIDRL)	Microbiological Diagnostic Unit Public Health Laboratory and Victorian Infectious Diseases Reference Laboratory, Doherty Institute	Caly L. et al	https://www.gisaid.org	?	2020-05-06
Australia/VIC1256/2020	ncov	EPI_ISL_436120	?	2020-04-11	Oceania	Australia	Victoria		Oceania	Australia	Victoria	genome	29903	Human	74	Male	Victorian Infectious Diseases Reference Laboratory (VIDRL)	Microbiological Diagnostic Unit Public Health Laboratory and Victorian Infectious Diseases Reference Laboratory, Doherty Institute	Caly L. et al	https://www.gisaid.org	?	2020-05-06
Australia/VIC126/2020	ncov	EPI_ISL_419728	?	2020-03-20	Oceania	Australia	Victoria		Oceania	Australia	Victoria	genome	29870	Human	68	Female	Microbiological Diagnostic Unit Public Health Laboratory	Microbiological Diagnostic Unit Public Health Laboratory	Seemann T. et al	https://www.gisaid.org	?	2020-04-03
Australia/VIC127/2020	ncov	EPI_ISL_419729	?	2020-03-20	Oceania	Australia	Victoria		Oceania	Australia	Victoria	genome	29894	Human	48	Female	Microbiological Diagnostic Unit Public Health Laboratory	Microbiological Diagnostic Unit Public Health Laboratory	Seemann T. et al	https://www.gisaid.org	?	2020-04-03
Australia/VIC1279/2020	ncov	EPI_ISL_430678	?	2020-04-07	Oceania	Australia	Victoria		Oceania	Australia	Victoria	genome	29903	Human	?	Female	Microbiological Diagnostic Unit Public Health Laboratory	Microbiological Diagnostic Unit Public Health Laboratory	Seemann T. et al	https://www.gisaid.org	?	2020-04-27
Australia/VIC128/2020	ncov	EPI_ISL_419730	?	2020-03-20	Oceania	Australia	Victoria		Oceania	Australia	Victoria	genome	29891	Human	27	Male	Microbiological Diagnostic Unit Public Health Laboratory	Microbiological Diagnostic Unit Public Health Laboratory	Seemann T. et al	https://www.gisaid.org	?	2020-04-03
Australia/VIC129/2020	ncov	EPI_ISL_419732	?	2020-03-21	Oceania	Australia	Victoria		Oceania	Australia	Victoria	genome	29872	Human	28	Female	Microbiological Diagnostic Unit Public Health Laboratory	Microbiological Diagnostic Unit Public Health Laboratory	Seemann T. et al	https://www.gisaid.org	?	2020-04-03
Australia/VIC130/2020	ncov	EPI_ISL_419823	?	2020-03-21	Oceania	Australia	Victoria		Oceania	Australia	Victoria	genome	29901	Human	74	Male	Microbiological Diagnostic Unit Public Health Laboratory	Microbiological Diagnostic Unit Public Health Laboratory	Seemann T. et al	https://www.gisaid.org	?	2020-04-03
Australia/VIC131/2020	ncov	EPI_ISL_419824	?	2020-03-21	Oceania	Australia	Victoria		Oceania	Australia	Victoria	genome	29899	Human	56	Male	Microbiological Diagnostic Unit Public Health Laboratory	Microbiological Diagnostic Unit Public Health Laboratory	Seemann T. et al	https://www.gisaid.org	?	2020-04-03
Australia/VIC1315/2020	ncov	EPI_ISL_430689	?	2020-04-11	Oceania	Australia	Victoria		Oceania	Australia	Victoria	genome	29903	Human	27	Male	Victorian Infectious Diseases Reference Laboratory (VIDRL)	Microbiological Diagnostic Unit Public Health Laboratory and Victorian Infectious Diseases Reference Laboratory, The Peter Doherty Institute for Infection and Immunity	Caly L. et al	https://www.gisaid.org	?	2020-04-27
Australia/VIC1316/2020	ncov	EPI_ISL_430690	?	2020-04-11	Oceania	Australia	Victoria		Oceania	Australia	Victoria	genome	29903	Human	74	Male	Victorian Infectious Diseases Reference Laboratory (VIDRL)	Microbiological Diagnostic Unit Public Health Laboratory and Victorian Infectious Diseases Reference Laboratory, The Peter Doherty Institute for Infection and Immunity	Caly L. et al	https://www.gisaid.org	?	2020-04-27
Australia/VIC132/2020	ncov	EPI_ISL_419825	?	2020-03-22	Oceania	Australia	Victoria		Oceania	Australia	Victoria	genome	29891	Human	59	Female	Microbiological Diagnostic Unit Public Health Laboratory	Microbiological Diagnostic Unit Public Health Laboratory	Seemann T. et al	https://www.gisaid.org	?	2020-04-03
Australia/VIC1334/2020	ncov	EPI_ISL_430682	?	2020-04-13	Oceania	Australia	Victoria		Oceania	Australia	Victoria	genome	29903	Human	72	Male	Microbiological Diagnostic Unit Public Health Laboratory	Microbiological Diagnostic Unit Public Health Laboratory	Seemann T. et al	https://www.gisaid.org	?	2020-04-27
Australia/VIC134/2020	ncov	EPI_ISL_419827	?	2020-03-22	Oceania	Australia	Victoria		Oceania	Australia	Victoria	genome	29899	Human	21	Female	Microbiological Diagnostic Unit Public Health Laboratory	Microbiological Diagnostic Unit Public Health Laboratory	Seemann T. et al	https://www.gisaid.org	?	2020-04-03
Australia/VIC1355/2020	ncov	EPI_ISL_430638	?	2020-04-09	Oceania	Australia	Victoria		Oceania	Australia	Victoria	genome	29903	Human	53	Female	Victorian Infectious Diseases Reference Laboratory (VIDRL)	Microbiological Diagnostic Unit Public Health Laboratory and Victorian Infectious Diseases Reference Laboratory, The Peter Doherty Institute for Infection and Immunity	Caly L. et al	https://www.gisaid.org	?	2020-04-27
Australia/VIC136/2020	ncov	EPI_ISL_419829	?	2020-03-22	Oceania	Australia	Victoria		Oceania	Australia	Victoria	genome	29890	Human	67	Male	Microbiological Diagnostic Unit Public Health Laboratory	Microbiological Diagnostic Unit Public Health Laboratory	Seemann T. et al	https://www.gisaid.org	?	2020-04-03
Australia/VIC137/2020	ncov	EPI_ISL_419830	?	2020-03-22	Oceania	Australia	Victoria		Oceania	Australia	Victoria	genome	29855	Human	63	Female	Microbiological Diagnostic Unit Public Health Laboratory	Microbiological Diagnostic Unit Public Health Laboratory	Seemann T. et al	https://www.gisaid.org	?	2020-04-03
Australia/VIC138/2020	ncov	EPI_ISL_419834	?	2020-02-23	Oceania	Australia	Victoria		Oceania	Australia	Victoria	genome	29899	Human	79	?	Victorian Infectious Diseases Reference Laboratory (VIDRL)	Victorian Infectious Diseases Reference Laboratory and Microbiological Diagnostic Unit Public Health Laboratory, Doherty Institute	Caly L. et al	https://www.gisaid.org	?	2020-04-03
Australia/VIC139/2020	ncov	EPI_ISL_419836	?	2020-03-15	Oceania	Australia	Victoria		Oceania	Australia	Victoria	genome	29887	Human	69	Male	Victorian Infectious Diseases Reference Laboratory (VIDRL)	Victorian Infectious Diseases Reference Laboratory and Microbiological Diagnostic Unit Public Health Laboratory, Doherty Institute	Caly L. et al	https://www.gisaid.org	?	2020-04-03
Australia/VIC140/2020	ncov	EPI_ISL_419837	?	2020-03-16	Oceania	Australia	Victoria		Oceania	Australia	Victoria	genome	29898	Human	43	?	Victorian Infectious Diseases Reference Laboratory (VIDRL)	Victorian Infectious Diseases Reference Laboratory and Microbiological Diagnostic Unit Public Health Laboratory, Doherty Institute	Caly L. et al	https://www.gisaid.org	?	2020-04-03
Australia/VIC141/2020	ncov	EPI_ISL_419838	?	2020-03-16	Oceania	Australia	Victoria		Oceania	Australia	Victoria	genome	29902	Human	51	Male	Victorian Infectious Diseases Reference Laboratory (VIDRL)	Victorian Infectious Diseases Reference Laboratory and Microbiological Diagnostic Unit Public Health Laboratory, Doherty Institute	Caly L. et al	https://www.gisaid.org	?	2020-04-03
Australia/VIC142/2020	ncov	EPI_ISL_419839	?	2020-03-16	Oceania	Australia	Victoria		Oceania	Australia	Victoria	genome	29902	Human	18	Female	Victorian Infectious Diseases Reference Laboratory (VIDRL)	Victorian Infectious Diseases Reference Laboratory and Microbiological Diagnostic Unit Public Health Laboratory, Doherty Institute	Caly L. et al	https://www.gisaid.org	?	2020-04-03
Australia/VIC143/2020	ncov	EPI_ISL_419840	?	2020-03-16	Oceania	Australia	Victoria		Oceania	Australia	Victoria	genome	29899	Human	54	Male	Victorian Infectious Diseases Reference Laboratory (VIDRL)	Victorian Infectious Diseases Reference Laboratory and Microbiological Diagnostic Unit Public Health Laboratory, Doherty Institute	Caly L. et al	https://www.gisaid.org	?	2020-04-03
Australia/VIC144/2020	ncov	EPI_ISL_419841	?	2020-03-17	Oceania	Australia	Victoria		Oceania	Australia	Victoria	genome	29865	Human	27	Female	Victorian Infectious Diseases Reference Laboratory (VIDRL)	Victorian Infectious Diseases Reference Laboratory and Microbiological Diagnostic Unit Public Health Laboratory, Doherty Institute	Caly L. et al	https://www.gisaid.org	?	2020-04-03
Australia/VIC145/2020	ncov	EPI_ISL_419842	?	2020-03-17	Oceania	Australia	Victoria		Oceania	Australia	Victoria	genome	29901	Human	35	Male	Victorian Infectious Diseases Reference Laboratory (VIDRL)	Victorian Infectious Diseases Reference Laboratory and Microbiological Diagnostic Unit Public Health Laboratory, Doherty Institute	Caly L. et al	https://www.gisaid.org	?	2020-04-03
Australia/VIC147/2020	ncov	EPI_ISL_419844	?	2020-03-17	Oceania	Australia	Victoria		Oceania	Australia	Victoria	genome	29894	Human	25	Male	Victorian Infectious Diseases Reference Laboratory (VIDRL)	Victorian Infectious Diseases Reference Laboratory and Microbiological Diagnostic Unit Public Health Laboratory, Doherty Institute	Caly L. et al	https://www.gisaid.org	?	2020-04-03
Australia/VIC148/2020	ncov	EPI_ISL_419845	?	2020-03-17	Oceania	Australia	Victoria		Oceania	Australia	Victoria	genome	29895	Human	30	Female	Victorian Infectious Diseases Reference Laboratory (VIDRL)	Victorian Infectious Diseases Reference Laboratory and Microbiological Diagnostic Unit Public Health Laboratory, Doherty Institute	Caly L. et al	https://www.gisaid.org	?	2020-04-03
Australia/VIC149/2020	ncov	EPI_ISL_419846	?	2020-03-17	Oceania	Australia	Victoria		Oceania	Australia	Victoria	genome	29865	Human	46	Male	Victorian Infectious Diseases Reference Laboratory (VIDRL)	Victorian Infectious Diseases Reference Laboratory and Microbiological Diagnostic Unit Public Health Laboratory, Doherty Institute	Caly L. et al	https://www.gisaid.org	?	2020-04-03
Australia/VIC151/2020	ncov	EPI_ISL_419848	?	2020-03-17	Oceania	Australia	Victoria		Oceania	Australia	Victoria	genome	29865	Human	23	Male	Victorian Infectious Diseases Reference Laboratory (VIDRL)	Victorian Infectious Diseases Reference Laboratory and Microbiological Diagnostic Unit Public Health Laboratory, Doherty Institute	Caly L. et al	https://www.gisaid.org	?	2020-04-03
Australia/VIC152/2020	ncov	EPI_ISL_419849	?	2020-03-17	Oceania	Australia	Victoria		Oceania	Australia	Victoria	genome	29887	Human	23	Male	Victorian Infectious Diseases Reference Laboratory (VIDRL)	Victorian Infectious Diseases Reference Laboratory and Microbiological Diagnostic Unit Public Health Laboratory, Doherty Institute	Caly L. et al	https://www.gisaid.org	?	2020-04-03
Australia/VIC153/2020	ncov	EPI_ISL_419850	?	2020-03-17	Oceania	Australia	Victoria		Oceania	Australia	Victoria	genome	29902	Human	45	Female	Victorian Infectious Diseases Reference Laboratory (VIDRL)	Victorian Infectious Diseases Reference Laboratory and Microbiological Diagnostic Unit Public Health Laboratory, Doherty Institute	Caly L. et al	https://www.gisaid.org	?	2020-04-03
Australia/VIC154/2020	ncov	EPI_ISL_419851	?	2020-03-17	Oceania	Australia	Victoria		Oceania	Australia	Victoria	genome	29865	Human	39	Male	Victorian Infectious Diseases Reference Laboratory (VIDRL)	Victorian Infectious Diseases Reference Laboratory and Microbiological Diagnostic Unit Public Health Laboratory, Doherty Institute	Caly L. et al	https://www.gisaid.org	?	2020-04-03
Australia/VIC155/2020	ncov	EPI_ISL_419852	?	2020-03-17	Oceania	Australia	Victoria		Oceania	Australia	Victoria	genome	29895	Human	50	Female	Victorian Infectious Diseases Reference Laboratory (VIDRL)	Victorian Infectious Diseases Reference Laboratory and Microbiological Diagnostic Unit Public Health Laboratory, Doherty Institute	Caly L. et al	https://www.gisaid.org	?	2020-04-03
Australia/VIC156/2020	ncov	EPI_ISL_419853	?	2020-03-17	Oceania	Australia	Victoria		Oceania	Australia	Victoria	genome	29865	Human	64	Female	Victorian Infectious Diseases Reference Laboratory (VIDRL)	Victorian Infectious Diseases Reference Laboratory and Microbiological Diagnostic Unit Public Health Laboratory, Doherty Institute	Caly L. et al	https://www.gisaid.org	?	2020-04-03
Australia/VIC157/2020	ncov	EPI_ISL_419854	?	2020-03-17	Oceania	Australia	Victoria		Oceania	Australia	Victoria	genome	29899	Human	40	Female	Victorian Infectious Diseases Reference Laboratory (VIDRL)	Victorian Infectious Diseases Reference Laboratory and Microbiological Diagnostic Unit Public Health Laboratory, Doherty Institute	Caly L. et al	https://www.gisaid.org	?	2020-04-03
Australia/VIC158/2020	ncov	EPI_ISL_419855	?	2020-03-18	Oceania	Australia	Victoria		Oceania	Australia	Victoria	genome	29902	Human	60	?	Victorian Infectious Diseases Reference Laboratory (VIDRL)	Victorian Infectious Diseases Reference Laboratory and Microbiological Diagnostic Unit Public Health Laboratory, Doherty Institute	Caly L. et al	https://www.gisaid.org	?	2020-04-03
Australia/VIC159/2020	ncov	EPI_ISL_419856	?	2020-03-18	Oceania	Australia	Victoria		Oceania	Australia	Victoria	genome	29864	Human	57	Male	Victorian Infectious Diseases Reference Laboratory (VIDRL)	Victorian Infectious Diseases Reference Laboratory and Microbiological Diagnostic Unit Public Health Laboratory, Doherty Institute	Caly L. et al	https://www.gisaid.org	?	2020-04-03
Australia/VIC160/2020	ncov	EPI_ISL_419857	?	2020-03-18	Oceania	Australia	Victoria		Oceania	Australia	Victoria	genome	29896	Human	23	Male	Victorian Infectious Diseases Reference Laboratory (VIDRL)	Victorian Infectious Diseases Reference Laboratory and Microbiological Diagnostic Unit Public Health Laboratory, Doherty Institute	Caly L. et al	https://www.gisaid.org	?	2020-04-03
Australia/VIC162/2020	ncov	EPI_ISL_419859	?	2020-03-18	Oceania	Australia	Victoria		Oceania	Australia	Victoria	genome	29900	Human	59	Male	Victorian Infectious Diseases Reference Laboratory (VIDRL)	Victorian Infectious Diseases Reference Laboratory and Microbiological Diagnostic Unit Public Health Laboratory, Doherty Institute	Caly L. et al	https://www.gisaid.org	?	2020-04-03
Australia/VIC163/2020	ncov	EPI_ISL_419860	?	2020-03-18	Oceania	Australia	Victoria		Oceania	Australia	Victoria	genome	29900	Human	26	Male	Victorian Infectious Diseases Reference Laboratory (VIDRL)	Victorian Infectious Diseases Reference Laboratory and Microbiological Diagnostic Unit Public Health Laboratory, Doherty Institute	Caly L. et al	https://www.gisaid.org	?	2020-04-03
Australia/VIC164/2020	ncov	EPI_ISL_419861	?	2020-03-18	Oceania	Australia	Victoria		Oceania	Australia	Victoria	genome	29894	Human	37	?	Victorian Infectious Diseases Reference Laboratory (VIDRL)	Victorian Infectious Diseases Reference Laboratory and Microbiological Diagnostic Unit Public Health Laboratory, Doherty Institute	Caly L. et al	https://www.gisaid.org	?	2020-04-03
Australia/VIC165/2020	ncov	EPI_ISL_419862	?	2020-03-18	Oceania	Australia	Victoria		Oceania	Australia	Victoria	genome	29873	Human	60	Male	Victorian Infectious Diseases Reference Laboratory (VIDRL)	Victorian Infectious Diseases Reference Laboratory and Microbiological Diagnostic Unit Public Health Laboratory, Doherty Institute	Caly L. et al	https://www.gisaid.org	?	2020-04-03
Australia/VIC166/2020	ncov	EPI_ISL_419863	?	2020-03-18	Oceania	Australia	Victoria		Oceania	Australia	Victoria	genome	29864	Human	21	Female	Victorian Infectious Diseases Reference Laboratory (VIDRL)	Victorian Infectious Diseases Reference Laboratory and Microbiological Diagnostic Unit Public Health Laboratory, Doherty Institute	Caly L. et al	https://www.gisaid.org	?	2020-04-03
Australia/VIC168/2020	ncov	EPI_ISL_419865	?	2020-03-18	Oceania	Australia	Victoria		Oceania	Australia	Victoria	genome	29891	Human	22	Male	Victorian Infectious Diseases Reference Laboratory (VIDRL)	Victorian Infectious Diseases Reference Laboratory and Microbiological Diagnostic Unit Public Health Laboratory, Doherty Institute	Caly L. et al	https://www.gisaid.org	?	2020-04-03
Australia/VIC169/2020	ncov	EPI_ISL_419866	?	2020-03-18	Oceania	Australia	Victoria		Oceania	Australia	Victoria	genome	29867	Human	65	Male	Victorian Infectious Diseases Reference Laboratory (VIDRL)	Victorian Infectious Diseases Reference Laboratory and Microbiological Diagnostic Unit Public Health Laboratory, Doherty Institute	Caly L. et al	https://www.gisaid.org	?	2020-04-03
Australia/VIC17/2020	ncov	EPI_ISL_419736	?	2020-03-07	Oceania	Australia	Victoria		Oceania	Australia	Victoria	genome	29865	Human	?	Female	Victorian Infectious Diseases Reference Laboratory (VIDRL)	Victorian Infectious Diseases Reference Laboratory and Microbiological Diagnostic Unit Public Health Laboratory, Doherty Institute	Caly L. et al	https://www.gisaid.org	?	2020-04-03
Australia/VIC171/2020	ncov	EPI_ISL_419868	?	2020-03-18	Oceania	Australia	Victoria		Oceania	Australia	Victoria	genome	29849	Human	63	Male	Victorian Infectious Diseases Reference Laboratory (VIDRL)	Victorian Infectious Diseases Reference Laboratory and Microbiological Diagnostic Unit Public Health Laboratory, Doherty Institute	Caly L. et al	https://www.gisaid.org	?	2020-04-03
Australia/VIC172/2020	ncov	EPI_ISL_419869	?	2020-03-18	Oceania	Australia	Victoria		Oceania	Australia	Victoria	genome	29891	Human	49	Female	Victorian Infectious Diseases Reference Laboratory (VIDRL)	Victorian Infectious Diseases Reference Laboratory and Microbiological Diagnostic Unit Public Health Laboratory, Doherty Institute	Caly L. et al	https://www.gisaid.org	?	2020-04-03
Australia/VIC173/2020	ncov	EPI_ISL_419870	?	2020-03-18	Oceania	Australia	Victoria		Oceania	Australia	Victoria	genome	29893	Human	57	Female	Victorian Infectious Diseases Reference Laboratory (VIDRL)	Victorian Infectious Diseases Reference Laboratory and Microbiological Diagnostic Unit Public Health Laboratory, Doherty Institute	Caly L. et al	https://www.gisaid.org	?	2020-04-03
Australia/VIC174/2020	ncov	EPI_ISL_419871	?	2020-03-18	Oceania	Australia	Victoria		Oceania	Australia	Victoria	genome	29892	Human	69	Male	Victorian Infectious Diseases Reference Laboratory (VIDRL)	Victorian Infectious Diseases Reference Laboratory and Microbiological Diagnostic Unit Public Health Laboratory, Doherty Institute	Caly L. et al	https://www.gisaid.org	?	2020-04-03
Australia/VIC176/2020	ncov	EPI_ISL_419873	?	2020-03-18	Oceania	Australia	Victoria		Oceania	Australia	Victoria	genome	29897	Human	62	Male	Victorian Infectious Diseases Reference Laboratory (VIDRL)	Victorian Infectious Diseases Reference Laboratory and Microbiological Diagnostic Unit Public Health Laboratory, Doherty Institute	Caly L. et al	https://www.gisaid.org	?	2020-04-03
Australia/VIC178/2020	ncov	EPI_ISL_419875	?	2020-03-18	Oceania	Australia	Victoria		Oceania	Australia	Victoria	genome	29901	Human	68	Female	Victorian Infectious Diseases Reference Laboratory (VIDRL)	Victorian Infectious Diseases Reference Laboratory and Microbiological Diagnostic Unit Public Health Laboratory, Doherty Institute	Caly L. et al	https://www.gisaid.org	?	2020-04-03
Australia/VIC180/2020	ncov	EPI_ISL_419877	?	2020-03-19	Oceania	Australia	Victoria		Oceania	Australia	Victoria	genome	29902	Human	24	?	Victorian Infectious Diseases Reference Laboratory (VIDRL)	Victorian Infectious Diseases Reference Laboratory and Microbiological Diagnostic Unit Public Health Laboratory, Doherty Institute	Caly L. et al	https://www.gisaid.org	?	2020-04-03
Australia/VIC181/2020	ncov	EPI_ISL_419878	?	2020-03-19	Oceania	Australia	Victoria		Oceania	Australia	Victoria	genome	29903	Human	29	Male	Victorian Infectious Diseases Reference Laboratory (VIDRL)	Victorian Infectious Diseases Reference Laboratory and Microbiological Diagnostic Unit Public Health Laboratory, Doherty Institute	Caly L. et al	https://www.gisaid.org	?	2020-04-03
Australia/VIC182/2020	ncov	EPI_ISL_450212	?	2020-03-19	Oceania	Australia	Victoria		Oceania	Australia	Victoria	genome	29782	Human	?	?	unknown	Microbiological Diagnostic Unit Public Health Laboratory (MDU-PHL) and Victorian Infectious Disease Reference Laboratory (VIDRL)	Seemann et al	https://www.gisaid.org	?	2020-05-11
Australia/VIC183/2020	ncov	EPI_ISL_419879	?	2020-03-19	Oceania	Australia	Victoria		Oceania	Australia	Victoria	genome	29865	Human	31	Male	Victorian Infectious Diseases Reference Laboratory (VIDRL)	Victorian Infectious Diseases Reference Laboratory and Microbiological Diagnostic Unit Public Health Laboratory, Doherty Institute	Caly L. et al	https://www.gisaid.org	?	2020-04-03
Australia/VIC184/2020	ncov	EPI_ISL_419880	?	2020-03-19	Oceania	Australia	Victoria		Oceania	Australia	Victoria	genome	29901	Human	64	Female	Victorian Infectious Diseases Reference Laboratory (VIDRL)	Victorian Infectious Diseases Reference Laboratory and Microbiological Diagnostic Unit Public Health Laboratory, Doherty Institute	Caly L. et al	https://www.gisaid.org	?	2020-04-03
Australia/VIC185/2020	ncov	EPI_ISL_419881	?	2020-03-19	Oceania	Australia	Victoria		Oceania	Australia	Victoria	genome	29891	Human	34	Male	Victorian Infectious Diseases Reference Laboratory (VIDRL)	Victorian Infectious Diseases Reference Laboratory and Microbiological Diagnostic Unit Public Health Laboratory, Doherty Institute	Caly L. et al	https://www.gisaid.org	?	2020-04-03
Australia/VIC186/2020	ncov	EPI_ISL_419882	?	2020-03-19	Oceania	Australia	Victoria		Oceania	Australia	Victoria	genome	29893	Human	21	Male	Victorian Infectious Diseases Reference Laboratory (VIDRL)	Victorian Infectious Diseases Reference Laboratory and Microbiological Diagnostic Unit Public Health Laboratory, Doherty Institute	Caly L. et al	https://www.gisaid.org	?	2020-04-03
Australia/VIC187/2020	ncov	EPI_ISL_419883	?	2020-03-19	Oceania	Australia	Victoria		Oceania	Australia	Victoria	genome	29899	Human	22	Female	Victorian Infectious Diseases Reference Laboratory (VIDRL)	Victorian Infectious Diseases Reference Laboratory and Microbiological Diagnostic Unit Public Health Laboratory, Doherty Institute	Caly L. et al	https://www.gisaid.org	?	2020-04-03
Australia/VIC188/2020	ncov	EPI_ISL_419884	?	2020-03-19	Oceania	Australia	Victoria		Oceania	Australia	Victoria	genome	29865	Human	28	Male	Victorian Infectious Diseases Reference Laboratory (VIDRL)	Victorian Infectious Diseases Reference Laboratory and Microbiological Diagnostic Unit Public Health Laboratory, Doherty Institute	Caly L. et al	https://www.gisaid.org	?	2020-04-03
Australia/VIC189/2020	ncov	EPI_ISL_419885	?	2020-03-19	Oceania	Australia	Victoria		Oceania	Australia	Victoria	genome	29865	Human	37	Male	Victorian Infectious Diseases Reference Laboratory (VIDRL)	Victorian Infectious Diseases Reference Laboratory and Microbiological Diagnostic Unit Public Health Laboratory, Doherty Institute	Caly L. et al	https://www.gisaid.org	?	2020-04-03
Australia/VIC190/2020	ncov	EPI_ISL_419886	?	2020-03-19	Oceania	Australia	Victoria		Oceania	Australia	Victoria	genome	29865	Human	29	Female	Victorian Infectious Diseases Reference Laboratory (VIDRL)	Victorian Infectious Diseases Reference Laboratory and Microbiological Diagnostic Unit Public Health Laboratory, Doherty Institute	Caly L. et al	https://www.gisaid.org	?	2020-04-03
Australia/VIC191/2020	ncov	EPI_ISL_419887	?	2020-03-19	Oceania	Australia	Victoria		Oceania	Australia	Victoria	genome	29902	Human	41	Male	Victorian Infectious Diseases Reference Laboratory (VIDRL)	Victorian Infectious Diseases Reference Laboratory and Microbiological Diagnostic Unit Public Health Laboratory, Doherty Institute	Caly L. et al	https://www.gisaid.org	?	2020-04-03
Australia/VIC192/2020	ncov	EPI_ISL_419888	?	2020-03-19	Oceania	Australia	Victoria		Oceania	Australia	Victoria	genome	29894	Human	57	Male	Victorian Infectious Diseases Reference Laboratory (VIDRL)	Victorian Infectious Diseases Reference Laboratory and Microbiological Diagnostic Unit Public Health Laboratory, Doherty Institute	Caly L. et al	https://www.gisaid.org	?	2020-04-03
Australia/VIC193/2020	ncov	EPI_ISL_419889	?	2020-03-19	Oceania	Australia	Victoria		Oceania	Australia	Victoria	genome	29856	Human	32	Male	Victorian Infectious Diseases Reference Laboratory (VIDRL)	Victorian Infectious Diseases Reference Laboratory and Microbiological Diagnostic Unit Public Health Laboratory, Doherty Institute	Caly L. et al	https://www.gisaid.org	?	2020-04-03
Australia/VIC194/2020	ncov	EPI_ISL_419890	?	2020-03-19	Oceania	Australia	Victoria		Oceania	Australia	Victoria	genome	29901	Human	31	Male	Victorian Infectious Diseases Reference Laboratory (VIDRL)	Victorian Infectious Diseases Reference Laboratory and Microbiological Diagnostic Unit Public Health Laboratory, Doherty Institute	Caly L. et al	https://www.gisaid.org	?	2020-04-03
Australia/VIC196/2020	ncov	EPI_ISL_419892	?	2020-03-19	Oceania	Australia	Victoria		Oceania	Australia	Victoria	genome	29899	Human	25	Male	Victorian Infectious Diseases Reference Laboratory (VIDRL)	Victorian Infectious Diseases Reference Laboratory and Microbiological Diagnostic Unit Public Health Laboratory, Doherty Institute	Caly L. et al	https://www.gisaid.org	?	2020-04-03
Australia/VIC198/2020	ncov	EPI_ISL_419894	?	2020-03-19	Oceania	Australia	Victoria		Oceania	Australia	Victoria	genome	29899	Human	54	Male	Victorian Infectious Diseases Reference Laboratory (VIDRL)	Victorian Infectious Diseases Reference Laboratory and Microbiological Diagnostic Unit Public Health Laboratory, Doherty Institute	Caly L. et al	https://www.gisaid.org	?	2020-04-03
Australia/VIC199/2020	ncov	EPI_ISL_419895	?	2020-03-19	Oceania	Australia	Victoria		Oceania	Australia	Victoria	genome	29865	Human	67	Female	Victorian Infectious Diseases Reference Laboratory (VIDRL)	Victorian Infectious Diseases Reference Laboratory and Microbiological Diagnostic Unit Public Health Laboratory, Doherty Institute	Caly L. et al	https://www.gisaid.org	?	2020-04-03
Australia/VIC20/2020	ncov	EPI_ISL_419741	?	2020-03-08	Oceania	Australia	Victoria		Oceania	Australia	Victoria	genome	29884	Human	20	Female	Victorian Infectious Diseases Reference Laboratory (VIDRL)	Victorian Infectious Diseases Reference Laboratory and Microbiological Diagnostic Unit Public Health Laboratory, Doherty Institute	Caly L. et al	https://www.gisaid.org	?	2020-04-03
Australia/VIC201/2020	ncov	EPI_ISL_419896	?	2020-03-19	Oceania	Australia	Victoria		Oceania	Australia	Victoria	genome	29865	Human	27	Male	Victorian Infectious Diseases Reference Laboratory (VIDRL)	Victorian Infectious Diseases Reference Laboratory and Microbiological Diagnostic Unit Public Health Laboratory, Doherty Institute	Caly L. et al	https://www.gisaid.org	?	2020-04-03
Australia/VIC202/2020	ncov	EPI_ISL_419897	?	2020-03-19	Oceania	Australia	Victoria		Oceania	Australia	Victoria	genome	29887	Human	50	Male	Victorian Infectious Diseases Reference Laboratory (VIDRL)	Victorian Infectious Diseases Reference Laboratory and Microbiological Diagnostic Unit Public Health Laboratory, Doherty Institute	Caly L. et al	https://www.gisaid.org	?	2020-04-03
Australia/VIC203/2020	ncov	EPI_ISL_419898	?	2020-03-19	Oceania	Australia	Victoria		Oceania	Australia	Victoria	genome	29901	Human	25	Female	Victorian Infectious Diseases Reference Laboratory (VIDRL)	Victorian Infectious Diseases Reference Laboratory and Microbiological Diagnostic Unit Public Health Laboratory, Doherty Institute	Caly L. et al	https://www.gisaid.org	?	2020-04-03
Australia/VIC204/2020	ncov	EPI_ISL_419899	?	2020-03-19	Oceania	Australia	Victoria		Oceania	Australia	Victoria	genome	29894	Human	69	Male	Victorian Infectious Diseases Reference Laboratory (VIDRL)	Victorian Infectious Diseases Reference Laboratory and Microbiological Diagnostic Unit Public Health Laboratory, Doherty Institute	Caly L. et al	https://www.gisaid.org	?	2020-04-03
Australia/VIC205/2020	ncov	EPI_ISL_419900	?	2020-03-19	Oceania	Australia	Victoria		Oceania	Australia	Victoria	genome	29865	Human	49	Female	Victorian Infectious Diseases Reference Laboratory (VIDRL)	Victorian Infectious Diseases Reference Laboratory and Microbiological Diagnostic Unit Public Health Laboratory, Doherty Institute	Caly L. et al	https://www.gisaid.org	?	2020-04-03
Australia/VIC207/2020	ncov	EPI_ISL_419902	?	2020-03-19	Oceania	Australia	Victoria		Oceania	Australia	Victoria	genome	29899	Human	56	Male	Victorian Infectious Diseases Reference Laboratory (VIDRL)	Victorian Infectious Diseases Reference Laboratory and Microbiological Diagnostic Unit Public Health Laboratory, Doherty Institute	Caly L. et al	https://www.gisaid.org	?	2020-04-03
Australia/VIC208/2020	ncov	EPI_ISL_419903	?	2020-03-20	Oceania	Australia	Victoria		Oceania	Australia	Victoria	genome	29899	Human	56	Female	Victorian Infectious Diseases Reference Laboratory (VIDRL)	Victorian Infectious Diseases Reference Laboratory and Microbiological Diagnostic Unit Public Health Laboratory, Doherty Institute	Caly L. et al	https://www.gisaid.org	?	2020-04-03
Australia/VIC209/2020	ncov	EPI_ISL_419904	?	2020-03-20	Oceania	Australia	Victoria		Oceania	Australia	Victoria	genome	29865	Human	27	Female	Victorian Infectious Diseases Reference Laboratory (VIDRL)	Victorian Infectious Diseases Reference Laboratory and Microbiological Diagnostic Unit Public Health Laboratory, Doherty Institute	Caly L. et al	https://www.gisaid.org	?	2020-04-03
Australia/VIC21/2020	ncov	EPI_ISL_419740	?	2020-03-09	Oceania	Australia	Victoria		Oceania	Australia	Victoria	genome	29899	Human	51	Female	Victorian Infectious Diseases Reference Laboratory (VIDRL)	Victorian Infectious Diseases Reference Laboratory and Microbiological Diagnostic Unit Public Health Laboratory, Doherty Institute	Caly L. et al	https://www.gisaid.org	?	2020-04-03
Australia/VIC210/2020	ncov	EPI_ISL_419905	?	2020-03-20	Oceania	Australia	Victoria		Oceania	Australia	Victoria	genome	29887	Human	28	Female	Victorian Infectious Diseases Reference Laboratory (VIDRL)	Victorian Infectious Diseases Reference Laboratory and Microbiological Diagnostic Unit Public Health Laboratory, Doherty Institute	Caly L. et al	https://www.gisaid.org	?	2020-04-03
Australia/VIC211/2020	ncov	EPI_ISL_419906	?	2020-03-20	Oceania	Australia	Victoria		Oceania	Australia	Victoria	genome	29899	Human	26	?	Victorian Infectious Diseases Reference Laboratory (VIDRL)	Victorian Infectious Diseases Reference Laboratory and Microbiological Diagnostic Unit Public Health Laboratory, Doherty Institute	Caly L. et al	https://www.gisaid.org	?	2020-04-03
Australia/VIC212/2020	ncov	EPI_ISL_419907	?	2020-03-20	Oceania	Australia	Victoria		Oceania	Australia	Victoria	genome	29865	Human	27	Female	Victorian Infectious Diseases Reference Laboratory (VIDRL)	Victorian Infectious Diseases Reference Laboratory and Microbiological Diagnostic Unit Public Health Laboratory, Doherty Institute	Caly L. et al	https://www.gisaid.org	?	2020-04-03
Australia/VIC213/2020	ncov	EPI_ISL_419908	?	2020-03-20	Oceania	Australia	Victoria		Oceania	Australia	Victoria	genome	29866	Human	24	Male	Victorian Infectious Diseases Reference Laboratory (VIDRL)	Victorian Infectious Diseases Reference Laboratory and Microbiological Diagnostic Unit Public Health Laboratory, Doherty Institute	Caly L. et al	https://www.gisaid.org	?	2020-04-03
Australia/VIC214/2020	ncov	EPI_ISL_419909	?	2020-03-20	Oceania	Australia	Victoria		Oceania	Australia	Victoria	genome	29902	Human	45	Male	Victorian Infectious Diseases Reference Laboratory (VIDRL)	Victorian Infectious Diseases Reference Laboratory and Microbiological Diagnostic Unit Public Health Laboratory, Doherty Institute	Caly L. et al	https://www.gisaid.org	?	2020-04-03
Australia/VIC215/2020	ncov	EPI_ISL_419910	?	2020-03-20	Oceania	Australia	Victoria		Oceania	Australia	Victoria	genome	29875	Human	48	?	Victorian Infectious Diseases Reference Laboratory (VIDRL)	Victorian Infectious Diseases Reference Laboratory and Microbiological Diagnostic Unit Public Health Laboratory, Doherty Institute	Caly L. et al	https://www.gisaid.org	?	2020-04-03
Australia/VIC216/2020	ncov	EPI_ISL_419911	?	2020-03-20	Oceania	Australia	Victoria		Oceania	Australia	Victoria	genome	29865	Human	49	Male	Victorian Infectious Diseases Reference Laboratory (VIDRL)	Victorian Infectious Diseases Reference Laboratory and Microbiological Diagnostic Unit Public Health Laboratory, Doherty Institute	Caly L. et al	https://www.gisaid.org	?	2020-04-03
Australia/VIC217/2020	ncov	EPI_ISL_419912	?	2020-03-20	Oceania	Australia	Victoria		Oceania	Australia	Victoria	genome	29901	Human	65	?	Victorian Infectious Diseases Reference Laboratory (VIDRL)	Victorian Infectious Diseases Reference Laboratory and Microbiological Diagnostic Unit Public Health Laboratory, Doherty Institute	Caly L. et al	https://www.gisaid.org	?	2020-04-03
Australia/VIC218/2020	ncov	EPI_ISL_419913	?	2020-03-20	Oceania	Australia	Victoria		Oceania	Australia	Victoria	genome	29866	Human	28	Female	Victorian Infectious Diseases Reference Laboratory (VIDRL)	Victorian Infectious Diseases Reference Laboratory and Microbiological Diagnostic Unit Public Health Laboratory, Doherty Institute	Caly L. et al	https://www.gisaid.org	?	2020-04-03
Australia/VIC219/2020	ncov	EPI_ISL_419914	?	2020-03-20	Oceania	Australia	Victoria		Oceania	Australia	Victoria	genome	29898	Human	19	Female	Victorian Infectious Diseases Reference Laboratory (VIDRL)	Victorian Infectious Diseases Reference Laboratory and Microbiological Diagnostic Unit Public Health Laboratory, Doherty Institute	Caly L. et al	https://www.gisaid.org	?	2020-04-03
Australia/VIC22/2020	ncov	EPI_ISL_419742	?	2020-03-09	Oceania	Australia	Victoria		Oceania	Australia	Victoria	genome	29868	Human	54	Male	Victorian Infectious Diseases Reference Laboratory (VIDRL)	Victorian Infectious Diseases Reference Laboratory and Microbiological Diagnostic Unit Public Health Laboratory, Doherty Institute	Caly L. et al	https://www.gisaid.org	?	2020-04-03
Australia/VIC221/2020	ncov	EPI_ISL_419916	?	2020-03-20	Oceania	Australia	Victoria		Oceania	Australia	Victoria	genome	29860	Human	40	Male	Victorian Infectious Diseases Reference Laboratory (VIDRL)	Victorian Infectious Diseases Reference Laboratory and Microbiological Diagnostic Unit Public Health Laboratory, Doherty Institute	Caly L. et al	https://www.gisaid.org	?	2020-04-03
Australia/VIC222/2020	ncov	EPI_ISL_419917	?	2020-03-20	Oceania	Australia	Victoria		Oceania	Australia	Victoria	genome	29903	Human	74	Male	Victorian Infectious Diseases Reference Laboratory (VIDRL)	Victorian Infectious Diseases Reference Laboratory and Microbiological Diagnostic Unit Public Health Laboratory, Doherty Institute	Caly L. et al	https://www.gisaid.org	?	2020-04-03
Australia/VIC223/2020	ncov	EPI_ISL_419918	?	2020-03-20	Oceania	Australia	Victoria		Oceania	Australia	Victoria	genome	29900	Human	59	Male	Victorian Infectious Diseases Reference Laboratory (VIDRL)	Victorian Infectious Diseases Reference Laboratory and Microbiological Diagnostic Unit Public Health Laboratory, Doherty Institute	Caly L. et al	https://www.gisaid.org	?	2020-04-03
Australia/VIC224/2020	ncov	EPI_ISL_419919	?	2020-03-20	Oceania	Australia	Victoria		Oceania	Australia	Victoria	genome	29867	Human	22	Male	Victorian Infectious Diseases Reference Laboratory (VIDRL)	Victorian Infectious Diseases Reference Laboratory and Microbiological Diagnostic Unit Public Health Laboratory, Doherty Institute	Caly L. et al	https://www.gisaid.org	?	2020-04-03
Australia/VIC225/2020	ncov	EPI_ISL_419920	?	2020-03-20	Oceania	Australia	Victoria		Oceania	Australia	Victoria	genome	29865	Human	63	Male	Victorian Infectious Diseases Reference Laboratory (VIDRL)	Victorian Infectious Diseases Reference Laboratory and Microbiological Diagnostic Unit Public Health Laboratory, Doherty Institute	Caly L. et al	https://www.gisaid.org	?	2020-04-03
Australia/VIC226/2020	ncov	EPI_ISL_419921	?	2020-03-20	Oceania	Australia	Victoria		Oceania	Australia	Victoria	genome	29895	Human	67	Male	Victorian Infectious Diseases Reference Laboratory (VIDRL)	Victorian Infectious Diseases Reference Laboratory and Microbiological Diagnostic Unit Public Health Laboratory, Doherty Institute	Caly L. et al	https://www.gisaid.org	?	2020-04-03
Australia/VIC229/2020	ncov	EPI_ISL_419924	?	2020-03-21	Oceania	Australia	Victoria		Oceania	Australia	Victoria	genome	29898	Human	51	Female	Victorian Infectious Diseases Reference Laboratory (VIDRL)	Victorian Infectious Diseases Reference Laboratory and Microbiological Diagnostic Unit Public Health Laboratory, Doherty Institute	Caly L. et al	https://www.gisaid.org	?	2020-04-03
Australia/VIC23/2020	ncov	EPI_ISL_419743	?	2020-03-09	Oceania	Australia	Victoria		Oceania	Australia	Victoria	genome	29865	Human	48	Male	Victorian Infectious Diseases Reference Laboratory (VIDRL)	Victorian Infectious Diseases Reference Laboratory and Microbiological Diagnostic Unit Public Health Laboratory, Doherty Institute	Caly L. et al	https://www.gisaid.org	?	2020-04-03
Australia/VIC230/2020	ncov	EPI_ISL_419925	?	2020-03-21	Oceania	Australia	Victoria		Oceania	Australia	Victoria	genome	29859	Human	41	Male	Victorian Infectious Diseases Reference Laboratory (VIDRL)	Victorian Infectious Diseases Reference Laboratory and Microbiological Diagnostic Unit Public Health Laboratory, Doherty Institute	Caly L. et al	https://www.gisaid.org	?	2020-04-03
Australia/VIC231/2020	ncov	EPI_ISL_419926	?	2020-03-21	Oceania	Australia	Victoria		Oceania	Australia	Victoria	genome	29899	Human	85	Female	Victorian Infectious Diseases Reference Laboratory (VIDRL)	Victorian Infectious Diseases Reference Laboratory and Microbiological Diagnostic Unit Public Health Laboratory, Doherty Institute	Caly L. et al	https://www.gisaid.org	?	2020-04-03
Australia/VIC232/2020	ncov	EPI_ISL_419927	?	2020-03-21	Oceania	Australia	Victoria		Oceania	Australia	Victoria	genome	29865	Human	69	Male	Victorian Infectious Diseases Reference Laboratory (VIDRL)	Victorian Infectious Diseases Reference Laboratory and Microbiological Diagnostic Unit Public Health Laboratory, Doherty Institute	Caly L. et al	https://www.gisaid.org	?	2020-04-03
Australia/VIC233/2020	ncov	EPI_ISL_419928	?	2020-03-21	Oceania	Australia	Victoria		Oceania	Australia	Victoria	genome	29899	Human	37	Female	Victorian Infectious Diseases Reference Laboratory (VIDRL)	Victorian Infectious Diseases Reference Laboratory and Microbiological Diagnostic Unit Public Health Laboratory, Doherty Institute	Caly L. et al	https://www.gisaid.org	?	2020-04-03
Australia/VIC234/2020	ncov	EPI_ISL_419929	?	2020-03-21	Oceania	Australia	Victoria		Oceania	Australia	Victoria	genome	29865	Human	62	Female	Victorian Infectious Diseases Reference Laboratory (VIDRL)	Victorian Infectious Diseases Reference Laboratory and Microbiological Diagnostic Unit Public Health Laboratory, Doherty Institute	Caly L. et al	https://www.gisaid.org	?	2020-04-03
Australia/VIC236/2020	ncov	EPI_ISL_419931	?	2020-03-21	Oceania	Australia	Victoria		Oceania	Australia	Victoria	genome	29865	Human	45	Female	Victorian Infectious Diseases Reference Laboratory (VIDRL)	Victorian Infectious Diseases Reference Laboratory and Microbiological Diagnostic Unit Public Health Laboratory, Doherty Institute	Caly L. et al	https://www.gisaid.org	?	2020-04-03
Australia/VIC237/2020	ncov	EPI_ISL_419932	?	2020-03-21	Oceania	Australia	Victoria		Oceania	Australia	Victoria	genome	29866	Human	49	Female	Victorian Infectious Diseases Reference Laboratory (VIDRL)	Victorian Infectious Diseases Reference Laboratory and Microbiological Diagnostic Unit Public Health Laboratory, Doherty Institute	Caly L. et al	https://www.gisaid.org	?	2020-04-03
Australia/VIC238/2020	ncov	EPI_ISL_419933	?	2020-03-21	Oceania	Australia	Victoria		Oceania	Australia	Victoria	genome	29900	Human	55	Female	Victorian Infectious Diseases Reference Laboratory (VIDRL)	Victorian Infectious Diseases Reference Laboratory and Microbiological Diagnostic Unit Public Health Laboratory, Doherty Institute	Caly L. et al	https://www.gisaid.org	?	2020-04-03
Australia/VIC239/2020	ncov	EPI_ISL_419934	?	2020-03-21	Oceania	Australia	Victoria		Oceania	Australia	Victoria	genome	29865	Human	26	Female	Victorian Infectious Diseases Reference Laboratory (VIDRL)	Victorian Infectious Diseases Reference Laboratory and Microbiological Diagnostic Unit Public Health Laboratory, Doherty Institute	Caly L. et al	https://www.gisaid.org	?	2020-04-03
Australia/VIC241/2020	ncov	EPI_ISL_419936	?	2020-03-21	Oceania	Australia	Victoria		Oceania	Australia	Victoria	genome	29891	Human	54	Male	Victorian Infectious Diseases Reference Laboratory (VIDRL)	Victorian Infectious Diseases Reference Laboratory and Microbiological Diagnostic Unit Public Health Laboratory, Doherty Institute	Caly L. et al	https://www.gisaid.org	?	2020-04-03
Australia/VIC242/2020	ncov	EPI_ISL_419937	?	2020-03-21	Oceania	Australia	Victoria		Oceania	Australia	Victoria	genome	29891	Human	57	Female	Victorian Infectious Diseases Reference Laboratory (VIDRL)	Victorian Infectious Diseases Reference Laboratory and Microbiological Diagnostic Unit Public Health Laboratory, Doherty Institute	Caly L. et al	https://www.gisaid.org	?	2020-04-03
Australia/VIC243/2020	ncov	EPI_ISL_419938	?	2020-03-21	Oceania	Australia	Victoria		Oceania	Australia	Victoria	genome	29893	Human	57	Female	Victorian Infectious Diseases Reference Laboratory (VIDRL)	Victorian Infectious Diseases Reference Laboratory and Microbiological Diagnostic Unit Public Health Laboratory, Doherty Institute	Caly L. et al	https://www.gisaid.org	?	2020-04-03
Australia/VIC244/2020	ncov	EPI_ISL_419939	?	2020-03-21	Oceania	Australia	Victoria		Oceania	Australia	Victoria	genome	29900	Human	59	Male	Victorian Infectious Diseases Reference Laboratory (VIDRL)	Victorian Infectious Diseases Reference Laboratory and Microbiological Diagnostic Unit Public Health Laboratory, Doherty Institute	Caly L. et al	https://www.gisaid.org	?	2020-04-03
Australia/VIC245/2020	ncov	EPI_ISL_419940	?	2020-03-21	Oceania	Australia	Victoria		Oceania	Australia	Victoria	genome	29899	Human	38	Female	Victorian Infectious Diseases Reference Laboratory (VIDRL)	Victorian Infectious Diseases Reference Laboratory and Microbiological Diagnostic Unit Public Health Laboratory, Doherty Institute	Caly L. et al	https://www.gisaid.org	?	2020-04-03
Australia/VIC246/2020	ncov	EPI_ISL_419941	?	2020-03-21	Oceania	Australia	Victoria		Oceania	Australia	Victoria	genome	29873	Human	45	Male	Victorian Infectious Diseases Reference Laboratory (VIDRL)	Victorian Infectious Diseases Reference Laboratory and Microbiological Diagnostic Unit Public Health Laboratory, Doherty Institute	Caly L. et al	https://www.gisaid.org	?	2020-04-03
Australia/VIC247/2020	ncov	EPI_ISL_419942	?	2020-03-21	Oceania	Australia	Victoria		Oceania	Australia	Victoria	genome	29866	Human	3	?	Victorian Infectious Diseases Reference Laboratory (VIDRL)	Victorian Infectious Diseases Reference Laboratory and Microbiological Diagnostic Unit Public Health Laboratory, Doherty Institute	Caly L. et al	https://www.gisaid.org	?	2020-04-03
Australia/VIC248/2020	ncov	EPI_ISL_419943	?	2020-03-21	Oceania	Australia	Victoria		Oceania	Australia	Victoria	genome	29865	Human	68	Female	Victorian Infectious Diseases Reference Laboratory (VIDRL)	Victorian Infectious Diseases Reference Laboratory and Microbiological Diagnostic Unit Public Health Laboratory, Doherty Institute	Caly L. et al	https://www.gisaid.org	?	2020-04-03
Australia/VIC249/2020	ncov	EPI_ISL_419944	?	2020-03-21	Oceania	Australia	Victoria		Oceania	Australia	Victoria	genome	29899	Human	58	Male	Victorian Infectious Diseases Reference Laboratory (VIDRL)	Victorian Infectious Diseases Reference Laboratory and Microbiological Diagnostic Unit Public Health Laboratory, Doherty Institute	Caly L. et al	https://www.gisaid.org	?	2020-04-03
Australia/VIC25/2020	ncov	EPI_ISL_419744	?	2020-03-10	Oceania	Australia	Victoria		Oceania	Australia	Victoria	genome	29888	Human	62	Female	Victorian Infectious Diseases Reference Laboratory (VIDRL)	Victorian Infectious Diseases Reference Laboratory and Microbiological Diagnostic Unit Public Health Laboratory, Doherty Institute	Caly L. et al	https://www.gisaid.org	?	2020-04-03
Australia/VIC250/2020	ncov	EPI_ISL_419945	?	2020-03-21	Oceania	Australia	Victoria		Oceania	Australia	Victoria	genome	29865	Human	33	Male	Victorian Infectious Diseases Reference Laboratory (VIDRL)	Victorian Infectious Diseases Reference Laboratory and Microbiological Diagnostic Unit Public Health Laboratory, Doherty Institute	Caly L. et al	https://www.gisaid.org	?	2020-04-03
Australia/VIC251/2020	ncov	EPI_ISL_419946	?	2020-03-21	Oceania	Australia	Victoria		Oceania	Australia	Victoria	genome	29899	Human	72	Male	Victorian Infectious Diseases Reference Laboratory (VIDRL)	Victorian Infectious Diseases Reference Laboratory and Microbiological Diagnostic Unit Public Health Laboratory, Doherty Institute	Caly L. et al	https://www.gisaid.org	?	2020-04-03
Australia/VIC252/2020	ncov	EPI_ISL_419947	?	2020-03-21	Oceania	Australia	Victoria		Oceania	Australia	Victoria	genome	29901	Human	63	Female	Victorian Infectious Diseases Reference Laboratory (VIDRL)	Victorian Infectious Diseases Reference Laboratory and Microbiological Diagnostic Unit Public Health Laboratory, Doherty Institute	Caly L. et al	https://www.gisaid.org	?	2020-04-03
Australia/VIC253/2020	ncov	EPI_ISL_419948	?	2020-03-21	Oceania	Australia	Victoria		Oceania	Australia	Victoria	genome	29899	Human	20	?	Victorian Infectious Diseases Reference Laboratory (VIDRL)	Victorian Infectious Diseases Reference Laboratory and Microbiological Diagnostic Unit Public Health Laboratory, Doherty Institute	Caly L. et al	https://www.gisaid.org	?	2020-04-03
Australia/VIC254/2020	ncov	EPI_ISL_419949	?	2020-03-21	Oceania	Australia	Victoria		Oceania	Australia	Victoria	genome	29901	Human	67	Male	Victorian Infectious Diseases Reference Laboratory (VIDRL)	Victorian Infectious Diseases Reference Laboratory and Microbiological Diagnostic Unit Public Health Laboratory, Doherty Institute	Caly L. et al	https://www.gisaid.org	?	2020-04-03
Australia/VIC256/2020	ncov	EPI_ISL_420036	?	2020-03-21	Oceania	Australia	Victoria		Oceania	Australia	Victoria	genome	29901	Human	61	Female	Victorian Infectious Diseases Reference Laboratory (VIDRL)	Victorian Infectious Diseases Reference Laboratory and Microbiological Diagnostic Unit Public Health Laboratory, Doherty Institute	Caly L. et al	https://www.gisaid.org	?	2020-04-04
Australia/VIC257/2020	ncov	EPI_ISL_419950	?	2020-03-21	Oceania	Australia	Victoria		Oceania	Australia	Victoria	genome	29903	Human	61	Female	Victorian Infectious Diseases Reference Laboratory (VIDRL)	Victorian Infectious Diseases Reference Laboratory and Microbiological Diagnostic Unit Public Health Laboratory, Doherty Institute	Caly L. et al	https://www.gisaid.org	?	2020-04-03
Australia/VIC258/2020	ncov	EPI_ISL_419951	?	2020-03-21	Oceania	Australia	Victoria		Oceania	Australia	Victoria	genome	29901	Human	46	Male	Victorian Infectious Diseases Reference Laboratory (VIDRL)	Victorian Infectious Diseases Reference Laboratory and Microbiological Diagnostic Unit Public Health Laboratory, Doherty Institute	Caly L. et al	https://www.gisaid.org	?	2020-04-03
Australia/VIC26/2020	ncov	EPI_ISL_419745	?	2020-03-10	Oceania	Australia	Victoria		Oceania	Australia	Victoria	genome	29901	Human	46	Male	Victorian Infectious Diseases Reference Laboratory (VIDRL)	Victorian Infectious Diseases Reference Laboratory and Microbiological Diagnostic Unit Public Health Laboratory, Doherty Institute	Caly L. et al	https://www.gisaid.org	?	2020-04-03
Australia/VIC260/2020	ncov	EPI_ISL_419953	?	2020-03-21	Oceania	Australia	Victoria		Oceania	Australia	Victoria	genome	29903	Human	31	?	Victorian Infectious Diseases Reference Laboratory (VIDRL)	Victorian Infectious Diseases Reference Laboratory and Microbiological Diagnostic Unit Public Health Laboratory, Doherty Institute	Caly L. et al	https://www.gisaid.org	?	2020-04-03
Australia/VIC261/2020	ncov	EPI_ISL_419954	?	2020-03-21	Oceania	Australia	Victoria		Oceania	Australia	Victoria	genome	29895	Human	40	Male	Victorian Infectious Diseases Reference Laboratory (VIDRL)	Victorian Infectious Diseases Reference Laboratory and Microbiological Diagnostic Unit Public Health Laboratory, Doherty Institute	Caly L. et al	https://www.gisaid.org	?	2020-04-03
Australia/VIC263/2020	ncov	EPI_ISL_419956	?	2020-03-21	Oceania	Australia	Victoria		Oceania	Australia	Victoria	genome	29873	Human	47	Female	Victorian Infectious Diseases Reference Laboratory (VIDRL)	Victorian Infectious Diseases Reference Laboratory and Microbiological Diagnostic Unit Public Health Laboratory, Doherty Institute	Caly L. et al	https://www.gisaid.org	?	2020-04-03
Australia/VIC264/2020	ncov	EPI_ISL_419957	?	2020-03-22	Oceania	Australia	Victoria		Oceania	Australia	Victoria	genome	29897	Human	20	?	Victorian Infectious Diseases Reference Laboratory (VIDRL)	Victorian Infectious Diseases Reference Laboratory and Microbiological Diagnostic Unit Public Health Laboratory, Doherty Institute	Caly L. et al	https://www.gisaid.org	?	2020-04-03
Australia/VIC266/2020	ncov	EPI_ISL_419959	?	2020-03-22	Oceania	Australia	Victoria		Oceania	Australia	Victoria	genome	29865	Human	49	?	Victorian Infectious Diseases Reference Laboratory (VIDRL)	Victorian Infectious Diseases Reference Laboratory and Microbiological Diagnostic Unit Public Health Laboratory, Doherty Institute	Caly L. et al	https://www.gisaid.org	?	2020-04-03
Australia/VIC267/2020	ncov	EPI_ISL_419960	?	2020-03-22	Oceania	Australia	Victoria		Oceania	Australia	Victoria	genome	29865	Human	50	Male	Victorian Infectious Diseases Reference Laboratory (VIDRL)	Victorian Infectious Diseases Reference Laboratory and Microbiological Diagnostic Unit Public Health Laboratory, Doherty Institute	Caly L. et al	https://www.gisaid.org	?	2020-04-03
Australia/VIC269/2020	ncov	EPI_ISL_419962	?	2020-03-22	Oceania	Australia	Victoria		Oceania	Australia	Victoria	genome	29867	Human	50	Male	Victorian Infectious Diseases Reference Laboratory (VIDRL)	Victorian Infectious Diseases Reference Laboratory and Microbiological Diagnostic Unit Public Health Laboratory, Doherty Institute	Caly L. et al	https://www.gisaid.org	?	2020-04-03
Australia/VIC27/2020	ncov	EPI_ISL_419746	?	2020-03-10	Oceania	Australia	Victoria		Oceania	Australia	Victoria	genome	29899	Human	37	Male	Victorian Infectious Diseases Reference Laboratory (VIDRL)	Victorian Infectious Diseases Reference Laboratory and Microbiological Diagnostic Unit Public Health Laboratory, Doherty Institute	Caly L. et al	https://www.gisaid.org	?	2020-04-03
Australia/VIC270/2020	ncov	EPI_ISL_419963	?	2020-03-22	Oceania	Australia	Victoria		Oceania	Australia	Victoria	genome	29873	Human	56	Male	Victorian Infectious Diseases Reference Laboratory (VIDRL)	Victorian Infectious Diseases Reference Laboratory and Microbiological Diagnostic Unit Public Health Laboratory, Doherty Institute	Caly L. et al	https://www.gisaid.org	?	2020-04-03
Australia/VIC271/2020	ncov	EPI_ISL_419964	?	2020-03-22	Oceania	Australia	Victoria		Oceania	Australia	Victoria	genome	29866	Human	51	Female	Victorian Infectious Diseases Reference Laboratory (VIDRL)	Victorian Infectious Diseases Reference Laboratory and Microbiological Diagnostic Unit Public Health Laboratory, Doherty Institute	Caly L. et al	https://www.gisaid.org	?	2020-04-03
Australia/VIC272/2020	ncov	EPI_ISL_419965	?	2020-03-22	Oceania	Australia	Victoria		Oceania	Australia	Victoria	genome	29903	Human	76	Male	Victorian Infectious Diseases Reference Laboratory (VIDRL)	Victorian Infectious Diseases Reference Laboratory and Microbiological Diagnostic Unit Public Health Laboratory, Doherty Institute	Caly L. et al	https://www.gisaid.org	?	2020-04-03
Australia/VIC273/2020	ncov	EPI_ISL_419966	?	2020-03-22	Oceania	Australia	Victoria		Oceania	Australia	Victoria	genome	29903	Human	68	Male	Victorian Infectious Diseases Reference Laboratory (VIDRL)	Victorian Infectious Diseases Reference Laboratory and Microbiological Diagnostic Unit Public Health Laboratory, Doherty Institute	Caly L. et al	https://www.gisaid.org	?	2020-04-03
Australia/VIC274/2020	ncov	EPI_ISL_419967	?	2020-03-22	Oceania	Australia	Victoria		Oceania	Australia	Victoria	genome	29901	Human	80	Female	Victorian Infectious Diseases Reference Laboratory (VIDRL)	Victorian Infectious Diseases Reference Laboratory and Microbiological Diagnostic Unit Public Health Laboratory, Doherty Institute	Caly L. et al	https://www.gisaid.org	?	2020-04-03
Australia/VIC275/2020	ncov	EPI_ISL_419968	?	2020-03-22	Oceania	Australia	Victoria		Oceania	Australia	Victoria	genome	29865	Human	44	Male	Victorian Infectious Diseases Reference Laboratory (VIDRL)	Victorian Infectious Diseases Reference Laboratory and Microbiological Diagnostic Unit Public Health Laboratory, Doherty Institute	Caly L. et al	https://www.gisaid.org	?	2020-04-03
Australia/VIC276/2020	ncov	EPI_ISL_419969	?	2020-03-22	Oceania	Australia	Victoria		Oceania	Australia	Victoria	genome	29891	Human	54	?	Victorian Infectious Diseases Reference Laboratory (VIDRL)	Victorian Infectious Diseases Reference Laboratory and Microbiological Diagnostic Unit Public Health Laboratory, Doherty Institute	Caly L. et al	https://www.gisaid.org	?	2020-04-03
Australia/VIC277/2020	ncov	EPI_ISL_419970	?	2020-03-22	Oceania	Australia	Victoria		Oceania	Australia	Victoria	genome	29901	Human	58	Female	Victorian Infectious Diseases Reference Laboratory (VIDRL)	Victorian Infectious Diseases Reference Laboratory and Microbiological Diagnostic Unit Public Health Laboratory, Doherty Institute	Caly L. et al	https://www.gisaid.org	?	2020-04-03
Australia/VIC278/2020	ncov	EPI_ISL_419971	?	2020-03-22	Oceania	Australia	Victoria		Oceania	Australia	Victoria	genome	29899	Human	40	Male	Victorian Infectious Diseases Reference Laboratory (VIDRL)	Victorian Infectious Diseases Reference Laboratory and Microbiological Diagnostic Unit Public Health Laboratory, Doherty Institute	Caly L. et al	https://www.gisaid.org	?	2020-04-03
Australia/VIC279/2020	ncov	EPI_ISL_419972	?	2020-03-22	Oceania	Australia	Victoria		Oceania	Australia	Victoria	genome	29902	Human	32	Female	Victorian Infectious Diseases Reference Laboratory (VIDRL)	Victorian Infectious Diseases Reference Laboratory and Microbiological Diagnostic Unit Public Health Laboratory, Doherty Institute	Caly L. et al	https://www.gisaid.org	?	2020-04-03
Australia/VIC28/2020	ncov	EPI_ISL_419747	?	2020-03-10	Oceania	Australia	Victoria		Oceania	Australia	Victoria	genome	29891	Human	63	Male	Victorian Infectious Diseases Reference Laboratory (VIDRL)	Victorian Infectious Diseases Reference Laboratory and Microbiological Diagnostic Unit Public Health Laboratory, Doherty Institute	Caly L. et al	https://www.gisaid.org	?	2020-04-03
Australia/VIC280/2020	ncov	EPI_ISL_419973	?	2020-03-22	Oceania	Australia	Victoria		Oceania	Australia	Victoria	genome	29893	Human	66	Male	Victorian Infectious Diseases Reference Laboratory (VIDRL)	Victorian Infectious Diseases Reference Laboratory and Microbiological Diagnostic Unit Public Health Laboratory, Doherty Institute	Caly L. et al	https://www.gisaid.org	?	2020-04-03
Australia/VIC283/2020	ncov	EPI_ISL_419974	?	2020-03-22	Oceania	Australia	Victoria		Oceania	Australia	Victoria	genome	29902	Human	52	Female	Victorian Infectious Diseases Reference Laboratory (VIDRL)	Victorian Infectious Diseases Reference Laboratory and Microbiological Diagnostic Unit Public Health Laboratory, Doherty Institute	Caly L. et al	https://www.gisaid.org	?	2020-04-03
Australia/VIC284/2020	ncov	EPI_ISL_419975	?	2020-03-22	Oceania	Australia	Victoria		Oceania	Australia	Victoria	genome	29898	Human	17	?	Victorian Infectious Diseases Reference Laboratory (VIDRL)	Victorian Infectious Diseases Reference Laboratory and Microbiological Diagnostic Unit Public Health Laboratory, Doherty Institute	Caly L. et al	https://www.gisaid.org	?	2020-04-03
Australia/VIC285/2020	ncov	EPI_ISL_419976	?	2020-03-22	Oceania	Australia	Victoria		Oceania	Australia	Victoria	genome	29875	Human	46	Male	Victorian Infectious Diseases Reference Laboratory (VIDRL)	Victorian Infectious Diseases Reference Laboratory and Microbiological Diagnostic Unit Public Health Laboratory, Doherty Institute	Caly L. et al	https://www.gisaid.org	?	2020-04-03
Australia/VIC286/2020	ncov	EPI_ISL_419977	?	2020-03-22	Oceania	Australia	Victoria		Oceania	Australia	Victoria	genome	29901	Human	46	Male	Victorian Infectious Diseases Reference Laboratory (VIDRL)	Victorian Infectious Diseases Reference Laboratory and Microbiological Diagnostic Unit Public Health Laboratory, Doherty Institute	Caly L. et al	https://www.gisaid.org	?	2020-04-03
Australia/VIC287/2020	ncov	EPI_ISL_419978	?	2020-03-22	Oceania	Australia	Victoria		Oceania	Australia	Victoria	genome	29901	Human	47	Male	Victorian Infectious Diseases Reference Laboratory (VIDRL)	Victorian Infectious Diseases Reference Laboratory and Microbiological Diagnostic Unit Public Health Laboratory, Doherty Institute	Caly L. et al	https://www.gisaid.org	?	2020-04-03
Australia/VIC288/2020	ncov	EPI_ISL_419979	?	2020-03-22	Oceania	Australia	Victoria		Oceania	Australia	Victoria	genome	29887	Human	37	Female	Victorian Infectious Diseases Reference Laboratory (VIDRL)	Victorian Infectious Diseases Reference Laboratory and Microbiological Diagnostic Unit Public Health Laboratory, Doherty Institute	Caly L. et al	https://www.gisaid.org	?	2020-04-03
Australia/VIC289/2020	ncov	EPI_ISL_419980	?	2020-03-22	Oceania	Australia	Victoria		Oceania	Australia	Victoria	genome	29902	Human	62	Male	Microbiological Diagnostic Unit Public Health Laboratory	Microbiological Diagnostic Unit Public Health Laboratory	Seemann T. et al	https://www.gisaid.org	?	2020-04-03
Australia/VIC292/2020	ncov	EPI_ISL_419983	?	2020-03-23	Oceania	Australia	Victoria		Oceania	Australia	Victoria	genome	29899	Human	39	Female	Victorian Infectious Diseases Reference Laboratory (VIDRL)	Victorian Infectious Diseases Reference Laboratory and Microbiological Diagnostic Unit Public Health Laboratory, Doherty Institute	Caly L. et al	https://www.gisaid.org	?	2020-04-03
Australia/VIC293/2020	ncov	EPI_ISL_419984	?	2020-03-23	Oceania	Australia	Victoria		Oceania	Australia	Victoria	genome	29898	Human	48	Female	Victorian Infectious Diseases Reference Laboratory (VIDRL)	Victorian Infectious Diseases Reference Laboratory and Microbiological Diagnostic Unit Public Health Laboratory, Doherty Institute	Caly L. et al	https://www.gisaid.org	?	2020-04-03
Australia/VIC294/2020	ncov	EPI_ISL_419985	?	2020-03-23	Oceania	Australia	Victoria		Oceania	Australia	Victoria	genome	29898	Human	23	Female	Victorian Infectious Diseases Reference Laboratory (VIDRL)	Victorian Infectious Diseases Reference Laboratory and Microbiological Diagnostic Unit Public Health Laboratory, Doherty Institute	Caly L. et al	https://www.gisaid.org	?	2020-04-03
Australia/VIC295/2020	ncov	EPI_ISL_419986	?	2020-03-23	Oceania	Australia	Victoria		Oceania	Australia	Victoria	genome	29901	Human	55	Male	Victorian Infectious Diseases Reference Laboratory (VIDRL)	Victorian Infectious Diseases Reference Laboratory and Microbiological Diagnostic Unit Public Health Laboratory, Doherty Institute	Caly L. et al	https://www.gisaid.org	?	2020-04-03
Australia/VIC296/2020	ncov	EPI_ISL_419987	?	2020-03-23	Oceania	Australia	Victoria		Oceania	Australia	Victoria	genome	29865	Human	50	Male	Victorian Infectious Diseases Reference Laboratory (VIDRL)	Victorian Infectious Diseases Reference Laboratory and Microbiological Diagnostic Unit Public Health Laboratory, Doherty Institute	Caly L. et al	https://www.gisaid.org	?	2020-04-03
Australia/VIC298/2020	ncov	EPI_ISL_419989	?	2020-03-23	Oceania	Australia	Victoria		Oceania	Australia	Victoria	genome	29865	Human	18	Female	Victorian Infectious Diseases Reference Laboratory (VIDRL)	Victorian Infectious Diseases Reference Laboratory and Microbiological Diagnostic Unit Public Health Laboratory, Doherty Institute	Caly L. et al	https://www.gisaid.org	?	2020-04-03
Australia/VIC299/2020	ncov	EPI_ISL_419990	?	2020-03-23	Oceania	Australia	Victoria		Oceania	Australia	Victoria	genome	29901	Human	74	Female	Victorian Infectious Diseases Reference Laboratory (VIDRL)	Victorian Infectious Diseases Reference Laboratory and Microbiological Diagnostic Unit Public Health Laboratory, Doherty Institute	Caly L. et al	https://www.gisaid.org	?	2020-04-03
Australia/VIC30/2020	ncov	EPI_ISL_419749	?	2020-03-10	Oceania	Australia	Victoria		Oceania	Australia	Victoria	genome	29871	Human	52	Male	Victorian Infectious Diseases Reference Laboratory (VIDRL)	Victorian Infectious Diseases Reference Laboratory and Microbiological Diagnostic Unit Public Health Laboratory, Doherty Institute	Caly L. et al	https://www.gisaid.org	?	2020-04-03
Australia/VIC300/2020	ncov	EPI_ISL_419991	?	2020-03-23	Oceania	Australia	Victoria		Oceania	Australia	Victoria	genome	29865	Human	35	?	Victorian Infectious Diseases Reference Laboratory (VIDRL)	Victorian Infectious Diseases Reference Laboratory and Microbiological Diagnostic Unit Public Health Laboratory, Doherty Institute	Caly L. et al	https://www.gisaid.org	?	2020-04-03
Australia/VIC301/2020	ncov	EPI_ISL_419992	?	2020-03-23	Oceania	Australia	Victoria		Oceania	Australia	Victoria	genome	29865	Human	5	Male	Victorian Infectious Diseases Reference Laboratory (VIDRL)	Victorian Infectious Diseases Reference Laboratory and Microbiological Diagnostic Unit Public Health Laboratory, Doherty Institute	Caly L. et al	https://www.gisaid.org	?	2020-04-03
Australia/VIC302/2020	ncov	EPI_ISL_419993	?	2020-03-23	Oceania	Australia	Victoria		Oceania	Australia	Victoria	genome	29899	Human	61	Female	Victorian Infectious Diseases Reference Laboratory (VIDRL)	Victorian Infectious Diseases Reference Laboratory and Microbiological Diagnostic Unit Public Health Laboratory, Doherty Institute	Caly L. et al	https://www.gisaid.org	?	2020-04-03
Australia/VIC303/2020	ncov	EPI_ISL_419994	?	2020-03-23	Oceania	Australia	Victoria		Oceania	Australia	Victoria	genome	29865	Human	39	?	Victorian Infectious Diseases Reference Laboratory (VIDRL)	Victorian Infectious Diseases Reference Laboratory and Microbiological Diagnostic Unit Public Health Laboratory, Doherty Institute	Caly L. et al	https://www.gisaid.org	?	2020-04-03
Australia/VIC304/2020	ncov	EPI_ISL_419995	?	2020-03-23	Oceania	Australia	Victoria		Oceania	Australia	Victoria	genome	29899	Human	69	Female	Victorian Infectious Diseases Reference Laboratory (VIDRL)	Victorian Infectious Diseases Reference Laboratory and Microbiological Diagnostic Unit Public Health Laboratory, Doherty Institute	Caly L. et al	https://www.gisaid.org	?	2020-04-03
Australia/VIC308/2020	ncov	EPI_ISL_419999	?	2020-03-23	Oceania	Australia	Victoria		Oceania	Australia	Victoria	genome	29901	Human	32	Female	Microbiological Diagnostic Unit Public Health Laboratory	Microbiological Diagnostic Unit Public Health Laboratory	Seemann T. et al	https://www.gisaid.org	?	2020-04-03
Australia/VIC309/2020	ncov	EPI_ISL_420000	?	2020-03-23	Oceania	Australia	Victoria		Oceania	Australia	Victoria	genome	29891	Human	36	Female	Microbiological Diagnostic Unit Public Health Laboratory	Microbiological Diagnostic Unit Public Health Laboratory	Seemann T. et al	https://www.gisaid.org	?	2020-04-03
Australia/VIC31/2020	ncov	EPI_ISL_419750	?	2020-03-10	Oceania	Australia	Victoria		Oceania	Australia	Victoria	genome	29873	Human	38	Male	Victorian Infectious Diseases Reference Laboratory (VIDRL)	Victorian Infectious Diseases Reference Laboratory and Microbiological Diagnostic Unit Public Health Laboratory, Doherty Institute	Caly L. et al	https://www.gisaid.org	?	2020-04-03
Australia/VIC311/2020	ncov	EPI_ISL_420002	?	2020-03-23	Oceania	Australia	Victoria		Oceania	Australia	Victoria	genome	29896	Human	37	Male	Microbiological Diagnostic Unit Public Health Laboratory	Microbiological Diagnostic Unit Public Health Laboratory	Seemann T. et al	https://www.gisaid.org	?	2020-04-03
Australia/VIC312/2020	ncov	EPI_ISL_420003	?	2020-03-23	Oceania	Australia	Victoria		Oceania	Australia	Victoria	genome	29867	Human	63	Male	Microbiological Diagnostic Unit Public Health Laboratory	Microbiological Diagnostic Unit Public Health Laboratory	Seemann T. et al	https://www.gisaid.org	?	2020-04-03
Australia/VIC316/2020	ncov	EPI_ISL_420007	?	2020-03-24	Oceania	Australia	Victoria		Oceania	Australia	Victoria	genome	29865	Human	59	Female	Microbiological Diagnostic Unit Public Health Laboratory	Microbiological Diagnostic Unit Public Health Laboratory	Seemann T. et al	https://www.gisaid.org	?	2020-04-03
Australia/VIC317/2020	ncov	EPI_ISL_420008	?	2020-03-24	Oceania	Australia	Victoria		Oceania	Australia	Victoria	genome	29899	Human	65	Male	Microbiological Diagnostic Unit Public Health Laboratory	Microbiological Diagnostic Unit Public Health Laboratory	Seemann T. et al	https://www.gisaid.org	?	2020-04-03
Australia/VIC318/2020	ncov	EPI_ISL_420009	?	2020-03-24	Oceania	Australia	Victoria		Oceania	Australia	Victoria	genome	29901	Human	65	Female	Microbiological Diagnostic Unit Public Health Laboratory	Microbiological Diagnostic Unit Public Health Laboratory	Seemann T. et al	https://www.gisaid.org	?	2020-04-03
Australia/VIC319/2020	ncov	EPI_ISL_420010	?	2020-03-24	Oceania	Australia	Victoria		Oceania	Australia	Victoria	genome	29902	Human	59	Male	Microbiological Diagnostic Unit Public Health Laboratory	Microbiological Diagnostic Unit Public Health Laboratory	Seemann T. et al	https://www.gisaid.org	?	2020-04-03
Australia/VIC32/2020	ncov	EPI_ISL_419751	?	2020-03-10	Oceania	Australia	Victoria		Oceania	Australia	Victoria	genome	29873	Human	56	Male	Victorian Infectious Diseases Reference Laboratory (VIDRL)	Victorian Infectious Diseases Reference Laboratory and Microbiological Diagnostic Unit Public Health Laboratory, Doherty Institute	Caly L. et al	https://www.gisaid.org	?	2020-04-03
Australia/VIC320/2020	ncov	EPI_ISL_420011	?	2020-03-24	Oceania	Australia	Victoria		Oceania	Australia	Victoria	genome	29899	Human	35	Female	Microbiological Diagnostic Unit Public Health Laboratory	Microbiological Diagnostic Unit Public Health Laboratory	Seemann T. et al	https://www.gisaid.org	?	2020-04-03
Australia/VIC321/2020	ncov	EPI_ISL_420012	?	2020-03-24	Oceania	Australia	Victoria		Oceania	Australia	Victoria	genome	29898	Human	53	Female	Microbiological Diagnostic Unit Public Health Laboratory	Microbiological Diagnostic Unit Public Health Laboratory	Seemann T. et al	https://www.gisaid.org	?	2020-04-03
Australia/VIC324/2020	ncov	EPI_ISL_420015	?	2020-03-24	Oceania	Australia	Victoria		Oceania	Australia	Victoria	genome	29872	Human	25	Female	Microbiological Diagnostic Unit Public Health Laboratory	Microbiological Diagnostic Unit Public Health Laboratory	Seemann T. et al	https://www.gisaid.org	?	2020-04-03
Australia/VIC325/2020	ncov	EPI_ISL_420016	?	2020-03-24	Oceania	Australia	Victoria		Oceania	Australia	Victoria	genome	29865	Human	29	Male	Microbiological Diagnostic Unit Public Health Laboratory	Microbiological Diagnostic Unit Public Health Laboratory	Seemann T. et al	https://www.gisaid.org	?	2020-04-03
Australia/VIC326/2020	ncov	EPI_ISL_420017	?	2020-03-24	Oceania	Australia	Victoria		Oceania	Australia	Victoria	genome	29902	Human	25	Female	Microbiological Diagnostic Unit Public Health Laboratory	Microbiological Diagnostic Unit Public Health Laboratory	Seemann T. et al	https://www.gisaid.org	?	2020-04-03
Australia/VIC327/2020	ncov	EPI_ISL_426637	?	2020-03-17	Oceania	Australia	Victoria		Oceania	Australia	Victoria	genome	29902	Human	69	Male	Victorian Infectious Diseases Reference Laboratory (VIDRL)	Microbiological Diagnostic Unit Public Health Laboratory and Victorian Infectious Diseases Reference Laboratory, Doherty Institute	Caly L. et al	https://www.gisaid.org	?	2020-04-17
Australia/VIC328/2020	ncov	EPI_ISL_426638	?	2020-03-17	Oceania	Australia	Victoria		Oceania	Australia	Victoria	genome	29895	Human	72	Female	Victorian Infectious Diseases Reference Laboratory (VIDRL)	Microbiological Diagnostic Unit Public Health Laboratory and Victorian Infectious Diseases Reference Laboratory, Doherty Institute	Caly L. et al	https://www.gisaid.org	?	2020-04-17
Australia/VIC329/2020	ncov	EPI_ISL_426639	?	2020-03-17	Oceania	Australia	Victoria		Oceania	Australia	Victoria	genome	29899	Human	47	Female	Victorian Infectious Diseases Reference Laboratory (VIDRL)	Microbiological Diagnostic Unit Public Health Laboratory and Victorian Infectious Diseases Reference Laboratory, Doherty Institute	Caly L. et al	https://www.gisaid.org	?	2020-04-17
Australia/VIC33/2020	ncov	EPI_ISL_419752	?	2020-03-10	Oceania	Australia	Victoria		Oceania	Australia	Victoria	genome	29865	Human	53	Female	Victorian Infectious Diseases Reference Laboratory (VIDRL)	Victorian Infectious Diseases Reference Laboratory and Microbiological Diagnostic Unit Public Health Laboratory, Doherty Institute	Caly L. et al	https://www.gisaid.org	?	2020-04-03
Australia/VIC330/2020	ncov	EPI_ISL_426640	?	2020-03-18	Oceania	Australia	Victoria		Oceania	Australia	Victoria	genome	29865	Human	64	Male	Victorian Infectious Diseases Reference Laboratory (VIDRL)	Microbiological Diagnostic Unit Public Health Laboratory and Victorian Infectious Diseases Reference Laboratory, Doherty Institute	Caly L. et al	https://www.gisaid.org	?	2020-04-17
Australia/VIC332/2020	ncov	EPI_ISL_426641	?	2020-03-18	Oceania	Australia	Victoria		Oceania	Australia	Victoria	genome	29901	Human	18	Female	Victorian Infectious Diseases Reference Laboratory (VIDRL)	Microbiological Diagnostic Unit Public Health Laboratory and Victorian Infectious Diseases Reference Laboratory, Doherty Institute	Caly L. et al	https://www.gisaid.org	?	2020-04-17
Australia/VIC333/2020	ncov	EPI_ISL_426642	?	2020-03-18	Oceania	Australia	Victoria		Oceania	Australia	Victoria	genome	29899	Human	68	Female	Victorian Infectious Diseases Reference Laboratory (VIDRL)	Microbiological Diagnostic Unit Public Health Laboratory and Victorian Infectious Diseases Reference Laboratory, Doherty Institute	Caly L. et al	https://www.gisaid.org	?	2020-04-17
Australia/VIC334/2020	ncov	EPI_ISL_426643	?	2020-03-19	Oceania	Australia	Victoria		Oceania	Australia	Victoria	genome	29899	Human	37	Male	Victorian Infectious Diseases Reference Laboratory (VIDRL)	Microbiological Diagnostic Unit Public Health Laboratory and Victorian Infectious Diseases Reference Laboratory, Doherty Institute	Caly L. et al	https://www.gisaid.org	?	2020-04-17
Australia/VIC335/2020	ncov	EPI_ISL_426644	?	2020-03-20	Oceania	Australia	Victoria		Oceania	Australia	Victoria	genome	29903	Human	45	Male	Victorian Infectious Diseases Reference Laboratory (VIDRL)	Microbiological Diagnostic Unit Public Health Laboratory and Victorian Infectious Diseases Reference Laboratory, Doherty Institute	Caly L. et al	https://www.gisaid.org	?	2020-04-17
Australia/VIC336/2020	ncov	EPI_ISL_426645	?	2020-03-20	Oceania	Australia	Victoria		Oceania	Australia	Victoria	genome	29903	Human	20	Male	Victorian Infectious Diseases Reference Laboratory (VIDRL)	Microbiological Diagnostic Unit Public Health Laboratory and Victorian Infectious Diseases Reference Laboratory, Doherty Institute	Caly L. et al	https://www.gisaid.org	?	2020-04-17
Australia/VIC337/2020	ncov	EPI_ISL_426646	?	2020-03-20	Oceania	Australia	Victoria		Oceania	Australia	Victoria	genome	29903	Human	18	Male	Victorian Infectious Diseases Reference Laboratory (VIDRL)	Microbiological Diagnostic Unit Public Health Laboratory and Victorian Infectious Diseases Reference Laboratory, Doherty Institute	Caly L. et al	https://www.gisaid.org	?	2020-04-17
Australia/VIC338/2020	ncov	EPI_ISL_426647	?	2020-03-20	Oceania	Australia	Victoria		Oceania	Australia	Victoria	genome	29841	Human	24	Female	Victorian Infectious Diseases Reference Laboratory (VIDRL)	Microbiological Diagnostic Unit Public Health Laboratory and Victorian Infectious Diseases Reference Laboratory, Doherty Institute	Caly L. et al	https://www.gisaid.org	?	2020-04-17
Australia/VIC339/2020	ncov	EPI_ISL_426648	?	2020-03-20	Oceania	Australia	Victoria		Oceania	Australia	Victoria	genome	29815	Human	22	Male	Victorian Infectious Diseases Reference Laboratory (VIDRL)	Microbiological Diagnostic Unit Public Health Laboratory and Victorian Infectious Diseases Reference Laboratory, Doherty Institute	Caly L. et al	https://www.gisaid.org	?	2020-04-17
Australia/VIC34/2020	ncov	EPI_ISL_419753	?	2020-03-10	Oceania	Australia	Victoria		Oceania	Australia	Victoria	genome	29895	Human	37	Male	Victorian Infectious Diseases Reference Laboratory (VIDRL)	Victorian Infectious Diseases Reference Laboratory and Microbiological Diagnostic Unit Public Health Laboratory, Doherty Institute	Caly L. et al	https://www.gisaid.org	?	2020-04-03
Australia/VIC340/2020	ncov	EPI_ISL_426649	?	2020-03-20	Oceania	Australia	Victoria		Oceania	Australia	Victoria	genome	29891	Human	47	Female	Victorian Infectious Diseases Reference Laboratory (VIDRL)	Microbiological Diagnostic Unit Public Health Laboratory and Victorian Infectious Diseases Reference Laboratory, Doherty Institute	Caly L. et al	https://www.gisaid.org	?	2020-04-17
Australia/VIC341/2020	ncov	EPI_ISL_426650	?	2020-03-20	Oceania	Australia	Victoria		Oceania	Australia	Victoria	genome	29867	Human	29	Male	Victorian Infectious Diseases Reference Laboratory (VIDRL)	Microbiological Diagnostic Unit Public Health Laboratory and Victorian Infectious Diseases Reference Laboratory, Doherty Institute	Caly L. et al	https://www.gisaid.org	?	2020-04-17
Australia/VIC342/2020	ncov	EPI_ISL_426651	?	2020-03-20	Oceania	Australia	Victoria		Oceania	Australia	Victoria	genome	29856	Human	55	Female	Victorian Infectious Diseases Reference Laboratory (VIDRL)	Microbiological Diagnostic Unit Public Health Laboratory and Victorian Infectious Diseases Reference Laboratory, Doherty Institute	Caly L. et al	https://www.gisaid.org	?	2020-04-17
Australia/VIC343/2020	ncov	EPI_ISL_426652	?	2020-03-20	Oceania	Australia	Victoria		Oceania	Australia	Victoria	genome	29819	Human	22	Male	Victorian Infectious Diseases Reference Laboratory (VIDRL)	Microbiological Diagnostic Unit Public Health Laboratory and Victorian Infectious Diseases Reference Laboratory, Doherty Institute	Caly L. et al	https://www.gisaid.org	?	2020-04-17
Australia/VIC344/2020	ncov	EPI_ISL_426653	?	2020-03-20	Oceania	Australia	Victoria		Oceania	Australia	Victoria	genome	29820	Human	63	Male	Victorian Infectious Diseases Reference Laboratory (VIDRL)	Microbiological Diagnostic Unit Public Health Laboratory and Victorian Infectious Diseases Reference Laboratory, Doherty Institute	Caly L. et al	https://www.gisaid.org	?	2020-04-17
Australia/VIC345/2020	ncov	EPI_ISL_426654	?	2020-03-20	Oceania	Australia	Victoria		Oceania	Australia	Victoria	genome	29865	Human	20	Male	Victorian Infectious Diseases Reference Laboratory (VIDRL)	Microbiological Diagnostic Unit Public Health Laboratory and Victorian Infectious Diseases Reference Laboratory, Doherty Institute	Caly L. et al	https://www.gisaid.org	?	2020-04-17
Australia/VIC346/2020	ncov	EPI_ISL_426655	?	2020-03-20	Oceania	Australia	Victoria		Oceania	Australia	Victoria	genome	29849	Human	18	Male	Victorian Infectious Diseases Reference Laboratory (VIDRL)	Microbiological Diagnostic Unit Public Health Laboratory and Victorian Infectious Diseases Reference Laboratory, Doherty Institute	Caly L. et al	https://www.gisaid.org	?	2020-04-17
Australia/VIC347/2020	ncov	EPI_ISL_426656	?	2020-03-20	Oceania	Australia	Victoria		Oceania	Australia	Victoria	genome	29901	Human	46	Female	Victorian Infectious Diseases Reference Laboratory (VIDRL)	Microbiological Diagnostic Unit Public Health Laboratory and Victorian Infectious Diseases Reference Laboratory, Doherty Institute	Caly L. et al	https://www.gisaid.org	?	2020-04-17
Australia/VIC348/2020	ncov	EPI_ISL_426657	?	2020-03-20	Oceania	Australia	Victoria		Oceania	Australia	Victoria	genome	29847	Human	44	Male	Victorian Infectious Diseases Reference Laboratory (VIDRL)	Microbiological Diagnostic Unit Public Health Laboratory and Victorian Infectious Diseases Reference Laboratory, Doherty Institute	Caly L. et al	https://www.gisaid.org	?	2020-04-17
Australia/VIC35/2020	ncov	EPI_ISL_419755	?	2020-03-10	Oceania	Australia	Victoria		Oceania	Australia	Victoria	genome	29865	Human	54	Male	Victorian Infectious Diseases Reference Laboratory (VIDRL)	Victorian Infectious Diseases Reference Laboratory and Microbiological Diagnostic Unit Public Health Laboratory, Doherty Institute	Caly L. et al	https://www.gisaid.org	?	2020-04-03
Australia/VIC350/2020	ncov	EPI_ISL_426658	?	2020-03-20	Oceania	Australia	Victoria		Oceania	Australia	Victoria	genome	29899	Human	58	Female	Victorian Infectious Diseases Reference Laboratory (VIDRL)	Microbiological Diagnostic Unit Public Health Laboratory and Victorian Infectious Diseases Reference Laboratory, Doherty Institute	Caly L. et al	https://www.gisaid.org	?	2020-04-17
Australia/VIC351/2020	ncov	EPI_ISL_426659	?	2020-03-20	Oceania	Australia	Victoria		Oceania	Australia	Victoria	genome	29852	Human	80	Male	Victorian Infectious Diseases Reference Laboratory (VIDRL)	Microbiological Diagnostic Unit Public Health Laboratory and Victorian Infectious Diseases Reference Laboratory, Doherty Institute	Caly L. et al	https://www.gisaid.org	?	2020-04-17
Australia/VIC353/2020	ncov	EPI_ISL_426661	?	2020-03-21	Oceania	Australia	Victoria		Oceania	Australia	Victoria	genome	29900	Human	27	Female	Victorian Infectious Diseases Reference Laboratory (VIDRL)	Microbiological Diagnostic Unit Public Health Laboratory and Victorian Infectious Diseases Reference Laboratory, Doherty Institute	Caly L. et al	https://www.gisaid.org	?	2020-04-17
Australia/VIC354/2020	ncov	EPI_ISL_426662	?	2020-03-21	Oceania	Australia	Victoria		Oceania	Australia	Victoria	genome	29899	Human	21	Male	Victorian Infectious Diseases Reference Laboratory (VIDRL)	Microbiological Diagnostic Unit Public Health Laboratory and Victorian Infectious Diseases Reference Laboratory, Doherty Institute	Caly L. et al	https://www.gisaid.org	?	2020-04-17
Australia/VIC355/2020	ncov	EPI_ISL_426663	?	2020-03-21	Oceania	Australia	Victoria		Oceania	Australia	Victoria	genome	29901	Human	63	Female	Victorian Infectious Diseases Reference Laboratory (VIDRL)	Microbiological Diagnostic Unit Public Health Laboratory and Victorian Infectious Diseases Reference Laboratory, Doherty Institute	Caly L. et al	https://www.gisaid.org	?	2020-04-17
Australia/VIC356/2020	ncov	EPI_ISL_426664	?	2020-03-21	Oceania	Australia	Victoria		Oceania	Australia	Victoria	genome	29851	Human	25	Female	Victorian Infectious Diseases Reference Laboratory (VIDRL)	Microbiological Diagnostic Unit Public Health Laboratory and Victorian Infectious Diseases Reference Laboratory, Doherty Institute	Caly L. et al	https://www.gisaid.org	?	2020-04-17
Australia/VIC357/2020	ncov	EPI_ISL_426665	?	2020-03-21	Oceania	Australia	Victoria		Oceania	Australia	Victoria	genome	29902	Human	36	Male	Victorian Infectious Diseases Reference Laboratory (VIDRL)	Microbiological Diagnostic Unit Public Health Laboratory and Victorian Infectious Diseases Reference Laboratory, Doherty Institute	Caly L. et al	https://www.gisaid.org	?	2020-04-17
Australia/VIC359/2020	ncov	EPI_ISL_426667	?	2020-03-22	Oceania	Australia	Victoria		Oceania	Australia	Victoria	genome	29903	Human	69	Male	Victorian Infectious Diseases Reference Laboratory (VIDRL)	Microbiological Diagnostic Unit Public Health Laboratory and Victorian Infectious Diseases Reference Laboratory, Doherty Institute	Caly L. et al	https://www.gisaid.org	?	2020-04-17
Australia/VIC36/2020	ncov	EPI_ISL_419765	?	2020-03-10	Oceania	Australia	Victoria		Oceania	Australia	Victoria	genome	29885	Human	29	Male	Victorian Infectious Diseases Reference Laboratory (VIDRL)	Victorian Infectious Diseases Reference Laboratory and Microbiological Diagnostic Unit Public Health Laboratory, Doherty Institute	Caly L. et al	https://www.gisaid.org	?	2020-04-03
Australia/VIC361/2020	ncov	EPI_ISL_426669	?	2020-03-22	Oceania	Australia	Victoria		Oceania	Australia	Victoria	genome	29880	Human	29	Male	Victorian Infectious Diseases Reference Laboratory (VIDRL)	Microbiological Diagnostic Unit Public Health Laboratory and Victorian Infectious Diseases Reference Laboratory, Doherty Institute	Caly L. et al	https://www.gisaid.org	?	2020-04-17
Australia/VIC362/2020	ncov	EPI_ISL_426670	?	2020-03-22	Oceania	Australia	Victoria		Oceania	Australia	Victoria	genome	29851	Human	57	Female	Victorian Infectious Diseases Reference Laboratory (VIDRL)	Microbiological Diagnostic Unit Public Health Laboratory and Victorian Infectious Diseases Reference Laboratory, Doherty Institute	Caly L. et al	https://www.gisaid.org	?	2020-04-17
Australia/VIC363/2020	ncov	EPI_ISL_426671	?	2020-03-22	Oceania	Australia	Victoria		Oceania	Australia	Victoria	genome	29901	Human	32	Female	Victorian Infectious Diseases Reference Laboratory (VIDRL)	Microbiological Diagnostic Unit Public Health Laboratory and Victorian Infectious Diseases Reference Laboratory, Doherty Institute	Caly L. et al	https://www.gisaid.org	?	2020-04-17
Australia/VIC364/2020	ncov	EPI_ISL_426672	?	2020-03-22	Oceania	Australia	Victoria		Oceania	Australia	Victoria	genome	29899	Human	52	Female	Victorian Infectious Diseases Reference Laboratory (VIDRL)	Microbiological Diagnostic Unit Public Health Laboratory and Victorian Infectious Diseases Reference Laboratory, Doherty Institute	Caly L. et al	https://www.gisaid.org	?	2020-04-17
Australia/VIC365/2020	ncov	EPI_ISL_426673	?	2020-03-22	Oceania	Australia	Victoria		Oceania	Australia	Victoria	genome	29902	Human	55	Male	Victorian Infectious Diseases Reference Laboratory (VIDRL)	Microbiological Diagnostic Unit Public Health Laboratory and Victorian Infectious Diseases Reference Laboratory, Doherty Institute	Caly L. et al	https://www.gisaid.org	?	2020-04-17
Australia/VIC366/2020	ncov	EPI_ISL_426674	?	2020-03-22	Oceania	Australia	Victoria		Oceania	Australia	Victoria	genome	29899	Human	58	Male	Victorian Infectious Diseases Reference Laboratory (VIDRL)	Microbiological Diagnostic Unit Public Health Laboratory and Victorian Infectious Diseases Reference Laboratory, Doherty Institute	Caly L. et al	https://www.gisaid.org	?	2020-04-17
Australia/VIC367/2020	ncov	EPI_ISL_426675	?	2020-03-22	Oceania	Australia	Victoria		Oceania	Australia	Victoria	genome	29902	Human	20	Female	Victorian Infectious Diseases Reference Laboratory (VIDRL)	Microbiological Diagnostic Unit Public Health Laboratory and Victorian Infectious Diseases Reference Laboratory, Doherty Institute	Caly L. et al	https://www.gisaid.org	?	2020-04-17
Australia/VIC368/2020	ncov	EPI_ISL_426676	?	2020-03-22	Oceania	Australia	Victoria		Oceania	Australia	Victoria	genome	29862	Human	24	Male	Victorian Infectious Diseases Reference Laboratory (VIDRL)	Microbiological Diagnostic Unit Public Health Laboratory and Victorian Infectious Diseases Reference Laboratory, Doherty Institute	Caly L. et al	https://www.gisaid.org	?	2020-04-17
Australia/VIC37/2020	ncov	EPI_ISL_419754	?	2020-03-11	Oceania	Australia	Victoria		Oceania	Australia	Victoria	genome	29865	Human	24	Male	Victorian Infectious Diseases Reference Laboratory (VIDRL)	Victorian Infectious Diseases Reference Laboratory and Microbiological Diagnostic Unit Public Health Laboratory, Doherty Institute	Caly L. et al	https://www.gisaid.org	?	2020-04-03
Australia/VIC372/2020	ncov	EPI_ISL_426679	?	2020-03-22	Oceania	Australia	Victoria		Oceania	Australia	Victoria	genome	29865	Human	36	Male	Victorian Infectious Diseases Reference Laboratory (VIDRL)	Microbiological Diagnostic Unit Public Health Laboratory and Victorian Infectious Diseases Reference Laboratory, Doherty Institute	Caly L. et al	https://www.gisaid.org	?	2020-04-17
Australia/VIC373/2020	ncov	EPI_ISL_426680	?	2020-03-22	Oceania	Australia	Victoria		Oceania	Australia	Victoria	genome	29899	Human	59	Male	Victorian Infectious Diseases Reference Laboratory (VIDRL)	Microbiological Diagnostic Unit Public Health Laboratory and Victorian Infectious Diseases Reference Laboratory, Doherty Institute	Caly L. et al	https://www.gisaid.org	?	2020-04-17
Australia/VIC375/2020	ncov	EPI_ISL_426682	?	2020-03-22	Oceania	Australia	Victoria		Oceania	Australia	Victoria	genome	29894	Human	60	Female	Victorian Infectious Diseases Reference Laboratory (VIDRL)	Microbiological Diagnostic Unit Public Health Laboratory and Victorian Infectious Diseases Reference Laboratory, Doherty Institute	Caly L. et al	https://www.gisaid.org	?	2020-04-17
Australia/VIC376/2020	ncov	EPI_ISL_426683	?	2020-03-22	Oceania	Australia	Victoria		Oceania	Australia	Victoria	genome	29896	Human	26	Male	Victorian Infectious Diseases Reference Laboratory (VIDRL)	Microbiological Diagnostic Unit Public Health Laboratory and Victorian Infectious Diseases Reference Laboratory, Doherty Institute	Caly L. et al	https://www.gisaid.org	?	2020-04-17
Australia/VIC378/2020	ncov	EPI_ISL_426685	?	2020-03-22	Oceania	Australia	Victoria		Oceania	Australia	Victoria	genome	29903	Human	64	Female	Victorian Infectious Diseases Reference Laboratory (VIDRL)	Microbiological Diagnostic Unit Public Health Laboratory and Victorian Infectious Diseases Reference Laboratory, Doherty Institute	Caly L. et al	https://www.gisaid.org	?	2020-04-17
Australia/VIC380/2020	ncov	EPI_ISL_426687	?	2020-03-23	Oceania	Australia	Victoria		Oceania	Australia	Victoria	genome	29865	Human	37	Male	Victorian Infectious Diseases Reference Laboratory (VIDRL)	Microbiological Diagnostic Unit Public Health Laboratory and Victorian Infectious Diseases Reference Laboratory, Doherty Institute	Caly L. et al	https://www.gisaid.org	?	2020-04-17
Australia/VIC381/2020	ncov	EPI_ISL_426688	?	2020-03-23	Oceania	Australia	Victoria		Oceania	Australia	Victoria	genome	29873	Human	48	Male	Victorian Infectious Diseases Reference Laboratory (VIDRL)	Microbiological Diagnostic Unit Public Health Laboratory and Victorian Infectious Diseases Reference Laboratory, Doherty Institute	Caly L. et al	https://www.gisaid.org	?	2020-04-17
Australia/VIC383/2020	ncov	EPI_ISL_426690	?	2020-03-23	Oceania	Australia	Victoria		Oceania	Australia	Victoria	genome	29853	Human	77	Female	Victorian Infectious Diseases Reference Laboratory (VIDRL)	Microbiological Diagnostic Unit Public Health Laboratory and Victorian Infectious Diseases Reference Laboratory, Doherty Institute	Caly L. et al	https://www.gisaid.org	?	2020-04-17
Australia/VIC384/2020	ncov	EPI_ISL_426691	?	2020-03-23	Oceania	Australia	Victoria		Oceania	Australia	Victoria	genome	29841	Human	26	Male	Victorian Infectious Diseases Reference Laboratory (VIDRL)	Microbiological Diagnostic Unit Public Health Laboratory and Victorian Infectious Diseases Reference Laboratory, Doherty Institute	Caly L. et al	https://www.gisaid.org	?	2020-04-17
Australia/VIC385/2020	ncov	EPI_ISL_426692	?	2020-03-23	Oceania	Australia	Victoria		Oceania	Australia	Victoria	genome	29852	Human	66	Female	Victorian Infectious Diseases Reference Laboratory (VIDRL)	Microbiological Diagnostic Unit Public Health Laboratory and Victorian Infectious Diseases Reference Laboratory, Doherty Institute	Caly L. et al	https://www.gisaid.org	?	2020-04-17
Australia/VIC387/2020	ncov	EPI_ISL_426694	?	2020-03-23	Oceania	Australia	Victoria		Oceania	Australia	Victoria	genome	29899	Human	20	Male	Victorian Infectious Diseases Reference Laboratory (VIDRL)	Microbiological Diagnostic Unit Public Health Laboratory and Victorian Infectious Diseases Reference Laboratory, Doherty Institute	Caly L. et al	https://www.gisaid.org	?	2020-04-17
Australia/VIC389/2020	ncov	EPI_ISL_426696	?	2020-03-23	Oceania	Australia	Victoria		Oceania	Australia	Victoria	genome	29821	Human	73	Male	Victorian Infectious Diseases Reference Laboratory (VIDRL)	Microbiological Diagnostic Unit Public Health Laboratory and Victorian Infectious Diseases Reference Laboratory, Doherty Institute	Caly L. et al	https://www.gisaid.org	?	2020-04-17
Australia/VIC39/2020	ncov	EPI_ISL_419757	?	2020-03-11	Oceania	Australia	Victoria		Oceania	Australia	Victoria	genome	29902	Human	34	Male	Victorian Infectious Diseases Reference Laboratory (VIDRL)	Victorian Infectious Diseases Reference Laboratory and Microbiological Diagnostic Unit Public Health Laboratory, Doherty Institute	Caly L. et al	https://www.gisaid.org	?	2020-04-03
Australia/VIC394/2020	ncov	EPI_ISL_426697	?	2020-03-24	Oceania	Australia	Victoria		Oceania	Australia	Victoria	genome	29823	Human	32	Female	Victorian Infectious Diseases Reference Laboratory (VIDRL)	Microbiological Diagnostic Unit Public Health Laboratory and Victorian Infectious Diseases Reference Laboratory, Doherty Institute	Caly L. et al	https://www.gisaid.org	?	2020-04-17
Australia/VIC395/2020	ncov	EPI_ISL_426698	?	2020-03-24	Oceania	Australia	Victoria		Oceania	Australia	Victoria	genome	29900	Human	33	Female	Victorian Infectious Diseases Reference Laboratory (VIDRL)	Microbiological Diagnostic Unit Public Health Laboratory and Victorian Infectious Diseases Reference Laboratory, Doherty Institute	Caly L. et al	https://www.gisaid.org	?	2020-04-17
Australia/VIC397/2020	ncov	EPI_ISL_426700	?	2020-03-24	Oceania	Australia	Victoria		Oceania	Australia	Victoria	genome	29887	Human	68	Female	Victorian Infectious Diseases Reference Laboratory (VIDRL)	Microbiological Diagnostic Unit Public Health Laboratory and Victorian Infectious Diseases Reference Laboratory, Doherty Institute	Caly L. et al	https://www.gisaid.org	?	2020-04-17
Australia/VIC398/2020	ncov	EPI_ISL_426701	?	2020-03-24	Oceania	Australia	Victoria		Oceania	Australia	Victoria	genome	29899	Human	20	Male	Victorian Infectious Diseases Reference Laboratory (VIDRL)	Microbiological Diagnostic Unit Public Health Laboratory and Victorian Infectious Diseases Reference Laboratory, Doherty Institute	Caly L. et al	https://www.gisaid.org	?	2020-04-17
Australia/VIC399/2020	ncov	EPI_ISL_426702	?	2020-03-24	Oceania	Australia	Victoria		Oceania	Australia	Victoria	genome	29865	Human	46	Female	Victorian Infectious Diseases Reference Laboratory (VIDRL)	Microbiological Diagnostic Unit Public Health Laboratory and Victorian Infectious Diseases Reference Laboratory, Doherty Institute	Caly L. et al	https://www.gisaid.org	?	2020-04-17
Australia/VIC40/2020	ncov	EPI_ISL_419758	?	2020-03-11	Oceania	Australia	Victoria		Oceania	Australia	Victoria	genome	29902	Human	62	Male	Victorian Infectious Diseases Reference Laboratory (VIDRL)	Victorian Infectious Diseases Reference Laboratory and Microbiological Diagnostic Unit Public Health Laboratory, Doherty Institute	Caly L. et al	https://www.gisaid.org	?	2020-04-03
Australia/VIC404/2020	ncov	EPI_ISL_426707	?	2020-03-24	Oceania	Australia	Victoria		Oceania	Australia	Victoria	genome	29887	Human	27	Male	Victorian Infectious Diseases Reference Laboratory (VIDRL)	Microbiological Diagnostic Unit Public Health Laboratory and Victorian Infectious Diseases Reference Laboratory, Doherty Institute	Caly L. et al	https://www.gisaid.org	?	2020-04-17
Australia/VIC409/2020	ncov	EPI_ISL_426711	?	2020-03-26	Oceania	Australia	Victoria		Oceania	Australia	Victoria	genome	29903	Human	42	Male	Victorian Infectious Diseases Reference Laboratory (VIDRL)	Microbiological Diagnostic Unit Public Health Laboratory and Victorian Infectious Diseases Reference Laboratory, Doherty Institute	Caly L. et al	https://www.gisaid.org	?	2020-04-17
Australia/VIC41/2020	ncov	EPI_ISL_419760	?	2020-03-11	Oceania	Australia	Victoria		Oceania	Australia	Victoria	genome	29899	Human	54	Male	Victorian Infectious Diseases Reference Laboratory (VIDRL)	Victorian Infectious Diseases Reference Laboratory and Microbiological Diagnostic Unit Public Health Laboratory, Doherty Institute	Caly L. et al	https://www.gisaid.org	?	2020-04-03
Australia/VIC414/2020	ncov	EPI_ISL_426714	?	2020-03-26	Oceania	Australia	Victoria		Oceania	Australia	Victoria	genome	29903	Human	31	Female	Victorian Infectious Diseases Reference Laboratory (VIDRL)	Microbiological Diagnostic Unit Public Health Laboratory and Victorian Infectious Diseases Reference Laboratory, Doherty Institute	Caly L. et al	https://www.gisaid.org	?	2020-04-17
Australia/VIC415/2020	ncov	EPI_ISL_426715	?	2020-03-25	Oceania	Australia	Victoria		Oceania	Australia	Victoria	genome	29903	Human	72	Female	Victorian Infectious Diseases Reference Laboratory (VIDRL)	Microbiological Diagnostic Unit Public Health Laboratory and Victorian Infectious Diseases Reference Laboratory, Doherty Institute	Caly L. et al	https://www.gisaid.org	?	2020-04-17
Australia/VIC417/2020	ncov	EPI_ISL_426717	?	2020-03-25	Oceania	Australia	Victoria		Oceania	Australia	Victoria	genome	29903	Human	67	Female	Victorian Infectious Diseases Reference Laboratory (VIDRL)	Microbiological Diagnostic Unit Public Health Laboratory and Victorian Infectious Diseases Reference Laboratory, Doherty Institute	Caly L. et al	https://www.gisaid.org	?	2020-04-17
Australia/VIC418/2020	ncov	EPI_ISL_426718	?	2020-03-25	Oceania	Australia	Victoria		Oceania	Australia	Victoria	genome	29903	Human	61	Female	Victorian Infectious Diseases Reference Laboratory (VIDRL)	Microbiological Diagnostic Unit Public Health Laboratory and Victorian Infectious Diseases Reference Laboratory, Doherty Institute	Caly L. et al	https://www.gisaid.org	?	2020-04-17
Australia/VIC42/2020	ncov	EPI_ISL_419761	?	2020-03-11	Oceania	Australia	Victoria		Oceania	Australia	Victoria	genome	29878	Human	68	Female	Victorian Infectious Diseases Reference Laboratory (VIDRL)	Victorian Infectious Diseases Reference Laboratory and Microbiological Diagnostic Unit Public Health Laboratory, Doherty Institute	Caly L. et al	https://www.gisaid.org	?	2020-04-03
Australia/VIC421/2020	ncov	EPI_ISL_426721	?	2020-03-25	Oceania	Australia	Victoria		Oceania	Australia	Victoria	genome	29902	Human	27	Male	Victorian Infectious Diseases Reference Laboratory (VIDRL)	Microbiological Diagnostic Unit Public Health Laboratory and Victorian Infectious Diseases Reference Laboratory, Doherty Institute	Caly L. et al	https://www.gisaid.org	?	2020-04-17
Australia/VIC425/2020	ncov	EPI_ISL_426725	?	2020-03-25	Oceania	Australia	Victoria		Oceania	Australia	Victoria	genome	29903	Human	53	Male	Victorian Infectious Diseases Reference Laboratory (VIDRL)	Microbiological Diagnostic Unit Public Health Laboratory and Victorian Infectious Diseases Reference Laboratory, Doherty Institute	Caly L. et al	https://www.gisaid.org	?	2020-04-17
Australia/VIC427/2020	ncov	EPI_ISL_426727	?	2020-03-25	Oceania	Australia	Victoria		Oceania	Australia	Victoria	genome	29903	Human	30	Female	Victorian Infectious Diseases Reference Laboratory (VIDRL)	Microbiological Diagnostic Unit Public Health Laboratory and Victorian Infectious Diseases Reference Laboratory, Doherty Institute	Caly L. et al	https://www.gisaid.org	?	2020-04-17
Australia/VIC429/2020	ncov	EPI_ISL_426729	?	2020-03-26	Oceania	Australia	Victoria		Oceania	Australia	Victoria	genome	29903	Human	47	Female	Victorian Infectious Diseases Reference Laboratory (VIDRL)	Microbiological Diagnostic Unit Public Health Laboratory and Victorian Infectious Diseases Reference Laboratory, Doherty Institute	Caly L. et al	https://www.gisaid.org	?	2020-04-17
Australia/VIC43/2020	ncov	EPI_ISL_419763	?	2020-03-11	Oceania	Australia	Victoria		Oceania	Australia	Victoria	genome	29865	Human	47	Female	Victorian Infectious Diseases Reference Laboratory (VIDRL)	Victorian Infectious Diseases Reference Laboratory and Microbiological Diagnostic Unit Public Health Laboratory, Doherty Institute	Caly L. et al	https://www.gisaid.org	?	2020-04-03
Australia/VIC434/2020	ncov	EPI_ISL_426733	?	2020-03-25	Oceania	Australia	Victoria		Oceania	Australia	Victoria	genome	29901	Human	74	Male	Victorian Infectious Diseases Reference Laboratory (VIDRL)	Microbiological Diagnostic Unit Public Health Laboratory and Victorian Infectious Diseases Reference Laboratory, Doherty Institute	Caly L. et al	https://www.gisaid.org	?	2020-04-17
Australia/VIC437/2020	ncov	EPI_ISL_426734	?	2020-03-26	Oceania	Australia	Victoria		Oceania	Australia	Victoria	genome	29903	Human	71	Female	Victorian Infectious Diseases Reference Laboratory (VIDRL)	Microbiological Diagnostic Unit Public Health Laboratory and Victorian Infectious Diseases Reference Laboratory, Doherty Institute	Caly L. et al	https://www.gisaid.org	?	2020-04-17
Australia/VIC438/2020	ncov	EPI_ISL_426735	?	2020-03-26	Oceania	Australia	Victoria		Oceania	Australia	Victoria	genome	29900	Human	38	Female	Victorian Infectious Diseases Reference Laboratory (VIDRL)	Microbiological Diagnostic Unit Public Health Laboratory and Victorian Infectious Diseases Reference Laboratory, Doherty Institute	Caly L. et al	https://www.gisaid.org	?	2020-04-17
Australia/VIC439/2020	ncov	EPI_ISL_426736	?	2020-03-26	Oceania	Australia	Victoria		Oceania	Australia	Victoria	genome	29903	Human	51	Male	Victorian Infectious Diseases Reference Laboratory (VIDRL)	Microbiological Diagnostic Unit Public Health Laboratory and Victorian Infectious Diseases Reference Laboratory, Doherty Institute	Caly L. et al	https://www.gisaid.org	?	2020-04-17
Australia/VIC44/2020	ncov	EPI_ISL_419767	?	2020-03-11	Oceania	Australia	Victoria		Oceania	Australia	Victoria	genome	29865	Human	33	Female	Victorian Infectious Diseases Reference Laboratory (VIDRL)	Victorian Infectious Diseases Reference Laboratory and Microbiological Diagnostic Unit Public Health Laboratory, Doherty Institute	Caly L. et al	https://www.gisaid.org	?	2020-04-03
Australia/VIC440/2020	ncov	EPI_ISL_426737	?	2020-03-26	Oceania	Australia	Victoria		Oceania	Australia	Victoria	genome	29903	Human	58	Male	Victorian Infectious Diseases Reference Laboratory (VIDRL)	Microbiological Diagnostic Unit Public Health Laboratory and Victorian Infectious Diseases Reference Laboratory, Doherty Institute	Caly L. et al	https://www.gisaid.org	?	2020-04-17
Australia/VIC443/2020	ncov	EPI_ISL_426740	?	2020-03-27	Oceania	Australia	Victoria		Oceania	Australia	Victoria	genome	29903	Human	23	Female	Victorian Infectious Diseases Reference Laboratory (VIDRL)	Microbiological Diagnostic Unit Public Health Laboratory and Victorian Infectious Diseases Reference Laboratory, Doherty Institute	Caly L. et al	https://www.gisaid.org	?	2020-04-17
Australia/VIC447/2020	ncov	EPI_ISL_426743	?	2020-03-27	Oceania	Australia	Victoria		Oceania	Australia	Victoria	genome	29903	Human	45	Female	Victorian Infectious Diseases Reference Laboratory (VIDRL)	Microbiological Diagnostic Unit Public Health Laboratory and Victorian Infectious Diseases Reference Laboratory, Doherty Institute	Caly L. et al	https://www.gisaid.org	?	2020-04-17
Australia/VIC449/2020	ncov	EPI_ISL_426745	?	2020-03-24	Oceania	Australia	Victoria		Oceania	Australia	Victoria	genome	29903	Human	58	Male	Victorian Infectious Diseases Reference Laboratory (VIDRL)	Microbiological Diagnostic Unit Public Health Laboratory and Victorian Infectious Diseases Reference Laboratory, Doherty Institute	Caly L. et al	https://www.gisaid.org	?	2020-04-17
Australia/VIC45/2020	ncov	EPI_ISL_419802	?	2020-03-11	Oceania	Australia	Victoria		Oceania	Australia	Victoria	genome	29865	Human	49	Male	Victorian Infectious Diseases Reference Laboratory (VIDRL)	Victorian Infectious Diseases Reference Laboratory and Microbiological Diagnostic Unit Public Health Laboratory, Doherty Institute	Caly L. et al	https://www.gisaid.org	?	2020-04-03
Australia/VIC450/2020	ncov	EPI_ISL_426746	?	2020-03-25	Oceania	Australia	Victoria		Oceania	Australia	Victoria	genome	29903	Human	?	Male	Victorian Infectious Diseases Reference Laboratory (VIDRL)	Microbiological Diagnostic Unit Public Health Laboratory and Victorian Infectious Diseases Reference Laboratory, Doherty Institute	Caly L. et al	https://www.gisaid.org	?	2020-04-17
Australia/VIC451/2020	ncov	EPI_ISL_426747	?	2020-03-25	Oceania	Australia	Victoria		Oceania	Australia	Victoria	genome	29903	Human	45	Female	Victorian Infectious Diseases Reference Laboratory (VIDRL)	Microbiological Diagnostic Unit Public Health Laboratory and Victorian Infectious Diseases Reference Laboratory, Doherty Institute	Caly L. et al	https://www.gisaid.org	?	2020-04-17
Australia/VIC456/2020	ncov	EPI_ISL_426751	?	2020-03-25	Oceania	Australia	Victoria		Oceania	Australia	Victoria	genome	29903	Human	38	Male	Victorian Infectious Diseases Reference Laboratory (VIDRL)	Microbiological Diagnostic Unit Public Health Laboratory and Victorian Infectious Diseases Reference Laboratory, Doherty Institute	Caly L. et al	https://www.gisaid.org	?	2020-04-17
Australia/VIC458/2020	ncov	EPI_ISL_426752	?	2020-03-26	Oceania	Australia	Victoria		Oceania	Australia	Victoria	genome	29903	Human	20	Female	Victorian Infectious Diseases Reference Laboratory (VIDRL)	Microbiological Diagnostic Unit Public Health Laboratory and Victorian Infectious Diseases Reference Laboratory, Doherty Institute	Caly L. et al	https://www.gisaid.org	?	2020-04-17
Australia/VIC46/2020	ncov	EPI_ISL_419816	?	2020-03-11	Oceania	Australia	Victoria		Oceania	Australia	Victoria	genome	29899	Human	46	Male	Victorian Infectious Diseases Reference Laboratory (VIDRL)	Victorian Infectious Diseases Reference Laboratory and Microbiological Diagnostic Unit Public Health Laboratory, Doherty Institute	Caly L. et al	https://www.gisaid.org	?	2020-04-03
Australia/VIC461/2020	ncov	EPI_ISL_426754	?	2020-03-27	Oceania	Australia	Victoria		Oceania	Australia	Victoria	genome	29903	Human	85	Female	Victorian Infectious Diseases Reference Laboratory (VIDRL)	Microbiological Diagnostic Unit Public Health Laboratory and Victorian Infectious Diseases Reference Laboratory, Doherty Institute	Caly L. et al	https://www.gisaid.org	?	2020-04-17
Australia/VIC463/2020	ncov	EPI_ISL_426756	?	2020-03-26	Oceania	Australia	Victoria		Oceania	Australia	Victoria	genome	29903	Human	45	Female	Victorian Infectious Diseases Reference Laboratory (VIDRL)	Microbiological Diagnostic Unit Public Health Laboratory and Victorian Infectious Diseases Reference Laboratory, Doherty Institute	Caly L. et al	https://www.gisaid.org	?	2020-04-17
Australia/VIC47/2020	ncov	EPI_ISL_419759	?	2020-03-12	Oceania	Australia	Victoria		Oceania	Australia	Victoria	genome	29887	Human	15	Male	Victorian Infectious Diseases Reference Laboratory (VIDRL)	Victorian Infectious Diseases Reference Laboratory and Microbiological Diagnostic Unit Public Health Laboratory, Doherty Institute	Caly L. et al	https://www.gisaid.org	?	2020-04-03
Australia/VIC472/2020	ncov	EPI_ISL_426764	?	2020-03-26	Oceania	Australia	Victoria		Oceania	Australia	Victoria	genome	29904	Human	70	Female	Victorian Infectious Diseases Reference Laboratory (VIDRL)	Microbiological Diagnostic Unit Public Health Laboratory and Victorian Infectious Diseases Reference Laboratory, Doherty Institute	Caly L. et al	https://www.gisaid.org	?	2020-04-17
Australia/VIC473/2020	ncov	EPI_ISL_426906	?	2020-03-28	Oceania	Australia	Victoria		Oceania	Australia	Victoria	genome	29903	Human	23	Male	Microbiological Diagnostic Unit Public Health Laboratory	Microbiological Diagnostic Unit Public Health Laboratory	Seemann T. et al	https://www.gisaid.org	?	2020-04-17
Australia/VIC478/2020	ncov	EPI_ISL_426910	?	2020-03-28	Oceania	Australia	Victoria		Oceania	Australia	Victoria	genome	29903	Human	67	Male	Microbiological Diagnostic Unit Public Health Laboratory	Microbiological Diagnostic Unit Public Health Laboratory	Seemann T. et al	https://www.gisaid.org	?	2020-04-17
Australia/VIC483/2020	ncov	EPI_ISL_426914	?	2020-03-29	Oceania	Australia	Victoria		Oceania	Australia	Victoria	genome	29903	Human	26	Male	Microbiological Diagnostic Unit Public Health Laboratory	Microbiological Diagnostic Unit Public Health Laboratory	Seemann T. et al	https://www.gisaid.org	?	2020-04-17
Australia/VIC486/2020	ncov	EPI_ISL_426917	?	2020-03-29	Oceania	Australia	Victoria		Oceania	Australia	Victoria	genome	29903	Human	59	Male	Microbiological Diagnostic Unit Public Health Laboratory	Microbiological Diagnostic Unit Public Health Laboratory	Seemann T. et al	https://www.gisaid.org	?	2020-04-17
Australia/VIC487/2020	ncov	EPI_ISL_426918	?	2020-03-29	Oceania	Australia	Victoria		Oceania	Australia	Victoria	genome	29903	Human	27	Male	Microbiological Diagnostic Unit Public Health Laboratory	Microbiological Diagnostic Unit Public Health Laboratory	Seemann T. et al	https://www.gisaid.org	?	2020-04-17
Australia/VIC488/2020	ncov	EPI_ISL_426919	?	2020-03-29	Oceania	Australia	Victoria		Oceania	Australia	Victoria	genome	29903	Human	20	Male	Microbiological Diagnostic Unit Public Health Laboratory	Microbiological Diagnostic Unit Public Health Laboratory	Seemann T. et al	https://www.gisaid.org	?	2020-04-17
Australia/VIC489/2020	ncov	EPI_ISL_426920	?	2020-03-29	Oceania	Australia	Victoria		Oceania	Australia	Victoria	genome	29903	Human	23	Female	Microbiological Diagnostic Unit Public Health Laboratory	Microbiological Diagnostic Unit Public Health Laboratory	Seemann T. et al	https://www.gisaid.org	?	2020-04-17
Australia/VIC49/2020	ncov	EPI_ISL_419764	?	2020-03-12	Oceania	Australia	Victoria		Oceania	Australia	Victoria	genome	29893	Human	35	Male	Victorian Infectious Diseases Reference Laboratory (VIDRL)	Victorian Infectious Diseases Reference Laboratory and Microbiological Diagnostic Unit Public Health Laboratory, Doherty Institute	Caly L. et al	https://www.gisaid.org	?	2020-04-03
Australia/VIC490/2020	ncov	EPI_ISL_426921	?	2020-03-30	Oceania	Australia	Victoria		Oceania	Australia	Victoria	genome	29903	Human	58	Female	Microbiological Diagnostic Unit Public Health Laboratory	Microbiological Diagnostic Unit Public Health Laboratory	Seemann T. et al	https://www.gisaid.org	?	2020-04-17
Australia/VIC491/2020	ncov	EPI_ISL_426922	?	2020-03-30	Oceania	Australia	Victoria		Oceania	Australia	Victoria	genome	29903	Human	54	Male	Microbiological Diagnostic Unit Public Health Laboratory	Microbiological Diagnostic Unit Public Health Laboratory	Seemann T. et al	https://www.gisaid.org	?	2020-04-17
Australia/VIC492/2020	ncov	EPI_ISL_426765	?	2020-03-23	Oceania	Australia	Victoria		Oceania	Australia	Victoria	genome	29903	Human	64	Female	Victorian Infectious Diseases Reference Laboratory (VIDRL)	Microbiological Diagnostic Unit Public Health Laboratory and Victorian Infectious Diseases Reference Laboratory, Doherty Institute	Caly L. et al	https://www.gisaid.org	?	2020-04-17
Australia/VIC493/2020	ncov	EPI_ISL_426766	?	2020-03-22	Oceania	Australia	Victoria		Oceania	Australia	Victoria	genome	29903	Human	44	?	Victorian Infectious Diseases Reference Laboratory (VIDRL)	Microbiological Diagnostic Unit Public Health Laboratory and Victorian Infectious Diseases Reference Laboratory, Doherty Institute	Caly L. et al	https://www.gisaid.org	?	2020-04-17
Australia/VIC494/2020	ncov	EPI_ISL_426767	?	2020-03-23	Oceania	Australia	Victoria		Oceania	Australia	Victoria	genome	29903	Human	72	Male	Victorian Infectious Diseases Reference Laboratory (VIDRL)	Microbiological Diagnostic Unit Public Health Laboratory and Victorian Infectious Diseases Reference Laboratory, Doherty Institute	Caly L. et al	https://www.gisaid.org	?	2020-04-17
Australia/VIC496/2020	ncov	EPI_ISL_426769	?	2020-03-23	Oceania	Australia	Victoria		Oceania	Australia	Victoria	genome	29903	Human	24	Male	Victorian Infectious Diseases Reference Laboratory (VIDRL)	Microbiological Diagnostic Unit Public Health Laboratory and Victorian Infectious Diseases Reference Laboratory, Doherty Institute	Caly L. et al	https://www.gisaid.org	?	2020-04-17
Australia/VIC498/2020	ncov	EPI_ISL_426771	?	2020-03-23	Oceania	Australia	Victoria		Oceania	Australia	Victoria	genome	29903	Human	59	Female	Victorian Infectious Diseases Reference Laboratory (VIDRL)	Microbiological Diagnostic Unit Public Health Laboratory and Victorian Infectious Diseases Reference Laboratory, Doherty Institute	Caly L. et al	https://www.gisaid.org	?	2020-04-17
Australia/VIC50/2020	ncov	EPI_ISL_419766	?	2020-03-12	Oceania	Australia	Victoria		Oceania	Australia	Victoria	genome	29873	Human	37	Male	Victorian Infectious Diseases Reference Laboratory (VIDRL)	Victorian Infectious Diseases Reference Laboratory and Microbiological Diagnostic Unit Public Health Laboratory, Doherty Institute	Caly L. et al	https://www.gisaid.org	?	2020-04-03
Australia/VIC500/2020	ncov	EPI_ISL_426772	?	2020-03-24	Oceania	Australia	Victoria		Oceania	Australia	Victoria	genome	29903	Human	28	Male	Victorian Infectious Diseases Reference Laboratory (VIDRL)	Microbiological Diagnostic Unit Public Health Laboratory and Victorian Infectious Diseases Reference Laboratory, Doherty Institute	Caly L. et al	https://www.gisaid.org	?	2020-04-17
Australia/VIC504/2020	ncov	EPI_ISL_426775	?	2020-03-23	Oceania	Australia	Victoria		Oceania	Australia	Victoria	genome	29903	Human	73	Male	Victorian Infectious Diseases Reference Laboratory (VIDRL)	Microbiological Diagnostic Unit Public Health Laboratory and Victorian Infectious Diseases Reference Laboratory, Doherty Institute	Caly L. et al	https://www.gisaid.org	?	2020-04-17
Australia/VIC509/2020	ncov	EPI_ISL_426779	?	2020-03-22	Oceania	Australia	Victoria		Oceania	Australia	Victoria	genome	29903	Human	60	Female	Victorian Infectious Diseases Reference Laboratory (VIDRL)	Microbiological Diagnostic Unit Public Health Laboratory and Victorian Infectious Diseases Reference Laboratory, Doherty Institute	Caly L. et al	https://www.gisaid.org	?	2020-04-17
Australia/VIC51/2020	ncov	EPI_ISL_419826	?	2020-03-12	Oceania	Australia	Victoria		Oceania	Australia	Victoria	genome	29827	Human	64	Male	Victorian Infectious Diseases Reference Laboratory (VIDRL)	Victorian Infectious Diseases Reference Laboratory and Microbiological Diagnostic Unit Public Health Laboratory, Doherty Institute	Caly L. et al	https://www.gisaid.org	?	2020-04-03
Australia/VIC52/2020	ncov	EPI_ISL_419768	?	2020-03-12	Oceania	Australia	Victoria		Oceania	Australia	Victoria	genome	29865	Human	28	Female	Victorian Infectious Diseases Reference Laboratory (VIDRL)	Victorian Infectious Diseases Reference Laboratory and Microbiological Diagnostic Unit Public Health Laboratory, Doherty Institute	Caly L. et al	https://www.gisaid.org	?	2020-04-03
Australia/VIC520/2020	ncov	EPI_ISL_426789	?	2020-03-23	Oceania	Australia	Victoria		Oceania	Australia	Victoria	genome	29903	Human	58	Female	Victorian Infectious Diseases Reference Laboratory (VIDRL)	Microbiological Diagnostic Unit Public Health Laboratory and Victorian Infectious Diseases Reference Laboratory, Doherty Institute	Caly L. et al	https://www.gisaid.org	?	2020-04-17
Australia/VIC525/2020	ncov	EPI_ISL_426792	?	2020-03-24	Oceania	Australia	Victoria		Oceania	Australia	Victoria	genome	29903	Human	28	Female	Victorian Infectious Diseases Reference Laboratory (VIDRL)	Microbiological Diagnostic Unit Public Health Laboratory and Victorian Infectious Diseases Reference Laboratory, Doherty Institute	Caly L. et al	https://www.gisaid.org	?	2020-04-17
Australia/VIC527/2020	ncov	EPI_ISL_426793	?	2020-03-24	Oceania	Australia	Victoria		Oceania	Australia	Victoria	genome	29903	Human	59	Male	Victorian Infectious Diseases Reference Laboratory (VIDRL)	Microbiological Diagnostic Unit Public Health Laboratory and Victorian Infectious Diseases Reference Laboratory, Doherty Institute	Caly L. et al	https://www.gisaid.org	?	2020-04-17
Australia/VIC53/2020	ncov	EPI_ISL_419769	?	2020-03-12	Oceania	Australia	Victoria		Oceania	Australia	Victoria	genome	29865	Human	48	Male	Victorian Infectious Diseases Reference Laboratory (VIDRL)	Victorian Infectious Diseases Reference Laboratory and Microbiological Diagnostic Unit Public Health Laboratory, Doherty Institute	Caly L. et al	https://www.gisaid.org	?	2020-04-03
Australia/VIC530/2020	ncov	EPI_ISL_426796	?	2020-03-23	Oceania	Australia	Victoria		Oceania	Australia	Victoria	genome	29903	Human	49	Female	Victorian Infectious Diseases Reference Laboratory (VIDRL)	Microbiological Diagnostic Unit Public Health Laboratory and Victorian Infectious Diseases Reference Laboratory, Doherty Institute	Caly L. et al	https://www.gisaid.org	?	2020-04-17
Australia/VIC531/2020	ncov	EPI_ISL_426797	?	2020-03-24	Oceania	Australia	Victoria		Oceania	Australia	Victoria	genome	29903	Human	34	Male	Victorian Infectious Diseases Reference Laboratory (VIDRL)	Microbiological Diagnostic Unit Public Health Laboratory and Victorian Infectious Diseases Reference Laboratory, Doherty Institute	Caly L. et al	https://www.gisaid.org	?	2020-04-17
Australia/VIC532/2020	ncov	EPI_ISL_426798	?	2020-03-23	Oceania	Australia	Victoria		Oceania	Australia	Victoria	genome	29903	Human	57	Female	Victorian Infectious Diseases Reference Laboratory (VIDRL)	Microbiological Diagnostic Unit Public Health Laboratory and Victorian Infectious Diseases Reference Laboratory, Doherty Institute	Caly L. et al	https://www.gisaid.org	?	2020-04-17
Australia/VIC534/2020	ncov	EPI_ISL_426800	?	2020-03-25	Oceania	Australia	Victoria		Oceania	Australia	Victoria	genome	29903	Human	21	Female	Victorian Infectious Diseases Reference Laboratory (VIDRL)	Microbiological Diagnostic Unit Public Health Laboratory and Victorian Infectious Diseases Reference Laboratory, Doherty Institute	Caly L. et al	https://www.gisaid.org	?	2020-04-17
Australia/VIC535/2020	ncov	EPI_ISL_426801	?	2020-03-25	Oceania	Australia	Victoria		Oceania	Australia	Victoria	genome	29900	Human	70	Female	Victorian Infectious Diseases Reference Laboratory (VIDRL)	Microbiological Diagnostic Unit Public Health Laboratory and Victorian Infectious Diseases Reference Laboratory, Doherty Institute	Caly L. et al	https://www.gisaid.org	?	2020-04-17
Australia/VIC538/2020	ncov	EPI_ISL_426804	?	2020-03-23	Oceania	Australia	Victoria		Oceania	Australia	Victoria	genome	29903	Human	56	Male	Victorian Infectious Diseases Reference Laboratory (VIDRL)	Microbiological Diagnostic Unit Public Health Laboratory and Victorian Infectious Diseases Reference Laboratory, Doherty Institute	Caly L. et al	https://www.gisaid.org	?	2020-04-17
Australia/VIC54/2020	ncov	EPI_ISL_419770	?	2020-03-12	Oceania	Australia	Victoria		Oceania	Australia	Victoria	genome	29891	Human	46	Male	Victorian Infectious Diseases Reference Laboratory (VIDRL)	Victorian Infectious Diseases Reference Laboratory and Microbiological Diagnostic Unit Public Health Laboratory, Doherty Institute	Caly L. et al	https://www.gisaid.org	?	2020-04-03
Australia/VIC540/2020	ncov	EPI_ISL_426805	?	2020-03-24	Oceania	Australia	Victoria		Oceania	Australia	Victoria	genome	29903	Human	50	Female	Victorian Infectious Diseases Reference Laboratory (VIDRL)	Microbiological Diagnostic Unit Public Health Laboratory and Victorian Infectious Diseases Reference Laboratory, Doherty Institute	Caly L. et al	https://www.gisaid.org	?	2020-04-17
Australia/VIC541/2020	ncov	EPI_ISL_426806	?	2020-03-24	Oceania	Australia	Victoria		Oceania	Australia	Victoria	genome	29903	Human	49	Female	Victorian Infectious Diseases Reference Laboratory (VIDRL)	Microbiological Diagnostic Unit Public Health Laboratory and Victorian Infectious Diseases Reference Laboratory, Doherty Institute	Caly L. et al	https://www.gisaid.org	?	2020-04-17
Australia/VIC544/2020	ncov	EPI_ISL_426807	?	2020-03-23	Oceania	Australia	Victoria		Oceania	Australia	Victoria	genome	29903	Human	82	Male	Victorian Infectious Diseases Reference Laboratory (VIDRL)	Microbiological Diagnostic Unit Public Health Laboratory and Victorian Infectious Diseases Reference Laboratory, Doherty Institute	Caly L. et al	https://www.gisaid.org	?	2020-04-17
Australia/VIC546/2020	ncov	EPI_ISL_426809	?	2020-03-24	Oceania	Australia	Victoria		Oceania	Australia	Victoria	genome	29903	Human	25	Male	Victorian Infectious Diseases Reference Laboratory (VIDRL)	Microbiological Diagnostic Unit Public Health Laboratory and Victorian Infectious Diseases Reference Laboratory, Doherty Institute	Caly L. et al	https://www.gisaid.org	?	2020-04-17
Australia/VIC547/2020	ncov	EPI_ISL_426810	?	2020-03-25	Oceania	Australia	Victoria		Oceania	Australia	Victoria	genome	29903	Human	45	Female	Victorian Infectious Diseases Reference Laboratory (VIDRL)	Microbiological Diagnostic Unit Public Health Laboratory and Victorian Infectious Diseases Reference Laboratory, Doherty Institute	Caly L. et al	https://www.gisaid.org	?	2020-04-17
Australia/VIC548/2020	ncov	EPI_ISL_426811	?	2020-03-25	Oceania	Australia	Victoria		Oceania	Australia	Victoria	genome	29903	Human	27	Male	Victorian Infectious Diseases Reference Laboratory (VIDRL)	Microbiological Diagnostic Unit Public Health Laboratory and Victorian Infectious Diseases Reference Laboratory, Doherty Institute	Caly L. et al	https://www.gisaid.org	?	2020-04-17
Australia/VIC55/2020	ncov	EPI_ISL_419776	?	2020-03-12	Oceania	Australia	Victoria		Oceania	Australia	Victoria	genome	29865	Human	30	Female	Victorian Infectious Diseases Reference Laboratory (VIDRL)	Victorian Infectious Diseases Reference Laboratory and Microbiological Diagnostic Unit Public Health Laboratory, Doherty Institute	Caly L. et al	https://www.gisaid.org	?	2020-04-03
Australia/VIC551/2020	ncov	EPI_ISL_426813	?	2020-03-25	Oceania	Australia	Victoria		Oceania	Australia	Victoria	genome	29903	Human	62	Female	Victorian Infectious Diseases Reference Laboratory (VIDRL)	Microbiological Diagnostic Unit Public Health Laboratory and Victorian Infectious Diseases Reference Laboratory, Doherty Institute	Caly L. et al	https://www.gisaid.org	?	2020-04-17
Australia/VIC555/2020	ncov	EPI_ISL_426816	?	2020-03-25	Oceania	Australia	Victoria		Oceania	Australia	Victoria	genome	29900	Human	45	Male	Victorian Infectious Diseases Reference Laboratory (VIDRL)	Microbiological Diagnostic Unit Public Health Laboratory and Victorian Infectious Diseases Reference Laboratory, Doherty Institute	Caly L. et al	https://www.gisaid.org	?	2020-04-17
Australia/VIC556/2020	ncov	EPI_ISL_426817	?	2020-03-25	Oceania	Australia	Victoria		Oceania	Australia	Victoria	genome	29903	Human	50	Male	Victorian Infectious Diseases Reference Laboratory (VIDRL)	Microbiological Diagnostic Unit Public Health Laboratory and Victorian Infectious Diseases Reference Laboratory, Doherty Institute	Caly L. et al	https://www.gisaid.org	?	2020-04-17
Australia/VIC558/2020	ncov	EPI_ISL_426819	?	2020-03-25	Oceania	Australia	Victoria		Oceania	Australia	Victoria	genome	29903	Human	41	Male	Victorian Infectious Diseases Reference Laboratory (VIDRL)	Microbiological Diagnostic Unit Public Health Laboratory and Victorian Infectious Diseases Reference Laboratory, Doherty Institute	Caly L. et al	https://www.gisaid.org	?	2020-04-17
Australia/VIC56/2020	ncov	EPI_ISL_419777	?	2020-03-12	Oceania	Australia	Victoria		Oceania	Australia	Victoria	genome	29865	Human	63	Male	Victorian Infectious Diseases Reference Laboratory (VIDRL)	Victorian Infectious Diseases Reference Laboratory and Microbiological Diagnostic Unit Public Health Laboratory, Doherty Institute	Caly L. et al	https://www.gisaid.org	?	2020-04-03
Australia/VIC560/2020	ncov	EPI_ISL_426821	?	2020-03-25	Oceania	Australia	Victoria		Oceania	Australia	Victoria	genome	29903	Human	32	Male	Victorian Infectious Diseases Reference Laboratory (VIDRL)	Microbiological Diagnostic Unit Public Health Laboratory and Victorian Infectious Diseases Reference Laboratory, Doherty Institute	Caly L. et al	https://www.gisaid.org	?	2020-04-17
Australia/VIC561/2020	ncov	EPI_ISL_426822	?	2020-03-25	Oceania	Australia	Victoria		Oceania	Australia	Victoria	genome	29903	Human	62	Female	Victorian Infectious Diseases Reference Laboratory (VIDRL)	Microbiological Diagnostic Unit Public Health Laboratory and Victorian Infectious Diseases Reference Laboratory, Doherty Institute	Caly L. et al	https://www.gisaid.org	?	2020-04-17
Australia/VIC563/2020	ncov	EPI_ISL_426824	?	2020-03-24	Oceania	Australia	Victoria		Oceania	Australia	Victoria	genome	29903	Human	67	Female	Victorian Infectious Diseases Reference Laboratory (VIDRL)	Microbiological Diagnostic Unit Public Health Laboratory and Victorian Infectious Diseases Reference Laboratory, Doherty Institute	Caly L. et al	https://www.gisaid.org	?	2020-04-17
Australia/VIC565/2020	ncov	EPI_ISL_426825	?	2020-03-25	Oceania	Australia	Victoria		Oceania	Australia	Victoria	genome	29903	Human	67	Female	Victorian Infectious Diseases Reference Laboratory (VIDRL)	Microbiological Diagnostic Unit Public Health Laboratory and Victorian Infectious Diseases Reference Laboratory, Doherty Institute	Caly L. et al	https://www.gisaid.org	?	2020-04-17
Australia/VIC566/2020	ncov	EPI_ISL_426826	?	2020-03-25	Oceania	Australia	Victoria		Oceania	Australia	Victoria	genome	29903	Human	51	Female	Victorian Infectious Diseases Reference Laboratory (VIDRL)	Microbiological Diagnostic Unit Public Health Laboratory and Victorian Infectious Diseases Reference Laboratory, Doherty Institute	Caly L. et al	https://www.gisaid.org	?	2020-04-17
Australia/VIC57/2020	ncov	EPI_ISL_419779	?	2020-03-12	Oceania	Australia	Victoria		Oceania	Australia	Victoria	genome	29868	Human	54	Male	Victorian Infectious Diseases Reference Laboratory (VIDRL)	Victorian Infectious Diseases Reference Laboratory and Microbiological Diagnostic Unit Public Health Laboratory, Doherty Institute	Caly L. et al	https://www.gisaid.org	?	2020-04-03
Australia/VIC571/2020	ncov	EPI_ISL_426831	?	2020-03-25	Oceania	Australia	Victoria		Oceania	Australia	Victoria	genome	29903	Human	37	Male	Victorian Infectious Diseases Reference Laboratory (VIDRL)	Microbiological Diagnostic Unit Public Health Laboratory and Victorian Infectious Diseases Reference Laboratory, Doherty Institute	Caly L. et al	https://www.gisaid.org	?	2020-04-17
Australia/VIC574/2020	ncov	EPI_ISL_426833	?	2020-03-26	Oceania	Australia	Victoria		Oceania	Australia	Victoria	genome	29903	Human	22	Female	Victorian Infectious Diseases Reference Laboratory (VIDRL)	Microbiological Diagnostic Unit Public Health Laboratory and Victorian Infectious Diseases Reference Laboratory, Doherty Institute	Caly L. et al	https://www.gisaid.org	?	2020-04-17
Australia/VIC576/2020	ncov	EPI_ISL_426835	?	2020-03-26	Oceania	Australia	Victoria		Oceania	Australia	Victoria	genome	29903	Human	23	Male	Victorian Infectious Diseases Reference Laboratory (VIDRL)	Microbiological Diagnostic Unit Public Health Laboratory and Victorian Infectious Diseases Reference Laboratory, Doherty Institute	Caly L. et al	https://www.gisaid.org	?	2020-04-17
Australia/VIC58/2020	ncov	EPI_ISL_419784	?	2020-03-12	Oceania	Australia	Victoria		Oceania	Australia	Victoria	genome	29873	Human	46	Female	Victorian Infectious Diseases Reference Laboratory (VIDRL)	Victorian Infectious Diseases Reference Laboratory and Microbiological Diagnostic Unit Public Health Laboratory, Doherty Institute	Caly L. et al	https://www.gisaid.org	?	2020-04-03
Australia/VIC582/2020	ncov	EPI_ISL_426839	?	2020-03-25	Oceania	Australia	Victoria		Oceania	Australia	Victoria	genome	29903	Human	34	Male	Victorian Infectious Diseases Reference Laboratory (VIDRL)	Microbiological Diagnostic Unit Public Health Laboratory and Victorian Infectious Diseases Reference Laboratory, Doherty Institute	Caly L. et al	https://www.gisaid.org	?	2020-04-17
Australia/VIC583/2020	ncov	EPI_ISL_426840	?	2020-03-25	Oceania	Australia	Victoria		Oceania	Australia	Victoria	genome	29903	Human	52	Female	Victorian Infectious Diseases Reference Laboratory (VIDRL)	Microbiological Diagnostic Unit Public Health Laboratory and Victorian Infectious Diseases Reference Laboratory, Doherty Institute	Caly L. et al	https://www.gisaid.org	?	2020-04-17
Australia/VIC584/2020	ncov	EPI_ISL_426841	?	2020-03-25	Oceania	Australia	Victoria		Oceania	Australia	Victoria	genome	29903	Human	68	Male	Victorian Infectious Diseases Reference Laboratory (VIDRL)	Microbiological Diagnostic Unit Public Health Laboratory and Victorian Infectious Diseases Reference Laboratory, Doherty Institute	Caly L. et al	https://www.gisaid.org	?	2020-04-17
Australia/VIC585/2020	ncov	EPI_ISL_426842	?	2020-03-25	Oceania	Australia	Victoria		Oceania	Australia	Victoria	genome	29903	Human	67	Female	Victorian Infectious Diseases Reference Laboratory (VIDRL)	Microbiological Diagnostic Unit Public Health Laboratory and Victorian Infectious Diseases Reference Laboratory, Doherty Institute	Caly L. et al	https://www.gisaid.org	?	2020-04-17
Australia/VIC587/2020	ncov	EPI_ISL_426844	?	2020-03-25	Oceania	Australia	Victoria		Oceania	Australia	Victoria	genome	29903	Human	80	Female	Victorian Infectious Diseases Reference Laboratory (VIDRL)	Microbiological Diagnostic Unit Public Health Laboratory and Victorian Infectious Diseases Reference Laboratory, Doherty Institute	Caly L. et al	https://www.gisaid.org	?	2020-04-17
Australia/VIC589/2020	ncov	EPI_ISL_426846	?	2020-03-22	Oceania	Australia	Victoria		Oceania	Australia	Victoria	genome	29903	Human	25	Male	Victorian Infectious Diseases Reference Laboratory (VIDRL)	Microbiological Diagnostic Unit Public Health Laboratory and Victorian Infectious Diseases Reference Laboratory, Doherty Institute	Caly L. et al	https://www.gisaid.org	?	2020-04-17
Australia/VIC59/2020	ncov	EPI_ISL_419771	?	2020-03-13	Oceania	Australia	Victoria		Oceania	Australia	Victoria	genome	29865	Human	33	Female	Victorian Infectious Diseases Reference Laboratory (VIDRL)	Victorian Infectious Diseases Reference Laboratory and Microbiological Diagnostic Unit Public Health Laboratory, Doherty Institute	Caly L. et al	https://www.gisaid.org	?	2020-04-03
Australia/VIC590/2020	ncov	EPI_ISL_426847	?	2020-03-22	Oceania	Australia	Victoria		Oceania	Australia	Victoria	genome	29903	Human	21	Female	Victorian Infectious Diseases Reference Laboratory (VIDRL)	Microbiological Diagnostic Unit Public Health Laboratory and Victorian Infectious Diseases Reference Laboratory, Doherty Institute	Caly L. et al	https://www.gisaid.org	?	2020-04-17
Australia/VIC593/2020	ncov	EPI_ISL_426850	?	2020-03-23	Oceania	Australia	Victoria		Oceania	Australia	Victoria	genome	29903	Human	36	Male	Victorian Infectious Diseases Reference Laboratory (VIDRL)	Microbiological Diagnostic Unit Public Health Laboratory and Victorian Infectious Diseases Reference Laboratory, Doherty Institute	Caly L. et al	https://www.gisaid.org	?	2020-04-17
Australia/VIC594/2020	ncov	EPI_ISL_426851	?	2020-03-25	Oceania	Australia	Victoria		Oceania	Australia	Victoria	genome	29903	Human	31	Female	Victorian Infectious Diseases Reference Laboratory (VIDRL)	Microbiological Diagnostic Unit Public Health Laboratory and Victorian Infectious Diseases Reference Laboratory, Doherty Institute	Caly L. et al	https://www.gisaid.org	?	2020-04-17
Australia/VIC595/2020	ncov	EPI_ISL_426852	?	2020-03-25	Oceania	Australia	Victoria		Oceania	Australia	Victoria	genome	29903	Human	74	Female	Victorian Infectious Diseases Reference Laboratory (VIDRL)	Microbiological Diagnostic Unit Public Health Laboratory and Victorian Infectious Diseases Reference Laboratory, Doherty Institute	Caly L. et al	https://www.gisaid.org	?	2020-04-17
Australia/VIC597/2020	ncov	EPI_ISL_426854	?	2020-03-25	Oceania	Australia	Victoria		Oceania	Australia	Victoria	genome	29903	Human	30	Female	Victorian Infectious Diseases Reference Laboratory (VIDRL)	Microbiological Diagnostic Unit Public Health Laboratory and Victorian Infectious Diseases Reference Laboratory, Doherty Institute	Caly L. et al	https://www.gisaid.org	?	2020-04-17
Australia/VIC598/2020	ncov	EPI_ISL_426855	?	2020-03-25	Oceania	Australia	Victoria		Oceania	Australia	Victoria	genome	29903	Human	65	Male	Victorian Infectious Diseases Reference Laboratory (VIDRL)	Microbiological Diagnostic Unit Public Health Laboratory and Victorian Infectious Diseases Reference Laboratory, Doherty Institute	Caly L. et al	https://www.gisaid.org	?	2020-04-17
Australia/VIC599/2020	ncov	EPI_ISL_426856	?	2020-03-25	Oceania	Australia	Victoria		Oceania	Australia	Victoria	genome	29903	Human	76	Male	Victorian Infectious Diseases Reference Laboratory (VIDRL)	Microbiological Diagnostic Unit Public Health Laboratory and Victorian Infectious Diseases Reference Laboratory, Doherty Institute	Caly L. et al	https://www.gisaid.org	?	2020-04-17
Australia/VIC60/2020	ncov	EPI_ISL_419772	?	2020-03-13	Oceania	Australia	Victoria		Oceania	Australia	Victoria	genome	29899	Human	42	Male	Victorian Infectious Diseases Reference Laboratory (VIDRL)	Victorian Infectious Diseases Reference Laboratory and Microbiological Diagnostic Unit Public Health Laboratory, Doherty Institute	Caly L. et al	https://www.gisaid.org	?	2020-04-03
Australia/VIC605/2020	ncov	EPI_ISL_426860	?	2020-03-27	Oceania	Australia	Victoria		Oceania	Australia	Victoria	genome	29903	Human	56	Male	Victorian Infectious Diseases Reference Laboratory (VIDRL)	Microbiological Diagnostic Unit Public Health Laboratory and Victorian Infectious Diseases Reference Laboratory, Doherty Institute	Caly L. et al	https://www.gisaid.org	?	2020-04-17
Australia/VIC606/2020	ncov	EPI_ISL_426861	?	2020-03-27	Oceania	Australia	Victoria		Oceania	Australia	Victoria	genome	29903	Human	22	Male	Victorian Infectious Diseases Reference Laboratory (VIDRL)	Microbiological Diagnostic Unit Public Health Laboratory and Victorian Infectious Diseases Reference Laboratory, Doherty Institute	Caly L. et al	https://www.gisaid.org	?	2020-04-17
Australia/VIC607/2020	ncov	EPI_ISL_426862	?	2020-03-27	Oceania	Australia	Victoria		Oceania	Australia	Victoria	genome	29903	Human	57	Female	Victorian Infectious Diseases Reference Laboratory (VIDRL)	Microbiological Diagnostic Unit Public Health Laboratory and Victorian Infectious Diseases Reference Laboratory, Doherty Institute	Caly L. et al	https://www.gisaid.org	?	2020-04-17
Australia/VIC61/2020	ncov	EPI_ISL_419773	?	2020-03-13	Oceania	Australia	Victoria		Oceania	Australia	Victoria	genome	29865	Human	45	Male	Victorian Infectious Diseases Reference Laboratory (VIDRL)	Victorian Infectious Diseases Reference Laboratory and Microbiological Diagnostic Unit Public Health Laboratory, Doherty Institute	Caly L. et al	https://www.gisaid.org	?	2020-04-03
Australia/VIC610/2020	ncov	EPI_ISL_426864	?	2020-03-26	Oceania	Australia	Victoria		Oceania	Australia	Victoria	genome	29903	Human	70	Male	Victorian Infectious Diseases Reference Laboratory (VIDRL)	Microbiological Diagnostic Unit Public Health Laboratory and Victorian Infectious Diseases Reference Laboratory, Doherty Institute	Caly L. et al	https://www.gisaid.org	?	2020-04-17
Australia/VIC611/2020	ncov	EPI_ISL_426865	?	2020-03-27	Oceania	Australia	Victoria		Oceania	Australia	Victoria	genome	29903	Human	80	Female	Victorian Infectious Diseases Reference Laboratory (VIDRL)	Microbiological Diagnostic Unit Public Health Laboratory and Victorian Infectious Diseases Reference Laboratory, Doherty Institute	Caly L. et al	https://www.gisaid.org	?	2020-04-17
Australia/VIC612/2020	ncov	EPI_ISL_426866	?	2020-03-26	Oceania	Australia	Victoria		Oceania	Australia	Victoria	genome	29903	Human	52	Female	Victorian Infectious Diseases Reference Laboratory (VIDRL)	Microbiological Diagnostic Unit Public Health Laboratory and Victorian Infectious Diseases Reference Laboratory, Doherty Institute	Caly L. et al	https://www.gisaid.org	?	2020-04-17
Australia/VIC615/2020	ncov	EPI_ISL_426870	?	2020-03-28	Oceania	Australia	Victoria		Oceania	Australia	Victoria	genome	29906	Human	27	Female	Victorian Infectious Diseases Reference Laboratory (VIDRL)	Microbiological Diagnostic Unit Public Health Laboratory and Victorian Infectious Diseases Reference Laboratory, Doherty Institute	Caly L. et al	https://www.gisaid.org	?	2020-04-17
Australia/VIC617/2020	ncov	EPI_ISL_426872	?	2020-03-26	Oceania	Australia	Victoria		Oceania	Australia	Victoria	genome	29903	Human	32	Male	Victorian Infectious Diseases Reference Laboratory (VIDRL)	Microbiological Diagnostic Unit Public Health Laboratory and Victorian Infectious Diseases Reference Laboratory, Doherty Institute	Caly L. et al	https://www.gisaid.org	?	2020-04-17
Australia/VIC619/2020	ncov	EPI_ISL_426923	?	2020-03-28	Oceania	Australia	Victoria		Oceania	Australia	Victoria	genome	29903	Human	?	Male	Victorian Infectious Diseases Reference Laboratory (VIDRL)	Microbiological Diagnostic Unit Public Health Laboratory and Victorian Infectious Diseases Reference Laboratory, Doherty Institute	Caly L. et al	https://www.gisaid.org	?	2020-04-17
Australia/VIC62/2020	ncov	EPI_ISL_419774	?	2020-03-13	Oceania	Australia	Victoria		Oceania	Australia	Victoria	genome	29865	Human	32	Female	Victorian Infectious Diseases Reference Laboratory (VIDRL)	Victorian Infectious Diseases Reference Laboratory and Microbiological Diagnostic Unit Public Health Laboratory, Doherty Institute	Caly L. et al	https://www.gisaid.org	?	2020-04-03
Australia/VIC620/2020	ncov	EPI_ISL_426924	?	2020-03-28	Oceania	Australia	Victoria		Oceania	Australia	Victoria	genome	29903	Human	7	Female	Victorian Infectious Diseases Reference Laboratory (VIDRL)	Microbiological Diagnostic Unit Public Health Laboratory and Victorian Infectious Diseases Reference Laboratory, Doherty Institute	Caly L. et al	https://www.gisaid.org	?	2020-04-17
Australia/VIC622/2020	ncov	EPI_ISL_426926	?	2020-03-29	Oceania	Australia	Victoria		Oceania	Australia	Victoria	genome	29903	Human	33	Female	Victorian Infectious Diseases Reference Laboratory (VIDRL)	Microbiological Diagnostic Unit Public Health Laboratory and Victorian Infectious Diseases Reference Laboratory, Doherty Institute	Caly L. et al	https://www.gisaid.org	?	2020-04-17
Australia/VIC623/2020	ncov	EPI_ISL_426927	?	2020-03-28	Oceania	Australia	Victoria		Oceania	Australia	Victoria	genome	29903	Human	27	Male	Victorian Infectious Diseases Reference Laboratory (VIDRL)	Microbiological Diagnostic Unit Public Health Laboratory and Victorian Infectious Diseases Reference Laboratory, Doherty Institute	Caly L. et al	https://www.gisaid.org	?	2020-04-17
Australia/VIC625/2020	ncov	EPI_ISL_426929	?	2020-03-28	Oceania	Australia	Victoria		Oceania	Australia	Victoria	genome	29903	Human	20	Female	Victorian Infectious Diseases Reference Laboratory (VIDRL)	Microbiological Diagnostic Unit Public Health Laboratory and Victorian Infectious Diseases Reference Laboratory, Doherty Institute	Caly L. et al	https://www.gisaid.org	?	2020-04-17
Australia/VIC626/2020	ncov	EPI_ISL_426930	?	2020-03-28	Oceania	Australia	Victoria		Oceania	Australia	Victoria	genome	29903	Human	60	Male	Victorian Infectious Diseases Reference Laboratory (VIDRL)	Microbiological Diagnostic Unit Public Health Laboratory and Victorian Infectious Diseases Reference Laboratory, Doherty Institute	Caly L. et al	https://www.gisaid.org	?	2020-04-17
Australia/VIC627/2020	ncov	EPI_ISL_426931	?	2020-03-29	Oceania	Australia	Victoria		Oceania	Australia	Victoria	genome	29906	Human	28	Male	Victorian Infectious Diseases Reference Laboratory (VIDRL)	Microbiological Diagnostic Unit Public Health Laboratory and Victorian Infectious Diseases Reference Laboratory, Doherty Institute	Caly L. et al	https://www.gisaid.org	?	2020-04-17
Australia/VIC628/2020	ncov	EPI_ISL_426932	?	2020-03-29	Oceania	Australia	Victoria		Oceania	Australia	Victoria	genome	29903	Human	21	Male	Victorian Infectious Diseases Reference Laboratory (VIDRL)	Microbiological Diagnostic Unit Public Health Laboratory and Victorian Infectious Diseases Reference Laboratory, Doherty Institute	Caly L. et al	https://www.gisaid.org	?	2020-04-17
Australia/VIC629/2020	ncov	EPI_ISL_426873	?	2020-03-25	Oceania	Australia	Victoria		Oceania	Australia	Victoria	genome	29903	Human	43	Male	Victorian Infectious Diseases Reference Laboratory (VIDRL)	Microbiological Diagnostic Unit Public Health Laboratory and Victorian Infectious Diseases Reference Laboratory, Doherty Institute	Caly L. et al	https://www.gisaid.org	?	2020-04-17
Australia/VIC63/2020	ncov	EPI_ISL_419775	?	2020-03-13	Oceania	Australia	Victoria		Oceania	Australia	Victoria	genome	29899	Human	48	Female	Victorian Infectious Diseases Reference Laboratory (VIDRL)	Victorian Infectious Diseases Reference Laboratory and Microbiological Diagnostic Unit Public Health Laboratory, Doherty Institute	Caly L. et al	https://www.gisaid.org	?	2020-04-03
Australia/VIC630/2020	ncov	EPI_ISL_426874	?	2020-03-26	Oceania	Australia	Victoria		Oceania	Australia	Victoria	genome	29903	Human	68	Male	Victorian Infectious Diseases Reference Laboratory (VIDRL)	Microbiological Diagnostic Unit Public Health Laboratory and Victorian Infectious Diseases Reference Laboratory, Doherty Institute	Caly L. et al	https://www.gisaid.org	?	2020-04-17
Australia/VIC633/2020	ncov	EPI_ISL_426875	?	2020-03-27	Oceania	Australia	Victoria		Oceania	Australia	Victoria	genome	29903	Human	1	?	Victorian Infectious Diseases Reference Laboratory (VIDRL)	Microbiological Diagnostic Unit Public Health Laboratory and Victorian Infectious Diseases Reference Laboratory, Doherty Institute	Caly L. et al	https://www.gisaid.org	?	2020-04-17
Australia/VIC635/2020	ncov	EPI_ISL_426876	?	2020-03-28	Oceania	Australia	Victoria		Oceania	Australia	Victoria	genome	29903	Human	54	Male	Victorian Infectious Diseases Reference Laboratory (VIDRL)	Microbiological Diagnostic Unit Public Health Laboratory and Victorian Infectious Diseases Reference Laboratory, Doherty Institute	Caly L. et al	https://www.gisaid.org	?	2020-04-17
Australia/VIC636/2020	ncov	EPI_ISL_426877	?	2020-03-28	Oceania	Australia	Victoria		Oceania	Australia	Victoria	genome	29903	Human	54	Female	Victorian Infectious Diseases Reference Laboratory (VIDRL)	Microbiological Diagnostic Unit Public Health Laboratory and Victorian Infectious Diseases Reference Laboratory, Doherty Institute	Caly L. et al	https://www.gisaid.org	?	2020-04-17
Australia/VIC637/2020	ncov	EPI_ISL_426933	?	2020-03-28	Oceania	Australia	Victoria		Oceania	Australia	Victoria	genome	29903	Human	51	Male	Victorian Infectious Diseases Reference Laboratory (VIDRL)	Microbiological Diagnostic Unit Public Health Laboratory and Victorian Infectious Diseases Reference Laboratory, Doherty Institute	Caly L. et al	https://www.gisaid.org	?	2020-04-17
Australia/VIC638/2020	ncov	EPI_ISL_426934	?	2020-03-29	Oceania	Australia	Victoria		Oceania	Australia	Victoria	genome	29903	Human	38	Male	Victorian Infectious Diseases Reference Laboratory (VIDRL)	Microbiological Diagnostic Unit Public Health Laboratory and Victorian Infectious Diseases Reference Laboratory, Doherty Institute	Caly L. et al	https://www.gisaid.org	?	2020-04-17
Australia/VIC639/2020	ncov	EPI_ISL_426935	?	2020-03-29	Oceania	Australia	Victoria		Oceania	Australia	Victoria	genome	29903	Human	57	Male	Victorian Infectious Diseases Reference Laboratory (VIDRL)	Microbiological Diagnostic Unit Public Health Laboratory and Victorian Infectious Diseases Reference Laboratory, Doherty Institute	Caly L. et al	https://www.gisaid.org	?	2020-04-17
Australia/VIC64/2020	ncov	EPI_ISL_419778	?	2020-03-13	Oceania	Australia	Victoria		Oceania	Australia	Victoria	genome	29865	Human	15	Male	Victorian Infectious Diseases Reference Laboratory (VIDRL)	Victorian Infectious Diseases Reference Laboratory and Microbiological Diagnostic Unit Public Health Laboratory, Doherty Institute	Caly L. et al	https://www.gisaid.org	?	2020-04-03
Australia/VIC644/2020	ncov	EPI_ISL_426940	?	2020-03-28	Oceania	Australia	Victoria		Oceania	Australia	Victoria	genome	29903	Human	28	Female	Victorian Infectious Diseases Reference Laboratory (VIDRL)	Microbiological Diagnostic Unit Public Health Laboratory and Victorian Infectious Diseases Reference Laboratory, Doherty Institute	Caly L. et al	https://www.gisaid.org	?	2020-04-17
Australia/VIC645/2020	ncov	EPI_ISL_426941	?	2020-03-28	Oceania	Australia	Victoria		Oceania	Australia	Victoria	genome	29903	Human	64	Female	Victorian Infectious Diseases Reference Laboratory (VIDRL)	Microbiological Diagnostic Unit Public Health Laboratory and Victorian Infectious Diseases Reference Laboratory, Doherty Institute	Caly L. et al	https://www.gisaid.org	?	2020-04-17
Australia/VIC646/2020	ncov	EPI_ISL_426942	?	2020-03-24	Oceania	Australia	Victoria		Oceania	Australia	Victoria	genome	29903	Human	71	Female	Victorian Infectious Diseases Reference Laboratory (VIDRL)	Microbiological Diagnostic Unit Public Health Laboratory and Victorian Infectious Diseases Reference Laboratory, Doherty Institute	Caly L. et al	https://www.gisaid.org	?	2020-04-17
Australia/VIC647/2020	ncov	EPI_ISL_426943	?	2020-03-28	Oceania	Australia	Victoria		Oceania	Australia	Victoria	genome	29903	Human	34	Female	Victorian Infectious Diseases Reference Laboratory (VIDRL)	Microbiological Diagnostic Unit Public Health Laboratory and Victorian Infectious Diseases Reference Laboratory, Doherty Institute	Caly L. et al	https://www.gisaid.org	?	2020-04-17
Australia/VIC651/2020	ncov	EPI_ISL_426947	?	2020-03-28	Oceania	Australia	Victoria		Oceania	Australia	Victoria	genome	29903	Human	22	Female	Victorian Infectious Diseases Reference Laboratory (VIDRL)	Microbiological Diagnostic Unit Public Health Laboratory and Victorian Infectious Diseases Reference Laboratory, Doherty Institute	Caly L. et al	https://www.gisaid.org	?	2020-04-17
Australia/VIC652/2020	ncov	EPI_ISL_426948	?	2020-03-28	Oceania	Australia	Victoria		Oceania	Australia	Victoria	genome	29903	Human	28	Male	Victorian Infectious Diseases Reference Laboratory (VIDRL)	Microbiological Diagnostic Unit Public Health Laboratory and Victorian Infectious Diseases Reference Laboratory, Doherty Institute	Caly L. et al	https://www.gisaid.org	?	2020-04-17
Australia/VIC655/2020	ncov	EPI_ISL_426951	?	2020-03-28	Oceania	Australia	Victoria		Oceania	Australia	Victoria	genome	29903	Human	33	Female	Victorian Infectious Diseases Reference Laboratory (VIDRL)	Microbiological Diagnostic Unit Public Health Laboratory and Victorian Infectious Diseases Reference Laboratory, Doherty Institute	Caly L. et al	https://www.gisaid.org	?	2020-04-17
Australia/VIC656/2020	ncov	EPI_ISL_426952	?	2020-03-28	Oceania	Australia	Victoria		Oceania	Australia	Victoria	genome	29903	Human	81	Male	Victorian Infectious Diseases Reference Laboratory (VIDRL)	Microbiological Diagnostic Unit Public Health Laboratory and Victorian Infectious Diseases Reference Laboratory, Doherty Institute	Caly L. et al	https://www.gisaid.org	?	2020-04-17
Australia/VIC657/2020	ncov	EPI_ISL_426953	?	2020-03-28	Oceania	Australia	Victoria		Oceania	Australia	Victoria	genome	29903	Human	21	Male	Victorian Infectious Diseases Reference Laboratory (VIDRL)	Microbiological Diagnostic Unit Public Health Laboratory and Victorian Infectious Diseases Reference Laboratory, Doherty Institute	Caly L. et al	https://www.gisaid.org	?	2020-04-17
Australia/VIC658/2020	ncov	EPI_ISL_426954	?	2020-03-28	Oceania	Australia	Victoria		Oceania	Australia	Victoria	genome	29903	Human	21	Male	Victorian Infectious Diseases Reference Laboratory (VIDRL)	Microbiological Diagnostic Unit Public Health Laboratory and Victorian Infectious Diseases Reference Laboratory, Doherty Institute	Caly L. et al	https://www.gisaid.org	?	2020-04-17
Australia/VIC659/2020	ncov	EPI_ISL_426955	?	2020-03-27	Oceania	Australia	Victoria		Oceania	Australia	Victoria	genome	29903	Human	45	Male	Victorian Infectious Diseases Reference Laboratory (VIDRL)	Microbiological Diagnostic Unit Public Health Laboratory and Victorian Infectious Diseases Reference Laboratory, Doherty Institute	Caly L. et al	https://www.gisaid.org	?	2020-04-17
Australia/VIC66/2020	ncov	EPI_ISL_419780	?	2020-03-13	Oceania	Australia	Victoria		Oceania	Australia	Victoria	genome	29868	Human	33	Male	Victorian Infectious Diseases Reference Laboratory (VIDRL)	Victorian Infectious Diseases Reference Laboratory and Microbiological Diagnostic Unit Public Health Laboratory, Doherty Institute	Caly L. et al	https://www.gisaid.org	?	2020-04-03
Australia/VIC660/2020	ncov	EPI_ISL_426956	?	2020-03-28	Oceania	Australia	Victoria		Oceania	Australia	Victoria	genome	29903	Human	69	Female	Victorian Infectious Diseases Reference Laboratory (VIDRL)	Microbiological Diagnostic Unit Public Health Laboratory and Victorian Infectious Diseases Reference Laboratory, Doherty Institute	Caly L. et al	https://www.gisaid.org	?	2020-04-17
Australia/VIC661/2020	ncov	EPI_ISL_426957	?	2020-03-27	Oceania	Australia	Victoria		Oceania	Australia	Victoria	genome	29903	Human	30	Female	Victorian Infectious Diseases Reference Laboratory (VIDRL)	Microbiological Diagnostic Unit Public Health Laboratory and Victorian Infectious Diseases Reference Laboratory, Doherty Institute	Caly L. et al	https://www.gisaid.org	?	2020-04-17
Australia/VIC662/2020	ncov	EPI_ISL_426958	?	2020-03-27	Oceania	Australia	Victoria		Oceania	Australia	Victoria	genome	29903	Human	24	Female	Victorian Infectious Diseases Reference Laboratory (VIDRL)	Microbiological Diagnostic Unit Public Health Laboratory and Victorian Infectious Diseases Reference Laboratory, Doherty Institute	Caly L. et al	https://www.gisaid.org	?	2020-04-17
Australia/VIC664/2020	ncov	EPI_ISL_426960	?	2020-03-27	Oceania	Australia	Victoria		Oceania	Australia	Victoria	genome	29903	Human	35	Female	Victorian Infectious Diseases Reference Laboratory (VIDRL)	Microbiological Diagnostic Unit Public Health Laboratory and Victorian Infectious Diseases Reference Laboratory, Doherty Institute	Caly L. et al	https://www.gisaid.org	?	2020-04-17
Australia/VIC665/2020	ncov	EPI_ISL_426961	?	2020-03-27	Oceania	Australia	Victoria		Oceania	Australia	Victoria	genome	29903	Human	20	Female	Victorian Infectious Diseases Reference Laboratory (VIDRL)	Microbiological Diagnostic Unit Public Health Laboratory and Victorian Infectious Diseases Reference Laboratory, Doherty Institute	Caly L. et al	https://www.gisaid.org	?	2020-04-17
Australia/VIC666/2020	ncov	EPI_ISL_426962	?	2020-03-27	Oceania	Australia	Victoria		Oceania	Australia	Victoria	genome	29903	Human	25	Male	Victorian Infectious Diseases Reference Laboratory (VIDRL)	Microbiological Diagnostic Unit Public Health Laboratory and Victorian Infectious Diseases Reference Laboratory, Doherty Institute	Caly L. et al	https://www.gisaid.org	?	2020-04-17
Australia/VIC667/2020	ncov	EPI_ISL_426963	?	2020-03-27	Oceania	Australia	Victoria		Oceania	Australia	Victoria	genome	29903	Human	28	Male	Victorian Infectious Diseases Reference Laboratory (VIDRL)	Microbiological Diagnostic Unit Public Health Laboratory and Victorian Infectious Diseases Reference Laboratory, Doherty Institute	Caly L. et al	https://www.gisaid.org	?	2020-04-17
Australia/VIC668/2020	ncov	EPI_ISL_426964	?	2020-03-27	Oceania	Australia	Victoria		Oceania	Australia	Victoria	genome	29903	Human	25	Male	Victorian Infectious Diseases Reference Laboratory (VIDRL)	Microbiological Diagnostic Unit Public Health Laboratory and Victorian Infectious Diseases Reference Laboratory, Doherty Institute	Caly L. et al	https://www.gisaid.org	?	2020-04-17
Australia/VIC67/2020	ncov	EPI_ISL_419781	?	2020-03-13	Oceania	Australia	Victoria		Oceania	Australia	Victoria	genome	29902	Human	35	Male	Victorian Infectious Diseases Reference Laboratory (VIDRL)	Victorian Infectious Diseases Reference Laboratory and Microbiological Diagnostic Unit Public Health Laboratory, Doherty Institute	Caly L. et al	https://www.gisaid.org	?	2020-04-03
Australia/VIC672/2020	ncov	EPI_ISL_426968	?	2020-03-27	Oceania	Australia	Victoria		Oceania	Australia	Victoria	genome	29903	Human	54	Male	Victorian Infectious Diseases Reference Laboratory (VIDRL)	Microbiological Diagnostic Unit Public Health Laboratory and Victorian Infectious Diseases Reference Laboratory, Doherty Institute	Caly L. et al	https://www.gisaid.org	?	2020-04-17
Australia/VIC674/2020	ncov	EPI_ISL_426970	?	2020-03-27	Oceania	Australia	Victoria		Oceania	Australia	Victoria	genome	29903	Human	31	Female	Victorian Infectious Diseases Reference Laboratory (VIDRL)	Microbiological Diagnostic Unit Public Health Laboratory and Victorian Infectious Diseases Reference Laboratory, Doherty Institute	Caly L. et al	https://www.gisaid.org	?	2020-04-17
Australia/VIC676/2020	ncov	EPI_ISL_426971	?	2020-03-27	Oceania	Australia	Victoria		Oceania	Australia	Victoria	genome	29903	Human	55	Male	Victorian Infectious Diseases Reference Laboratory (VIDRL)	Microbiological Diagnostic Unit Public Health Laboratory and Victorian Infectious Diseases Reference Laboratory, Doherty Institute	Caly L. et al	https://www.gisaid.org	?	2020-04-17
Australia/VIC677/2020	ncov	EPI_ISL_426972	?	2020-03-27	Oceania	Australia	Victoria		Oceania	Australia	Victoria	genome	29903	Human	49	Female	Victorian Infectious Diseases Reference Laboratory (VIDRL)	Microbiological Diagnostic Unit Public Health Laboratory and Victorian Infectious Diseases Reference Laboratory, Doherty Institute	Caly L. et al	https://www.gisaid.org	?	2020-04-17
Australia/VIC678/2020	ncov	EPI_ISL_426973	?	2020-03-27	Oceania	Australia	Victoria		Oceania	Australia	Victoria	genome	29903	Human	75	Male	Victorian Infectious Diseases Reference Laboratory (VIDRL)	Microbiological Diagnostic Unit Public Health Laboratory and Victorian Infectious Diseases Reference Laboratory, Doherty Institute	Caly L. et al	https://www.gisaid.org	?	2020-04-17
Australia/VIC679/2020	ncov	EPI_ISL_426974	?	2020-03-27	Oceania	Australia	Victoria		Oceania	Australia	Victoria	genome	29900	Human	77	Male	Victorian Infectious Diseases Reference Laboratory (VIDRL)	Microbiological Diagnostic Unit Public Health Laboratory and Victorian Infectious Diseases Reference Laboratory, Doherty Institute	Caly L. et al	https://www.gisaid.org	?	2020-04-17
Australia/VIC68/2020	ncov	EPI_ISL_419782	?	2020-03-13	Oceania	Australia	Victoria		Oceania	Australia	Victoria	genome	29873	Human	65	Male	Victorian Infectious Diseases Reference Laboratory (VIDRL)	Victorian Infectious Diseases Reference Laboratory and Microbiological Diagnostic Unit Public Health Laboratory, Doherty Institute	Caly L. et al	https://www.gisaid.org	?	2020-04-03
Australia/VIC680/2020	ncov	EPI_ISL_426975	?	2020-03-27	Oceania	Australia	Victoria		Oceania	Australia	Victoria	genome	29906	Human	62	Female	Victorian Infectious Diseases Reference Laboratory (VIDRL)	Microbiological Diagnostic Unit Public Health Laboratory and Victorian Infectious Diseases Reference Laboratory, Doherty Institute	Caly L. et al	https://www.gisaid.org	?	2020-04-17
Australia/VIC681/2020	ncov	EPI_ISL_426976	?	2020-03-27	Oceania	Australia	Victoria		Oceania	Australia	Victoria	genome	29906	Human	68	Male	Victorian Infectious Diseases Reference Laboratory (VIDRL)	Microbiological Diagnostic Unit Public Health Laboratory and Victorian Infectious Diseases Reference Laboratory, Doherty Institute	Caly L. et al	https://www.gisaid.org	?	2020-04-17
Australia/VIC682/2020	ncov	EPI_ISL_426977	?	2020-03-29	Oceania	Australia	Victoria		Oceania	Australia	Victoria	genome	29903	Human	55	Male	Victorian Infectious Diseases Reference Laboratory (VIDRL)	Microbiological Diagnostic Unit Public Health Laboratory and Victorian Infectious Diseases Reference Laboratory, Doherty Institute	Caly L. et al	https://www.gisaid.org	?	2020-04-17
Australia/VIC683/2020	ncov	EPI_ISL_426978	?	2020-03-29	Oceania	Australia	Victoria		Oceania	Australia	Victoria	genome	29906	Human	23	Female	Victorian Infectious Diseases Reference Laboratory (VIDRL)	Microbiological Diagnostic Unit Public Health Laboratory and Victorian Infectious Diseases Reference Laboratory, Doherty Institute	Caly L. et al	https://www.gisaid.org	?	2020-04-17
Australia/VIC685/2020	ncov	EPI_ISL_426980	?	2020-03-28	Oceania	Australia	Victoria		Oceania	Australia	Victoria	genome	29903	Human	22	Male	Victorian Infectious Diseases Reference Laboratory (VIDRL)	Microbiological Diagnostic Unit Public Health Laboratory and Victorian Infectious Diseases Reference Laboratory, Doherty Institute	Caly L. et al	https://www.gisaid.org	?	2020-04-17
Australia/VIC687/2020	ncov	EPI_ISL_426981	?	2020-03-29	Oceania	Australia	Victoria		Oceania	Australia	Victoria	genome	29903	Human	86	Male	Victorian Infectious Diseases Reference Laboratory (VIDRL)	Microbiological Diagnostic Unit Public Health Laboratory and Victorian Infectious Diseases Reference Laboratory, Doherty Institute	Caly L. et al	https://www.gisaid.org	?	2020-04-17
Australia/VIC69/2020	ncov	EPI_ISL_419783	?	2020-03-13	Oceania	Australia	Victoria		Oceania	Australia	Victoria	genome	29899	Human	62	Female	Victorian Infectious Diseases Reference Laboratory (VIDRL)	Victorian Infectious Diseases Reference Laboratory and Microbiological Diagnostic Unit Public Health Laboratory, Doherty Institute	Caly L. et al	https://www.gisaid.org	?	2020-04-03
Australia/VIC696/2020	ncov	EPI_ISL_426988	?	2020-03-28	Oceania	Australia	Victoria		Oceania	Australia	Victoria	genome	29903	Human	26	Male	Victorian Infectious Diseases Reference Laboratory (VIDRL)	Microbiological Diagnostic Unit Public Health Laboratory and Victorian Infectious Diseases Reference Laboratory, Doherty Institute	Caly L. et al	https://www.gisaid.org	?	2020-04-17
Australia/VIC697/2020	ncov	EPI_ISL_426989	?	2020-03-28	Oceania	Australia	Victoria		Oceania	Australia	Victoria	genome	29903	Human	21	Male	Victorian Infectious Diseases Reference Laboratory (VIDRL)	Microbiological Diagnostic Unit Public Health Laboratory and Victorian Infectious Diseases Reference Laboratory, Doherty Institute	Caly L. et al	https://www.gisaid.org	?	2020-04-17
Australia/VIC70/2020	ncov	EPI_ISL_419786	?	2020-03-13	Oceania	Australia	Victoria		Oceania	Australia	Victoria	genome	29865	Human	48	Male	Victorian Infectious Diseases Reference Laboratory (VIDRL)	Victorian Infectious Diseases Reference Laboratory and Microbiological Diagnostic Unit Public Health Laboratory, Doherty Institute	Caly L. et al	https://www.gisaid.org	?	2020-04-03
Australia/VIC701/2020	ncov	EPI_ISL_426878	?	2020-03-21	Oceania	Australia	Victoria		Oceania	Australia	Victoria	genome	29903	Human	36	Female	Victorian Infectious Diseases Reference Laboratory (VIDRL)	Microbiological Diagnostic Unit Public Health Laboratory and Victorian Infectious Diseases Reference Laboratory, Doherty Institute	Caly L. et al	https://www.gisaid.org	?	2020-04-17
Australia/VIC706/2020	ncov	EPI_ISL_426993	?	2020-03-30	Oceania	Australia	Victoria		Oceania	Australia	Victoria	genome	29903	Human	25	Female	Victorian Infectious Diseases Reference Laboratory (VIDRL)	Microbiological Diagnostic Unit Public Health Laboratory and Victorian Infectious Diseases Reference Laboratory, Doherty Institute	Caly L. et al	https://www.gisaid.org	?	2020-04-17
Australia/VIC707/2020	ncov	EPI_ISL_426994	?	2020-03-29	Oceania	Australia	Victoria		Oceania	Australia	Victoria	genome	29903	Human	49	Female	Victorian Infectious Diseases Reference Laboratory (VIDRL)	Microbiological Diagnostic Unit Public Health Laboratory and Victorian Infectious Diseases Reference Laboratory, Doherty Institute	Caly L. et al	https://www.gisaid.org	?	2020-04-17
Australia/VIC708/2020	ncov	EPI_ISL_426995	?	2020-03-29	Oceania	Australia	Victoria		Oceania	Australia	Victoria	genome	29903	Human	86	Male	Victorian Infectious Diseases Reference Laboratory (VIDRL)	Microbiological Diagnostic Unit Public Health Laboratory and Victorian Infectious Diseases Reference Laboratory, Doherty Institute	Caly L. et al	https://www.gisaid.org	?	2020-04-17
Australia/VIC710/2020	ncov	EPI_ISL_426997	?	2020-03-29	Oceania	Australia	Victoria		Oceania	Australia	Victoria	genome	29900	Human	61	Female	Victorian Infectious Diseases Reference Laboratory (VIDRL)	Microbiological Diagnostic Unit Public Health Laboratory and Victorian Infectious Diseases Reference Laboratory, Doherty Institute	Caly L. et al	https://www.gisaid.org	?	2020-04-17
Australia/VIC712/2020	ncov	EPI_ISL_426999	?	2020-03-29	Oceania	Australia	Victoria		Oceania	Australia	Victoria	genome	29903	Human	80	Male	Victorian Infectious Diseases Reference Laboratory (VIDRL)	Microbiological Diagnostic Unit Public Health Laboratory and Victorian Infectious Diseases Reference Laboratory, Doherty Institute	Caly L. et al	https://www.gisaid.org	?	2020-04-17
Australia/VIC716/2020	ncov	EPI_ISL_427001	?	2020-03-27	Oceania	Australia	Victoria		Oceania	Australia	Victoria	genome	29903	Human	27	Male	Victorian Infectious Diseases Reference Laboratory (VIDRL)	Microbiological Diagnostic Unit Public Health Laboratory and Victorian Infectious Diseases Reference Laboratory, Doherty Institute	Caly L. et al	https://www.gisaid.org	?	2020-04-17
Australia/VIC718/2020	ncov	EPI_ISL_427002	?	2020-03-27	Oceania	Australia	Victoria		Oceania	Australia	Victoria	genome	29903	Human	64	Male	Victorian Infectious Diseases Reference Laboratory (VIDRL)	Microbiological Diagnostic Unit Public Health Laboratory and Victorian Infectious Diseases Reference Laboratory, Doherty Institute	Caly L. et al	https://www.gisaid.org	?	2020-04-17
Australia/VIC720/2020	ncov	EPI_ISL_427003	?	2020-03-28	Oceania	Australia	Victoria		Oceania	Australia	Victoria	genome	29903	Human	20	Male	Victorian Infectious Diseases Reference Laboratory (VIDRL)	Microbiological Diagnostic Unit Public Health Laboratory and Victorian Infectious Diseases Reference Laboratory, Doherty Institute	Caly L. et al	https://www.gisaid.org	?	2020-04-17
Australia/VIC725/2020	ncov	EPI_ISL_427006	?	2020-03-28	Oceania	Australia	Victoria		Oceania	Australia	Victoria	genome	29903	Human	34	Female	Victorian Infectious Diseases Reference Laboratory (VIDRL)	Microbiological Diagnostic Unit Public Health Laboratory and Victorian Infectious Diseases Reference Laboratory, Doherty Institute	Caly L. et al	https://www.gisaid.org	?	2020-04-17
Australia/VIC729/2020	ncov	EPI_ISL_427008	?	2020-03-29	Oceania	Australia	Victoria		Oceania	Australia	Victoria	genome	29901	Human	25	Female	Victorian Infectious Diseases Reference Laboratory (VIDRL)	Microbiological Diagnostic Unit Public Health Laboratory and Victorian Infectious Diseases Reference Laboratory, Doherty Institute	Caly L. et al	https://www.gisaid.org	?	2020-04-17
Australia/VIC73/2020	ncov	EPI_ISL_419785	?	2020-03-14	Oceania	Australia	Victoria		Oceania	Australia	Victoria	genome	29891	Human	65	Male	Victorian Infectious Diseases Reference Laboratory (VIDRL)	Victorian Infectious Diseases Reference Laboratory and Microbiological Diagnostic Unit Public Health Laboratory, Doherty Institute	Caly L. et al	https://www.gisaid.org	?	2020-04-03
Australia/VIC731/2020	ncov	EPI_ISL_427010	?	2020-03-30	Oceania	Australia	Victoria		Oceania	Australia	Victoria	genome	29903	Human	31	Male	Victorian Infectious Diseases Reference Laboratory (VIDRL)	Microbiological Diagnostic Unit Public Health Laboratory and Victorian Infectious Diseases Reference Laboratory, Doherty Institute	Caly L. et al	https://www.gisaid.org	?	2020-04-17
Australia/VIC732/2020	ncov	EPI_ISL_427011	?	2020-03-30	Oceania	Australia	Victoria		Oceania	Australia	Victoria	genome	29903	Human	49	Female	Victorian Infectious Diseases Reference Laboratory (VIDRL)	Microbiological Diagnostic Unit Public Health Laboratory and Victorian Infectious Diseases Reference Laboratory, Doherty Institute	Caly L. et al	https://www.gisaid.org	?	2020-04-17
Australia/VIC733/2020	ncov	EPI_ISL_427012	?	2020-03-30	Oceania	Australia	Victoria		Oceania	Australia	Victoria	genome	29903	Human	18	Male	Victorian Infectious Diseases Reference Laboratory (VIDRL)	Microbiological Diagnostic Unit Public Health Laboratory and Victorian Infectious Diseases Reference Laboratory, Doherty Institute	Caly L. et al	https://www.gisaid.org	?	2020-04-17
Australia/VIC734/2020	ncov	EPI_ISL_427013	?	2020-03-30	Oceania	Australia	Victoria		Oceania	Australia	Victoria	genome	29903	Human	21	Female	Victorian Infectious Diseases Reference Laboratory (VIDRL)	Microbiological Diagnostic Unit Public Health Laboratory and Victorian Infectious Diseases Reference Laboratory, Doherty Institute	Caly L. et al	https://www.gisaid.org	?	2020-04-17
Australia/VIC735/2020	ncov	EPI_ISL_427014	?	2020-03-30	Oceania	Australia	Victoria		Oceania	Australia	Victoria	genome	29903	Human	53	Male	Victorian Infectious Diseases Reference Laboratory (VIDRL)	Microbiological Diagnostic Unit Public Health Laboratory and Victorian Infectious Diseases Reference Laboratory, Doherty Institute	Caly L. et al	https://www.gisaid.org	?	2020-04-17
Australia/VIC736/2020	ncov	EPI_ISL_427015	?	2020-03-30	Oceania	Australia	Victoria		Oceania	Australia	Victoria	genome	29903	Human	82	Female	Victorian Infectious Diseases Reference Laboratory (VIDRL)	Microbiological Diagnostic Unit Public Health Laboratory and Victorian Infectious Diseases Reference Laboratory, Doherty Institute	Caly L. et al	https://www.gisaid.org	?	2020-04-17
Australia/VIC737/2020	ncov	EPI_ISL_427016	?	2020-03-30	Oceania	Australia	Victoria		Oceania	Australia	Victoria	genome	29903	Human	23	Female	Victorian Infectious Diseases Reference Laboratory (VIDRL)	Microbiological Diagnostic Unit Public Health Laboratory and Victorian Infectious Diseases Reference Laboratory, Doherty Institute	Caly L. et al	https://www.gisaid.org	?	2020-04-17
Australia/VIC738/2020	ncov	EPI_ISL_427017	?	2020-03-30	Oceania	Australia	Victoria		Oceania	Australia	Victoria	genome	29903	Human	51	Female	Victorian Infectious Diseases Reference Laboratory (VIDRL)	Microbiological Diagnostic Unit Public Health Laboratory and Victorian Infectious Diseases Reference Laboratory, Doherty Institute	Caly L. et al	https://www.gisaid.org	?	2020-04-17
Australia/VIC739/2020	ncov	EPI_ISL_427018	?	2020-03-30	Oceania	Australia	Victoria		Oceania	Australia	Victoria	genome	29903	Human	29	Female	Victorian Infectious Diseases Reference Laboratory (VIDRL)	Microbiological Diagnostic Unit Public Health Laboratory and Victorian Infectious Diseases Reference Laboratory, Doherty Institute	Caly L. et al	https://www.gisaid.org	?	2020-04-17
Australia/VIC741/2020	ncov	EPI_ISL_427019	?	2020-03-30	Oceania	Australia	Victoria		Oceania	Australia	Victoria	genome	29903	Human	51	Female	Victorian Infectious Diseases Reference Laboratory (VIDRL)	Microbiological Diagnostic Unit Public Health Laboratory and Victorian Infectious Diseases Reference Laboratory, Doherty Institute	Caly L. et al	https://www.gisaid.org	?	2020-04-17
Australia/VIC742/2020	ncov	EPI_ISL_427020	?	2020-03-29	Oceania	Australia	Victoria		Oceania	Australia	Victoria	genome	29897	Human	63	Male	Victorian Infectious Diseases Reference Laboratory (VIDRL)	Microbiological Diagnostic Unit Public Health Laboratory and Victorian Infectious Diseases Reference Laboratory, Doherty Institute	Caly L. et al	https://www.gisaid.org	?	2020-04-17
Australia/VIC744/2020	ncov	EPI_ISL_427022	?	2020-03-29	Oceania	Australia	Victoria		Oceania	Australia	Victoria	genome	29903	Human	?	Female	Victorian Infectious Diseases Reference Laboratory (VIDRL)	Microbiological Diagnostic Unit Public Health Laboratory and Victorian Infectious Diseases Reference Laboratory, Doherty Institute	Caly L. et al	https://www.gisaid.org	?	2020-04-17
Australia/VIC745/2020	ncov	EPI_ISL_427023	?	2020-03-29	Oceania	Australia	Victoria		Oceania	Australia	Victoria	genome	29903	Human	47	Male	Victorian Infectious Diseases Reference Laboratory (VIDRL)	Microbiological Diagnostic Unit Public Health Laboratory and Victorian Infectious Diseases Reference Laboratory, Doherty Institute	Caly L. et al	https://www.gisaid.org	?	2020-04-17
Australia/VIC746/2020	ncov	EPI_ISL_427024	?	2020-03-29	Oceania	Australia	Victoria		Oceania	Australia	Victoria	genome	29903	Human	71	Female	Victorian Infectious Diseases Reference Laboratory (VIDRL)	Microbiological Diagnostic Unit Public Health Laboratory and Victorian Infectious Diseases Reference Laboratory, Doherty Institute	Caly L. et al	https://www.gisaid.org	?	2020-04-17
Australia/VIC747/2020	ncov	EPI_ISL_427025	?	2020-03-31	Oceania	Australia	Victoria		Oceania	Australia	Victoria	genome	29903	Human	32	Female	Victorian Infectious Diseases Reference Laboratory (VIDRL)	Microbiological Diagnostic Unit Public Health Laboratory and Victorian Infectious Diseases Reference Laboratory, Doherty Institute	Caly L. et al	https://www.gisaid.org	?	2020-04-17
Australia/VIC748/2020	ncov	EPI_ISL_427026	?	2020-03-30	Oceania	Australia	Victoria		Oceania	Australia	Victoria	genome	29903	Human	74	Male	Victorian Infectious Diseases Reference Laboratory (VIDRL)	Microbiological Diagnostic Unit Public Health Laboratory and Victorian Infectious Diseases Reference Laboratory, Doherty Institute	Caly L. et al	https://www.gisaid.org	?	2020-04-17
Australia/VIC75/2020	ncov	EPI_ISL_419787	?	2020-03-14	Oceania	Australia	Victoria		Oceania	Australia	Victoria	genome	29865	Human	40	Female	Victorian Infectious Diseases Reference Laboratory (VIDRL)	Victorian Infectious Diseases Reference Laboratory and Microbiological Diagnostic Unit Public Health Laboratory, Doherty Institute	Caly L. et al	https://www.gisaid.org	?	2020-04-03
Australia/VIC751/2020	ncov	EPI_ISL_427028	?	2020-03-30	Oceania	Australia	Victoria		Oceania	Australia	Victoria	genome	29906	Human	59	Female	Victorian Infectious Diseases Reference Laboratory (VIDRL)	Microbiological Diagnostic Unit Public Health Laboratory and Victorian Infectious Diseases Reference Laboratory, Doherty Institute	Caly L. et al	https://www.gisaid.org	?	2020-04-17
Australia/VIC752/2020	ncov	EPI_ISL_427029	?	2020-03-30	Oceania	Australia	Victoria		Oceania	Australia	Victoria	genome	29903	Human	48	Male	Victorian Infectious Diseases Reference Laboratory (VIDRL)	Microbiological Diagnostic Unit Public Health Laboratory and Victorian Infectious Diseases Reference Laboratory, Doherty Institute	Caly L. et al	https://www.gisaid.org	?	2020-04-17
Australia/VIC753/2020	ncov	EPI_ISL_427030	?	2020-03-30	Oceania	Australia	Victoria		Oceania	Australia	Victoria	genome	29883	Human	58	Female	Victorian Infectious Diseases Reference Laboratory (VIDRL)	Microbiological Diagnostic Unit Public Health Laboratory and Victorian Infectious Diseases Reference Laboratory, Doherty Institute	Caly L. et al	https://www.gisaid.org	?	2020-04-17
Australia/VIC754/2020	ncov	EPI_ISL_427031	?	2020-03-30	Oceania	Australia	Victoria		Oceania	Australia	Victoria	genome	29903	Human	66	Male	Victorian Infectious Diseases Reference Laboratory (VIDRL)	Microbiological Diagnostic Unit Public Health Laboratory and Victorian Infectious Diseases Reference Laboratory, Doherty Institute	Caly L. et al	https://www.gisaid.org	?	2020-04-17
Australia/VIC76/2020	ncov	EPI_ISL_419788	?	2020-03-14	Oceania	Australia	Victoria		Oceania	Australia	Victoria	genome	29873	Human	54	Female	Victorian Infectious Diseases Reference Laboratory (VIDRL)	Victorian Infectious Diseases Reference Laboratory and Microbiological Diagnostic Unit Public Health Laboratory, Doherty Institute	Caly L. et al	https://www.gisaid.org	?	2020-04-03
Australia/VIC762/2020	ncov	EPI_ISL_427038	?	2020-03-29	Oceania	Australia	Victoria		Oceania	Australia	Victoria	genome	29903	Human	22	Female	Victorian Infectious Diseases Reference Laboratory (VIDRL)	Microbiological Diagnostic Unit Public Health Laboratory and Victorian Infectious Diseases Reference Laboratory, Doherty Institute	Caly L. et al	https://www.gisaid.org	?	2020-04-17
Australia/VIC764/2020	ncov	EPI_ISL_427040	?	2020-03-29	Oceania	Australia	Victoria		Oceania	Australia	Victoria	genome	29903	Human	30	Male	Victorian Infectious Diseases Reference Laboratory (VIDRL)	Microbiological Diagnostic Unit Public Health Laboratory and Victorian Infectious Diseases Reference Laboratory, Doherty Institute	Caly L. et al	https://www.gisaid.org	?	2020-04-17
Australia/VIC765/2020	ncov	EPI_ISL_427041	?	2020-03-29	Oceania	Australia	Victoria		Oceania	Australia	Victoria	genome	29903	Human	25	Female	Victorian Infectious Diseases Reference Laboratory (VIDRL)	Microbiological Diagnostic Unit Public Health Laboratory and Victorian Infectious Diseases Reference Laboratory, Doherty Institute	Caly L. et al	https://www.gisaid.org	?	2020-04-17
Australia/VIC768/2020	ncov	EPI_ISL_427045	?	2020-03-20	Oceania	Australia	Victoria		Oceania	Australia	Victoria	genome	29903	Human	58	Female	Victorian Infectious Diseases Reference Laboratory (VIDRL)	Microbiological Diagnostic Unit Public Health Laboratory and Victorian Infectious Diseases Reference Laboratory, Doherty Institute	Caly L. et al	https://www.gisaid.org	?	2020-04-17
Australia/VIC769/2020	ncov	EPI_ISL_427046	?	2020-03-20	Oceania	Australia	Victoria		Oceania	Australia	Victoria	genome	29903	Human	71	Female	Victorian Infectious Diseases Reference Laboratory (VIDRL)	Microbiological Diagnostic Unit Public Health Laboratory and Victorian Infectious Diseases Reference Laboratory, Doherty Institute	Caly L. et al	https://www.gisaid.org	?	2020-04-17
Australia/VIC77/2020	ncov	EPI_ISL_419789	?	2020-03-14	Oceania	Australia	Victoria		Oceania	Australia	Victoria	genome	29873	Human	61	Male	Victorian Infectious Diseases Reference Laboratory (VIDRL)	Victorian Infectious Diseases Reference Laboratory and Microbiological Diagnostic Unit Public Health Laboratory, Doherty Institute	Caly L. et al	https://www.gisaid.org	?	2020-04-03
Australia/VIC770/2020	ncov	EPI_ISL_450214	?	2020-03-18	Oceania	Australia	Victoria		Oceania	Australia	Victoria	genome	29812	Human	?	?	unknown	Microbiological Diagnostic Unit Public Health Laboratory (MDU-PHL) and Victorian Infectious Disease Reference Laboratory (VIDRL)	Seemann et al	https://www.gisaid.org	?	2020-05-11
Australia/VIC772/2020	ncov	EPI_ISL_427048	?	2020-03-20	Oceania	Australia	Victoria		Oceania	Australia	Victoria	genome	29903	Human	52	Female	Victorian Infectious Diseases Reference Laboratory (VIDRL)	Microbiological Diagnostic Unit Public Health Laboratory and Victorian Infectious Diseases Reference Laboratory, Doherty Institute	Caly L. et al	https://www.gisaid.org	?	2020-04-17
Australia/VIC773/2020	ncov	EPI_ISL_427049	?	2020-03-20	Oceania	Australia	Victoria		Oceania	Australia	Victoria	genome	29903	Human	53	Female	Victorian Infectious Diseases Reference Laboratory (VIDRL)	Microbiological Diagnostic Unit Public Health Laboratory and Victorian Infectious Diseases Reference Laboratory, Doherty Institute	Caly L. et al	https://www.gisaid.org	?	2020-04-17
Australia/VIC779/2020	ncov	EPI_ISL_427054	?	2020-03-30	Oceania	Australia	Victoria		Oceania	Australia	Victoria	genome	29900	Human	29	Male	Microbiological Diagnostic Unit Public Health Laboratory	Microbiological Diagnostic Unit Public Health Laboratory	Seemann T. et al	https://www.gisaid.org	?	2020-04-17
Australia/VIC78/2020	ncov	EPI_ISL_419790	?	2020-03-14	Oceania	Australia	Victoria		Oceania	Australia	Victoria	genome	29891	Human	33	Female	Victorian Infectious Diseases Reference Laboratory (VIDRL)	Victorian Infectious Diseases Reference Laboratory and Microbiological Diagnostic Unit Public Health Laboratory, Doherty Institute	Caly L. et al	https://www.gisaid.org	?	2020-04-03
Australia/VIC780/2020	ncov	EPI_ISL_427055	?	2020-03-30	Oceania	Australia	Victoria		Oceania	Australia	Victoria	genome	29903	Human	59	Male	Microbiological Diagnostic Unit Public Health Laboratory	Microbiological Diagnostic Unit Public Health Laboratory	Seemann T. et al	https://www.gisaid.org	?	2020-04-17
Australia/VIC782/2020	ncov	EPI_ISL_427057	?	2020-03-30	Oceania	Australia	Victoria		Oceania	Australia	Victoria	genome	29903	Human	55	Female	Microbiological Diagnostic Unit Public Health Laboratory	Microbiological Diagnostic Unit Public Health Laboratory	Seemann T. et al	https://www.gisaid.org	?	2020-04-17
Australia/VIC783/2020	ncov	EPI_ISL_427058	?	2020-03-30	Oceania	Australia	Victoria		Oceania	Australia	Victoria	genome	29903	Human	27	Female	Microbiological Diagnostic Unit Public Health Laboratory	Microbiological Diagnostic Unit Public Health Laboratory	Seemann T. et al	https://www.gisaid.org	?	2020-04-17
Australia/VIC785/2020	ncov	EPI_ISL_427060	?	2020-03-30	Oceania	Australia	Victoria		Oceania	Australia	Victoria	genome	29903	Human	62	Female	Microbiological Diagnostic Unit Public Health Laboratory	Microbiological Diagnostic Unit Public Health Laboratory	Seemann T. et al	https://www.gisaid.org	?	2020-04-17
Australia/VIC786/2020	ncov	EPI_ISL_427061	?	2020-03-30	Oceania	Australia	Victoria		Oceania	Australia	Victoria	genome	29903	Human	21	Female	Microbiological Diagnostic Unit Public Health Laboratory	Microbiological Diagnostic Unit Public Health Laboratory	Seemann T. et al	https://www.gisaid.org	?	2020-04-17
Australia/VIC787/2020	ncov	EPI_ISL_427062	?	2020-03-30	Oceania	Australia	Victoria		Oceania	Australia	Victoria	genome	29903	Human	62	Male	Microbiological Diagnostic Unit Public Health Laboratory	Microbiological Diagnostic Unit Public Health Laboratory	Seemann T. et al	https://www.gisaid.org	?	2020-04-17
Australia/VIC788/2020	ncov	EPI_ISL_427063	?	2020-03-31	Oceania	Australia	Victoria		Oceania	Australia	Victoria	genome	29903	Human	50	Female	Microbiological Diagnostic Unit Public Health Laboratory	Microbiological Diagnostic Unit Public Health Laboratory	Seemann T. et al	https://www.gisaid.org	?	2020-04-17
Australia/VIC790/2020	ncov	EPI_ISL_427065	?	2020-03-31	Oceania	Australia	Victoria		Oceania	Australia	Victoria	genome	29903	Human	68	Male	Microbiological Diagnostic Unit Public Health Laboratory	Microbiological Diagnostic Unit Public Health Laboratory	Seemann T. et al	https://www.gisaid.org	?	2020-04-17
Australia/VIC793/2020	ncov	EPI_ISL_427068	?	2020-03-31	Oceania	Australia	Victoria		Oceania	Australia	Victoria	genome	29903	Human	19	Male	Microbiological Diagnostic Unit Public Health Laboratory	Microbiological Diagnostic Unit Public Health Laboratory	Seemann T. et al	https://www.gisaid.org	?	2020-04-17
Australia/VIC794/2020	ncov	EPI_ISL_427069	?	2020-03-31	Oceania	Australia	Victoria		Oceania	Australia	Victoria	genome	29903	Human	77	Male	Microbiological Diagnostic Unit Public Health Laboratory	Microbiological Diagnostic Unit Public Health Laboratory	Seemann T. et al	https://www.gisaid.org	?	2020-04-17
Australia/VIC796/2020	ncov	EPI_ISL_427070	?	2020-03-31	Oceania	Australia	Victoria		Oceania	Australia	Victoria	genome	29903	Human	50	Female	Microbiological Diagnostic Unit Public Health Laboratory	Microbiological Diagnostic Unit Public Health Laboratory	Seemann T. et al	https://www.gisaid.org	?	2020-04-17
Australia/VIC797/2020	ncov	EPI_ISL_427071	?	2020-04-01	Oceania	Australia	Victoria		Oceania	Australia	Victoria	genome	29903	Human	63	Female	Microbiological Diagnostic Unit Public Health Laboratory	Microbiological Diagnostic Unit Public Health Laboratory	Seemann T. et al	https://www.gisaid.org	?	2020-04-17
Australia/VIC798/2020	ncov	EPI_ISL_427072	?	2020-04-01	Oceania	Australia	Victoria		Oceania	Australia	Victoria	genome	29903	Human	34	Male	Microbiological Diagnostic Unit Public Health Laboratory	Microbiological Diagnostic Unit Public Health Laboratory	Seemann T. et al	https://www.gisaid.org	?	2020-04-17
Australia/VIC799/2020	ncov	EPI_ISL_427073	?	2020-04-01	Oceania	Australia	Victoria		Oceania	Australia	Victoria	genome	29903	Human	30	Male	Microbiological Diagnostic Unit Public Health Laboratory	Microbiological Diagnostic Unit Public Health Laboratory	Seemann T. et al	https://www.gisaid.org	?	2020-04-17
Australia/VIC80/2020	ncov	EPI_ISL_419792	?	2020-03-14	Oceania	Australia	Victoria		Oceania	Australia	Victoria	genome	29865	Human	32	Female	Victorian Infectious Diseases Reference Laboratory (VIDRL)	Victorian Infectious Diseases Reference Laboratory and Microbiological Diagnostic Unit Public Health Laboratory, Doherty Institute	Caly L. et al	https://www.gisaid.org	?	2020-04-03
Australia/VIC800/2020	ncov	EPI_ISL_427074	?	2020-04-01	Oceania	Australia	Victoria		Oceania	Australia	Victoria	genome	29903	Human	55	Male	Microbiological Diagnostic Unit Public Health Laboratory	Microbiological Diagnostic Unit Public Health Laboratory	Seemann T. et al	https://www.gisaid.org	?	2020-04-17
Australia/VIC802/2020	ncov	EPI_ISL_427076	?	2020-04-01	Oceania	Australia	Victoria		Oceania	Australia	Victoria	genome	29903	Human	55	Male	Microbiological Diagnostic Unit Public Health Laboratory	Microbiological Diagnostic Unit Public Health Laboratory	Seemann T. et al	https://www.gisaid.org	?	2020-04-17
Australia/VIC805/2020	ncov	EPI_ISL_427079	?	2020-03-16	Oceania	Australia	Victoria		Oceania	Australia	Victoria	genome	29903	Human	33	Male	Victorian Infectious Diseases Reference Laboratory (VIDRL)	Microbiological Diagnostic Unit Public Health Laboratory and Victorian Infectious Diseases Reference Laboratory, Doherty Institute	Caly L. et al	https://www.gisaid.org	?	2020-04-17
Australia/VIC806/2020	ncov	EPI_ISL_427080	?	2020-03-23	Oceania	Australia	Victoria		Oceania	Australia	Victoria	genome	29903	Human	23	Female	Victorian Infectious Diseases Reference Laboratory (VIDRL)	Microbiological Diagnostic Unit Public Health Laboratory and Victorian Infectious Diseases Reference Laboratory, Doherty Institute	Caly L. et al	https://www.gisaid.org	?	2020-04-17
Australia/VIC807/2020	ncov	EPI_ISL_427081	?	2020-03-24	Oceania	Australia	Victoria		Oceania	Australia	Victoria	genome	29903	Human	48	Female	Victorian Infectious Diseases Reference Laboratory (VIDRL)	Microbiological Diagnostic Unit Public Health Laboratory and Victorian Infectious Diseases Reference Laboratory, Doherty Institute	Caly L. et al	https://www.gisaid.org	?	2020-04-17
Australia/VIC808/2020	ncov	EPI_ISL_427082	?	2020-03-28	Oceania	Australia	Victoria		Oceania	Australia	Victoria	genome	29903	Human	29	Male	Victorian Infectious Diseases Reference Laboratory (VIDRL)	Microbiological Diagnostic Unit Public Health Laboratory and Victorian Infectious Diseases Reference Laboratory, Doherty Institute	Caly L. et al	https://www.gisaid.org	?	2020-04-17
Australia/VIC812/2020	ncov	EPI_ISL_427085	?	2020-04-02	Oceania	Australia	Victoria		Oceania	Australia	Victoria	genome	29903	Human	34	Male	Victorian Infectious Diseases Reference Laboratory (VIDRL)	Microbiological Diagnostic Unit Public Health Laboratory and Victorian Infectious Diseases Reference Laboratory, Doherty Institute	Caly L. et al	https://www.gisaid.org	?	2020-04-17
Australia/VIC82/2020	ncov	EPI_ISL_419794	?	2020-03-14	Oceania	Australia	Victoria		Oceania	Australia	Victoria	genome	29887	Human	43	Male	Victorian Infectious Diseases Reference Laboratory (VIDRL)	Victorian Infectious Diseases Reference Laboratory and Microbiological Diagnostic Unit Public Health Laboratory, Doherty Institute	Caly L. et al	https://www.gisaid.org	?	2020-04-03
Australia/VIC820/2020	ncov	EPI_ISL_427092	?	2020-04-03	Oceania	Australia	Victoria		Oceania	Australia	Victoria	genome	29903	Human	20	Female	Victorian Infectious Diseases Reference Laboratory (VIDRL)	Microbiological Diagnostic Unit Public Health Laboratory and Victorian Infectious Diseases Reference Laboratory, Doherty Institute	Caly L. et al	https://www.gisaid.org	?	2020-04-17
Australia/VIC821/2020	ncov	EPI_ISL_427093	?	2020-04-03	Oceania	Australia	Victoria		Oceania	Australia	Victoria	genome	29903	Human	41	Male	Victorian Infectious Diseases Reference Laboratory (VIDRL)	Microbiological Diagnostic Unit Public Health Laboratory and Victorian Infectious Diseases Reference Laboratory, Doherty Institute	Caly L. et al	https://www.gisaid.org	?	2020-04-17
Australia/VIC823/2020	ncov	EPI_ISL_427094	?	2020-04-03	Oceania	Australia	Victoria		Oceania	Australia	Victoria	genome	29903	Human	48	Male	Victorian Infectious Diseases Reference Laboratory (VIDRL)	Microbiological Diagnostic Unit Public Health Laboratory and Victorian Infectious Diseases Reference Laboratory, Doherty Institute	Caly L. et al	https://www.gisaid.org	?	2020-04-17
Australia/VIC824/2020	ncov	EPI_ISL_427095	?	2020-04-03	Oceania	Australia	Victoria		Oceania	Australia	Victoria	genome	29903	Human	20	Male	Victorian Infectious Diseases Reference Laboratory (VIDRL)	Microbiological Diagnostic Unit Public Health Laboratory and Victorian Infectious Diseases Reference Laboratory, Doherty Institute	Caly L. et al	https://www.gisaid.org	?	2020-04-17
Australia/VIC828/2020	ncov	EPI_ISL_427096	?	2020-04-03	Oceania	Australia	Victoria		Oceania	Australia	Victoria	genome	29903	Human	18	Female	Victorian Infectious Diseases Reference Laboratory (VIDRL)	Microbiological Diagnostic Unit Public Health Laboratory and Victorian Infectious Diseases Reference Laboratory, Doherty Institute	Caly L. et al	https://www.gisaid.org	?	2020-04-17
Australia/VIC83/2020	ncov	EPI_ISL_419799	?	2020-03-14	Oceania	Australia	Victoria		Oceania	Australia	Victoria	genome	29890	Human	42	Male	Victorian Infectious Diseases Reference Laboratory (VIDRL)	Victorian Infectious Diseases Reference Laboratory and Microbiological Diagnostic Unit Public Health Laboratory, Doherty Institute	Caly L. et al	https://www.gisaid.org	?	2020-04-03
Australia/VIC836/2020	ncov	EPI_ISL_427100	?	2020-04-04	Oceania	Australia	Victoria		Oceania	Australia	Victoria	genome	29903	Human	25	Female	Victorian Infectious Diseases Reference Laboratory (VIDRL)	Microbiological Diagnostic Unit Public Health Laboratory and Victorian Infectious Diseases Reference Laboratory, Doherty Institute	Caly L. et al	https://www.gisaid.org	?	2020-04-17
Australia/VIC837/2020	ncov	EPI_ISL_427101	?	2020-04-04	Oceania	Australia	Victoria		Oceania	Australia	Victoria	genome	29903	Human	34	Female	Victorian Infectious Diseases Reference Laboratory (VIDRL)	Microbiological Diagnostic Unit Public Health Laboratory and Victorian Infectious Diseases Reference Laboratory, Doherty Institute	Caly L. et al	https://www.gisaid.org	?	2020-04-17
Australia/VIC84/2020	ncov	EPI_ISL_419803	?	2020-03-14	Oceania	Australia	Victoria		Oceania	Australia	Victoria	genome	29894	Human	42	Male	Victorian Infectious Diseases Reference Laboratory (VIDRL)	Victorian Infectious Diseases Reference Laboratory and Microbiological Diagnostic Unit Public Health Laboratory, Doherty Institute	Caly L. et al	https://www.gisaid.org	?	2020-04-03
Australia/VIC842/2020	ncov	EPI_ISL_427102	?	2020-04-04	Oceania	Australia	Victoria		Oceania	Australia	Victoria	genome	29903	Human	39	Female	Victorian Infectious Diseases Reference Laboratory (VIDRL)	Microbiological Diagnostic Unit Public Health Laboratory and Victorian Infectious Diseases Reference Laboratory, Doherty Institute	Caly L. et al	https://www.gisaid.org	?	2020-04-17
Australia/VIC843/2020	ncov	EPI_ISL_427103	?	2020-04-04	Oceania	Australia	Victoria		Oceania	Australia	Victoria	genome	29903	Human	84	Male	Victorian Infectious Diseases Reference Laboratory (VIDRL)	Microbiological Diagnostic Unit Public Health Laboratory and Victorian Infectious Diseases Reference Laboratory, Doherty Institute	Caly L. et al	https://www.gisaid.org	?	2020-04-17
Australia/VIC845/2020	ncov	EPI_ISL_427105	?	2020-04-04	Oceania	Australia	Victoria		Oceania	Australia	Victoria	genome	29903	Human	42	Male	Victorian Infectious Diseases Reference Laboratory (VIDRL)	Microbiological Diagnostic Unit Public Health Laboratory and Victorian Infectious Diseases Reference Laboratory, Doherty Institute	Caly L. et al	https://www.gisaid.org	?	2020-04-17
Australia/VIC846/2020	ncov	EPI_ISL_427106	?	2020-04-04	Oceania	Australia	Victoria		Oceania	Australia	Victoria	genome	29906	Human	35	Male	Victorian Infectious Diseases Reference Laboratory (VIDRL)	Microbiological Diagnostic Unit Public Health Laboratory and Victorian Infectious Diseases Reference Laboratory, Doherty Institute	Caly L. et al	https://www.gisaid.org	?	2020-04-17
Australia/VIC847/2020	ncov	EPI_ISL_427107	?	2020-04-04	Oceania	Australia	Victoria		Oceania	Australia	Victoria	genome	29903	Human	36	Male	Victorian Infectious Diseases Reference Laboratory (VIDRL)	Microbiological Diagnostic Unit Public Health Laboratory and Victorian Infectious Diseases Reference Laboratory, Doherty Institute	Caly L. et al	https://www.gisaid.org	?	2020-04-17
Australia/VIC848/2020	ncov	EPI_ISL_427108	?	2020-04-04	Oceania	Australia	Victoria		Oceania	Australia	Victoria	genome	29903	Human	34	Male	Victorian Infectious Diseases Reference Laboratory (VIDRL)	Microbiological Diagnostic Unit Public Health Laboratory and Victorian Infectious Diseases Reference Laboratory, Doherty Institute	Caly L. et al	https://www.gisaid.org	?	2020-04-17
Australia/VIC85/2020	ncov	EPI_ISL_419795	?	2020-03-15	Oceania	Australia	Victoria		Oceania	Australia	Victoria	genome	29881	Human	26	Male	Victorian Infectious Diseases Reference Laboratory (VIDRL)	Victorian Infectious Diseases Reference Laboratory and Microbiological Diagnostic Unit Public Health Laboratory, Doherty Institute	Caly L. et al	https://www.gisaid.org	?	2020-04-03
Australia/VIC850/2020	ncov	EPI_ISL_427110	?	2020-04-04	Oceania	Australia	Victoria		Oceania	Australia	Victoria	genome	29903	Human	53	Male	Victorian Infectious Diseases Reference Laboratory (VIDRL)	Microbiological Diagnostic Unit Public Health Laboratory and Victorian Infectious Diseases Reference Laboratory, Doherty Institute	Caly L. et al	https://www.gisaid.org	?	2020-04-17
Australia/VIC851/2020	ncov	EPI_ISL_427111	?	2020-04-04	Oceania	Australia	Victoria		Oceania	Australia	Victoria	genome	29903	Human	19	Female	Victorian Infectious Diseases Reference Laboratory (VIDRL)	Microbiological Diagnostic Unit Public Health Laboratory and Victorian Infectious Diseases Reference Laboratory, Doherty Institute	Caly L. et al	https://www.gisaid.org	?	2020-04-17
Australia/VIC853/2020	ncov	EPI_ISL_427113	?	2020-04-04	Oceania	Australia	Victoria		Oceania	Australia	Victoria	genome	29903	Human	64	Female	Victorian Infectious Diseases Reference Laboratory (VIDRL)	Microbiological Diagnostic Unit Public Health Laboratory and Victorian Infectious Diseases Reference Laboratory, Doherty Institute	Caly L. et al	https://www.gisaid.org	?	2020-04-17
Australia/VIC856/2020	ncov	EPI_ISL_427115	?	2020-04-04	Oceania	Australia	Victoria		Oceania	Australia	Victoria	genome	29903	Human	53	Female	Victorian Infectious Diseases Reference Laboratory (VIDRL)	Microbiological Diagnostic Unit Public Health Laboratory and Victorian Infectious Diseases Reference Laboratory, Doherty Institute	Caly L. et al	https://www.gisaid.org	?	2020-04-17
Australia/VIC858/2020	ncov	EPI_ISL_427117	?	2020-04-05	Oceania	Australia	Victoria		Oceania	Australia	Victoria	genome	29903	Human	46	Male	Victorian Infectious Diseases Reference Laboratory (VIDRL)	Microbiological Diagnostic Unit Public Health Laboratory and Victorian Infectious Diseases Reference Laboratory, Doherty Institute	Caly L. et al	https://www.gisaid.org	?	2020-04-17
Australia/VIC86/2020	ncov	EPI_ISL_419796	?	2020-03-15	Oceania	Australia	Victoria		Oceania	Australia	Victoria	genome	29901	Human	25	Female	Victorian Infectious Diseases Reference Laboratory (VIDRL)	Victorian Infectious Diseases Reference Laboratory and Microbiological Diagnostic Unit Public Health Laboratory, Doherty Institute	Caly L. et al	https://www.gisaid.org	?	2020-04-03
Australia/VIC860/2020	ncov	EPI_ISL_427118	?	2020-04-05	Oceania	Australia	Victoria		Oceania	Australia	Victoria	genome	29903	Human	29	Female	Victorian Infectious Diseases Reference Laboratory (VIDRL)	Microbiological Diagnostic Unit Public Health Laboratory and Victorian Infectious Diseases Reference Laboratory, Doherty Institute	Caly L. et al	https://www.gisaid.org	?	2020-04-17
Australia/VIC862/2020	ncov	EPI_ISL_427119	?	2020-04-05	Oceania	Australia	Victoria		Oceania	Australia	Victoria	genome	29903	Human	45	Female	Victorian Infectious Diseases Reference Laboratory (VIDRL)	Microbiological Diagnostic Unit Public Health Laboratory and Victorian Infectious Diseases Reference Laboratory, Doherty Institute	Caly L. et al	https://www.gisaid.org	?	2020-04-17
Australia/VIC863/2020	ncov	EPI_ISL_427120	?	2020-04-05	Oceania	Australia	Victoria		Oceania	Australia	Victoria	genome	29903	Human	21	Female	Victorian Infectious Diseases Reference Laboratory (VIDRL)	Microbiological Diagnostic Unit Public Health Laboratory and Victorian Infectious Diseases Reference Laboratory, Doherty Institute	Caly L. et al	https://www.gisaid.org	?	2020-04-17
Australia/VIC864/2020	ncov	EPI_ISL_427121	?	2020-04-05	Oceania	Australia	Victoria		Oceania	Australia	Victoria	genome	29903	Human	14	Female	Victorian Infectious Diseases Reference Laboratory (VIDRL)	Microbiological Diagnostic Unit Public Health Laboratory and Victorian Infectious Diseases Reference Laboratory, Doherty Institute	Caly L. et al	https://www.gisaid.org	?	2020-04-17
Australia/VIC867/2020	ncov	EPI_ISL_427122	?	2020-04-05	Oceania	Australia	Victoria		Oceania	Australia	Victoria	genome	29903	Human	17	Female	Victorian Infectious Diseases Reference Laboratory (VIDRL)	Microbiological Diagnostic Unit Public Health Laboratory and Victorian Infectious Diseases Reference Laboratory, Doherty Institute	Caly L. et al	https://www.gisaid.org	?	2020-04-17
Australia/VIC868/2020	ncov	EPI_ISL_427123	?	2020-04-05	Oceania	Australia	Victoria		Oceania	Australia	Victoria	genome	29903	Human	24	Male	Victorian Infectious Diseases Reference Laboratory (VIDRL)	Microbiological Diagnostic Unit Public Health Laboratory and Victorian Infectious Diseases Reference Laboratory, Doherty Institute	Caly L. et al	https://www.gisaid.org	?	2020-04-17
Australia/VIC869/2020	ncov	EPI_ISL_427124	?	2020-04-05	Oceania	Australia	Victoria		Oceania	Australia	Victoria	genome	29903	Human	29	Female	Victorian Infectious Diseases Reference Laboratory (VIDRL)	Microbiological Diagnostic Unit Public Health Laboratory and Victorian Infectious Diseases Reference Laboratory, Doherty Institute	Caly L. et al	https://www.gisaid.org	?	2020-04-17
Australia/VIC87/2020	ncov	EPI_ISL_419797	?	2020-03-15	Oceania	Australia	Victoria		Oceania	Australia	Victoria	genome	29900	Human	48	Male	Victorian Infectious Diseases Reference Laboratory (VIDRL)	Victorian Infectious Diseases Reference Laboratory and Microbiological Diagnostic Unit Public Health Laboratory, Doherty Institute	Caly L. et al	https://www.gisaid.org	?	2020-04-03
Australia/VIC870/2020	ncov	EPI_ISL_427125	?	2020-04-05	Oceania	Australia	Victoria		Oceania	Australia	Victoria	genome	29903	Human	60	Male	Victorian Infectious Diseases Reference Laboratory (VIDRL)	Microbiological Diagnostic Unit Public Health Laboratory and Victorian Infectious Diseases Reference Laboratory, Doherty Institute	Caly L. et al	https://www.gisaid.org	?	2020-04-17
Australia/VIC871/2020	ncov	EPI_ISL_427126	?	2020-04-05	Oceania	Australia	Victoria		Oceania	Australia	Victoria	genome	29903	Human	33	Male	Victorian Infectious Diseases Reference Laboratory (VIDRL)	Microbiological Diagnostic Unit Public Health Laboratory and Victorian Infectious Diseases Reference Laboratory, Doherty Institute	Caly L. et al	https://www.gisaid.org	?	2020-04-17
Australia/VIC873/2020	ncov	EPI_ISL_427128	?	2020-04-05	Oceania	Australia	Victoria		Oceania	Australia	Victoria	genome	29903	Human	44	Male	Victorian Infectious Diseases Reference Laboratory (VIDRL)	Microbiological Diagnostic Unit Public Health Laboratory and Victorian Infectious Diseases Reference Laboratory, Doherty Institute	Caly L. et al	https://www.gisaid.org	?	2020-04-17
Australia/VIC874/2020	ncov	EPI_ISL_427129	?	2020-04-05	Oceania	Australia	Victoria		Oceania	Australia	Victoria	genome	29903	Human	56	Male	Victorian Infectious Diseases Reference Laboratory (VIDRL)	Microbiological Diagnostic Unit Public Health Laboratory and Victorian Infectious Diseases Reference Laboratory, Doherty Institute	Caly L. et al	https://www.gisaid.org	?	2020-04-17
Australia/VIC875/2020	ncov	EPI_ISL_427130	?	2020-04-05	Oceania	Australia	Victoria		Oceania	Australia	Victoria	genome	29903	Human	25	Female	Victorian Infectious Diseases Reference Laboratory (VIDRL)	Microbiological Diagnostic Unit Public Health Laboratory and Victorian Infectious Diseases Reference Laboratory, Doherty Institute	Caly L. et al	https://www.gisaid.org	?	2020-04-17
Australia/VIC876/2020	ncov	EPI_ISL_427131	?	2020-04-05	Oceania	Australia	Victoria		Oceania	Australia	Victoria	genome	29903	Human	64	Male	Victorian Infectious Diseases Reference Laboratory (VIDRL)	Microbiological Diagnostic Unit Public Health Laboratory and Victorian Infectious Diseases Reference Laboratory, Doherty Institute	Caly L. et al	https://www.gisaid.org	?	2020-04-17
Australia/VIC878/2020	ncov	EPI_ISL_427133	?	2020-04-06	Oceania	Australia	Victoria		Oceania	Australia	Victoria	genome	29903	Human	71	Male	Microbiological Diagnostic Unit Public Health Laboratory	Microbiological Diagnostic Unit Public Health Laboratory	Seemann T. et al	https://www.gisaid.org	?	2020-04-17
Australia/VIC879/2020	ncov	EPI_ISL_427134	?	2020-04-06	Oceania	Australia	Victoria		Oceania	Australia	Victoria	genome	29903	Human	71	Male	Victorian Infectious Diseases Reference Laboratory (VIDRL)	Microbiological Diagnostic Unit Public Health Laboratory and Victorian Infectious Diseases Reference Laboratory, Doherty Institute	Caly L. et al	https://www.gisaid.org	?	2020-04-17
Australia/VIC88/2020	ncov	EPI_ISL_419798	?	2020-03-15	Oceania	Australia	Victoria		Oceania	Australia	Victoria	genome	29899	Human	50	Female	Victorian Infectious Diseases Reference Laboratory (VIDRL)	Victorian Infectious Diseases Reference Laboratory and Microbiological Diagnostic Unit Public Health Laboratory, Doherty Institute	Caly L. et al	https://www.gisaid.org	?	2020-04-03
Australia/VIC881/2020	ncov	EPI_ISL_427135	?	2020-04-06	Oceania	Australia	Victoria		Oceania	Australia	Victoria	genome	29903	Human	46	Male	Victorian Infectious Diseases Reference Laboratory (VIDRL)	Microbiological Diagnostic Unit Public Health Laboratory and Victorian Infectious Diseases Reference Laboratory, Doherty Institute	Caly L. et al	https://www.gisaid.org	?	2020-04-17
Australia/VIC883/2020	ncov	EPI_ISL_427136	?	2020-04-06	Oceania	Australia	Victoria		Oceania	Australia	Victoria	genome	29894	Human	65	Male	Victorian Infectious Diseases Reference Laboratory (VIDRL)	Microbiological Diagnostic Unit Public Health Laboratory and Victorian Infectious Diseases Reference Laboratory, Doherty Institute	Caly L. et al	https://www.gisaid.org	?	2020-04-17
Australia/VIC884/2020	ncov	EPI_ISL_427137	?	2020-04-06	Oceania	Australia	Victoria		Oceania	Australia	Victoria	genome	29885	Human	28	Male	Victorian Infectious Diseases Reference Laboratory (VIDRL)	Microbiological Diagnostic Unit Public Health Laboratory and Victorian Infectious Diseases Reference Laboratory, Doherty Institute	Caly L. et al	https://www.gisaid.org	?	2020-04-17
Australia/VIC886/2020	ncov	EPI_ISL_427139	?	2020-04-06	Oceania	Australia	Victoria		Oceania	Australia	Victoria	genome	29903	Human	71	Female	Victorian Infectious Diseases Reference Laboratory (VIDRL)	Microbiological Diagnostic Unit Public Health Laboratory and Victorian Infectious Diseases Reference Laboratory, Doherty Institute	Caly L. et al	https://www.gisaid.org	?	2020-04-17
Australia/VIC887/2020	ncov	EPI_ISL_427140	?	2020-04-06	Oceania	Australia	Victoria		Oceania	Australia	Victoria	genome	29903	Human	76	Male	Victorian Infectious Diseases Reference Laboratory (VIDRL)	Microbiological Diagnostic Unit Public Health Laboratory and Victorian Infectious Diseases Reference Laboratory, Doherty Institute	Caly L. et al	https://www.gisaid.org	?	2020-04-17
Australia/VIC89/2020	ncov	EPI_ISL_419800	?	2020-03-15	Oceania	Australia	Victoria		Oceania	Australia	Victoria	genome	29895	Human	51	Male	Victorian Infectious Diseases Reference Laboratory (VIDRL)	Victorian Infectious Diseases Reference Laboratory and Microbiological Diagnostic Unit Public Health Laboratory, Doherty Institute	Caly L. et al	https://www.gisaid.org	?	2020-04-03
Australia/VIC892/2020	ncov	EPI_ISL_427144	?	2020-04-06	Oceania	Australia	Victoria		Oceania	Australia	Victoria	genome	29903	Human	72	Male	Victorian Infectious Diseases Reference Laboratory (VIDRL)	Microbiological Diagnostic Unit Public Health Laboratory and Victorian Infectious Diseases Reference Laboratory, Doherty Institute	Caly L. et al	https://www.gisaid.org	?	2020-04-17
Australia/VIC893/2020	ncov	EPI_ISL_427145	?	2020-04-06	Oceania	Australia	Victoria		Oceania	Australia	Victoria	genome	29903	Human	75	Male	Victorian Infectious Diseases Reference Laboratory (VIDRL)	Microbiological Diagnostic Unit Public Health Laboratory and Victorian Infectious Diseases Reference Laboratory, Doherty Institute	Caly L. et al	https://www.gisaid.org	?	2020-04-17
Australia/VIC898/2020	ncov	EPI_ISL_427148	?	2020-04-08	Oceania	Australia	Victoria		Oceania	Australia	Victoria	genome	29903	Human	55	Male	Microbiological Diagnostic Unit Public Health Laboratory	Microbiological Diagnostic Unit Public Health Laboratory	Seemann T. et al	https://www.gisaid.org	?	2020-04-17
Australia/VIC899/2020	ncov	EPI_ISL_427149	?	2020-04-08	Oceania	Australia	Victoria		Oceania	Australia	Victoria	genome	29900	Human	29	Male	Microbiological Diagnostic Unit Public Health Laboratory	Microbiological Diagnostic Unit Public Health Laboratory	Seemann T. et al	https://www.gisaid.org	?	2020-04-17
Australia/VIC90/2020	ncov	EPI_ISL_419801	?	2020-03-15	Oceania	Australia	Victoria		Oceania	Australia	Victoria	genome	29878	Human	31	Male	Victorian Infectious Diseases Reference Laboratory (VIDRL)	Victorian Infectious Diseases Reference Laboratory and Microbiological Diagnostic Unit Public Health Laboratory, Doherty Institute	Caly L. et al	https://www.gisaid.org	?	2020-04-03
Australia/VIC91/2020	ncov	EPI_ISL_419804	?	2020-03-15	Oceania	Australia	Victoria		Oceania	Australia	Victoria	genome	29901	Human	52	Male	Victorian Infectious Diseases Reference Laboratory (VIDRL)	Victorian Infectious Diseases Reference Laboratory and Microbiological Diagnostic Unit Public Health Laboratory, Doherty Institute	Caly L. et al	https://www.gisaid.org	?	2020-04-03
Australia/VIC912/2020	ncov	EPI_ISL_426881	?	2020-03-24	Oceania	Australia	Victoria		Oceania	Australia	Victoria	genome	29903	Human	67	Female	Victorian Infectious Diseases Reference Laboratory (VIDRL)	Microbiological Diagnostic Unit Public Health Laboratory and Victorian Infectious Diseases Reference Laboratory, Doherty Institute	Caly L. et al	https://www.gisaid.org	?	2020-04-17
Australia/VIC913/2020	ncov	EPI_ISL_426882	?	2020-03-24	Oceania	Australia	Victoria		Oceania	Australia	Victoria	genome	29903	Human	59	Male	Victorian Infectious Diseases Reference Laboratory (VIDRL)	Microbiological Diagnostic Unit Public Health Laboratory and Victorian Infectious Diseases Reference Laboratory, Doherty Institute	Caly L. et al	https://www.gisaid.org	?	2020-04-17
Australia/VIC916/2020	ncov	EPI_ISL_427151	?	2020-03-26	Oceania	Australia	Victoria		Oceania	Australia	Victoria	genome	29901	Human	22	Female	Victorian Infectious Diseases Reference Laboratory (VIDRL)	Microbiological Diagnostic Unit Public Health Laboratory and Victorian Infectious Diseases Reference Laboratory, Doherty Institute	Caly L. et al	https://www.gisaid.org	?	2020-04-17
Australia/VIC92/2020	ncov	EPI_ISL_419809	?	2020-03-15	Oceania	Australia	Victoria		Oceania	Australia	Victoria	genome	29899	Human	41	Male	Victorian Infectious Diseases Reference Laboratory (VIDRL)	Victorian Infectious Diseases Reference Laboratory and Microbiological Diagnostic Unit Public Health Laboratory, Doherty Institute	Caly L. et al	https://www.gisaid.org	?	2020-04-03
Australia/VIC920/2020	ncov	EPI_ISL_427153	?	2020-03-27	Oceania	Australia	Victoria		Oceania	Australia	Victoria	genome	29903	Human	52	Male	Victorian Infectious Diseases Reference Laboratory (VIDRL)	Microbiological Diagnostic Unit Public Health Laboratory and Victorian Infectious Diseases Reference Laboratory, Doherty Institute	Caly L. et al	https://www.gisaid.org	?	2020-04-17
Australia/VIC927/2020	ncov	EPI_ISL_427155	?	2020-03-30	Oceania	Australia	Victoria		Oceania	Australia	Victoria	genome	29903	Human	30	Male	Victorian Infectious Diseases Reference Laboratory (VIDRL)	Microbiological Diagnostic Unit Public Health Laboratory and Victorian Infectious Diseases Reference Laboratory, Doherty Institute	Caly L. et al	https://www.gisaid.org	?	2020-04-17
Australia/VIC929/2020	ncov	EPI_ISL_427157	?	2020-03-30	Oceania	Australia	Victoria		Oceania	Australia	Victoria	genome	29903	Human	61	Female	Victorian Infectious Diseases Reference Laboratory (VIDRL)	Microbiological Diagnostic Unit Public Health Laboratory and Victorian Infectious Diseases Reference Laboratory, Doherty Institute	Caly L. et al	https://www.gisaid.org	?	2020-04-17
Australia/VIC931/2020	ncov	EPI_ISL_427159	?	2020-03-30	Oceania	Australia	Victoria		Oceania	Australia	Victoria	genome	29903	Human	34	Male	Victorian Infectious Diseases Reference Laboratory (VIDRL)	Microbiological Diagnostic Unit Public Health Laboratory and Victorian Infectious Diseases Reference Laboratory, Doherty Institute	Caly L. et al	https://www.gisaid.org	?	2020-04-17
Australia/VIC932/2020	ncov	EPI_ISL_427160	?	2020-03-31	Oceania	Australia	Victoria		Oceania	Australia	Victoria	genome	29903	Human	53	Female	Victorian Infectious Diseases Reference Laboratory (VIDRL)	Microbiological Diagnostic Unit Public Health Laboratory and Victorian Infectious Diseases Reference Laboratory, Doherty Institute	Caly L. et al	https://www.gisaid.org	?	2020-04-17
Australia/VIC938/2020	ncov	EPI_ISL_430472	?	2020-03-25	Oceania	Australia	Victoria		Oceania	Australia	Victoria	genome	29903	Human	47	Male	Microbiological Diagnostic Unit Public Health Laboratory	Microbiological Diagnostic Unit Public Health Laboratory	Seemann T. et al	https://www.gisaid.org	?	2020-04-27
Australia/VIC94/2020	ncov	EPI_ISL_419805	?	2020-03-16	Oceania	Australia	Victoria		Oceania	Australia	Victoria	genome	29896	Human	57	Female	Victorian Infectious Diseases Reference Laboratory (VIDRL)	Victorian Infectious Diseases Reference Laboratory and Microbiological Diagnostic Unit Public Health Laboratory, Doherty Institute	Caly L. et al	https://www.gisaid.org	?	2020-04-03
Australia/VIC942/2020	ncov	EPI_ISL_430639	?	2020-03-26	Oceania	Australia	Victoria		Oceania	Australia	Victoria	genome	29903	Human	58	Female	Microbiological Diagnostic Unit Public Health Laboratory	Microbiological Diagnostic Unit Public Health Laboratory	Seemann T. et al	https://www.gisaid.org	?	2020-04-27
Australia/VIC948/2020	ncov	EPI_ISL_430647	?	2020-03-26	Oceania	Australia	Victoria		Oceania	Australia	Victoria	genome	29903	Human	57	Female	Microbiological Diagnostic Unit Public Health Laboratory	Microbiological Diagnostic Unit Public Health Laboratory	Seemann T. et al	https://www.gisaid.org	?	2020-04-27
Australia/VIC95/2020	ncov	EPI_ISL_419806	?	2020-03-16	Oceania	Australia	Victoria		Oceania	Australia	Victoria	genome	29891	Human	22	Male	Victorian Infectious Diseases Reference Laboratory (VIDRL)	Victorian Infectious Diseases Reference Laboratory and Microbiological Diagnostic Unit Public Health Laboratory, Doherty Institute	Caly L. et al	https://www.gisaid.org	?	2020-04-03
Australia/VIC953/2020	ncov	EPI_ISL_430645	?	2020-03-26	Oceania	Australia	Victoria		Oceania	Australia	Victoria	genome	29903	Human	23	Male	Microbiological Diagnostic Unit Public Health Laboratory	Microbiological Diagnostic Unit Public Health Laboratory	Seemann T. et al	https://www.gisaid.org	?	2020-04-27
Australia/VIC96/2020	ncov	EPI_ISL_419807	?	2020-03-16	Oceania	Australia	Victoria		Oceania	Australia	Victoria	genome	29862	Human	45	Female	Victorian Infectious Diseases Reference Laboratory (VIDRL)	Victorian Infectious Diseases Reference Laboratory and Microbiological Diagnostic Unit Public Health Laboratory, Doherty Institute	Caly L. et al	https://www.gisaid.org	?	2020-04-03
[truncated: 17,503 more rows]

## Sheet: (B) Oct 2020
strain	virus	gisaid_epi_isl	genbank_accession	date	region	country	division	location	region_exposure	country_exposure	division_exposure	segment	length	host	age	sex	pangolin_lineage	GISAID_clade	originating_lab	submitting_lab	authors	url	title	paper_url	date_submitted
[truncated: 86,450 more rows]
