# Supplementary material for: Conserved Genomic Terminals of SARS-CoV-2 as Coevolving Functional Elements and Potential Therapeutic Targets
Source: mSphere. 2020 Nov 25;5(6):e00754-20. doi: 10.1128/mSphere.00754-20 (PMC7690956; doi:10.1128/mSphere.00754-20)
Supplement: TABLE S5 [file mSphere.00754-20-st005.xlsx]

## Sheet: (A) human miRNA hits
Source	query acc.ver	subject acc.ver	% identity	alignment length	mismatches	gap opens	q. start	q. end	s. start	s. end	evalue	bit score	raw score	orientation
SARS-CoV	AY274119.3-5UTR	hsa-miR-5004-3p	93.333	15	1	0	19	33	16	2	5.7	20.7	66	antisense
SARS-CoV	AY274119.3-5UTR	hsa-miR-212-5p	76.19	21	5	0	176	196	2	22	18	19.1	60	sense
SARS-CoV	AY274119.3-3UTR	hsa-miR-1197	83.333	18	3	0	33	50	1	18	13	19.9	63	sense
SARS-CoV	AY274119.3-3UTR	hsa-miR-379-5p	88.235	17	2	0	33	49	19	3	6.1	21	67	antisense
SARS-CoV	AY274119.3-3UTR	hsa-miR-1307-3p	83.333	18	3	0	174	191	18	1	13	19.9	63	antisense
SARS-CoV	AY274119.3-3UTR	hsa-miR-1304-3p	88.235	17	2	0	194	210	19	3	6.1	21	67	antisense
SARS-CoV	AY274119.3-3UTR	hsa-miR-1270	83.333	18	3	0	227	244	1	18	13	19.9	63	sense
SARS-CoV	AY274119.3-3UTR	hsa-miR-6769a-5p	92.857	14	1	0	234	247	8	21	19	19.4	61	sense
SARS-CoV-2	NC_045512.2-5UTR	hsa-miR-6837-3p	87.5	16	2	0	92	107	7	22	12	19.6	62	sense
SARS-CoV-2	NC_045512.2-5UTR	hsa-miR-668-3p	100	12	0	0	93	104	1	12	18	19.1	60	sense
SARS-CoV-2	NC_045512.2-5UTR	hsa-miR-4798-3p	92.857	14	1	0	118	131	2	15	15	19.4	61	sense
SARS-CoV-2	NC_045512.2-5UTR	hsa-miR-187-3p	100	12	0	0	208	219	10	21	18	19.1	60	sense
SARS-CoV-2	NC_045512.2-5UTR	hsa-miR-15b-5p	83.333	18	3	0	223	240	2	19	10	19.9	63	sense
SARS-CoV-2	NC_045512.2-3UTR	hsa-miR-411-5p	83.333	18	3	0	33	50	19	2	14	19.9	63	antisense
SARS-CoV-2	NC_045512.2-3UTR	hsa-miR-3682-5p	84.211	19	3	0	79	97	19	1	5.2	21.3	68	antisense
SARS-CoV-2	NC_045512.2-3UTR	hsa-miR-1307-3p	88.889	18	2	0	174	191	18	1	2.4	22.4	72	antisense
SARS-CoV-2	NC_045512.2-3UTR	hsa-miR-1270	83.333	18	3	0	227	244	1	18	14	19.9	63	sense

## Sheet: (B) miRNA target prediction
miRNA	Target RNA	Target type	BLASTN	TargetScan			psRNATarget			IntaRNA			RNA22		RNAhybrid
				start	end	site_type	start	end	Expectation	start	end	E (Energy)	start	folding energy (in -Kcal/mol)	start	mfe
hsa-miR-1307-3p	3UTR	Wild type	Y	n.p.	n.p.	n.p.	170	191	4	174	191	-20.67	170	-31.1	173	-37.6
hsa-miR-3682-5p	3UTR	Wild type	Y	n.p.	n.p.	n.p.	76	97	3.5	79	97	-12.47	n.p.	n.p.	78	-24.4
hsa-miR-411-5p	3UTR	Wild type	Y	44	50	7mer-m8	31	51	4	33	50	-10.51	n.p.	n.p.	28	-22.2
hsa-miR-1270	3UTR	Wild type	Y	n.p.	n.p.	n.p.	n.p.	n.p.	n.p.	22	31	-11.27	n.p.	n.p.	21	-20.2
hsa-miR-1307-3p	3UTR variant (29744G>C)	Variant	Y	184	190	7mer-m8	170	191	2.5	174	191	-24.91	170	-35.4	173	-41.6

## Sheet: (C) human miRNA expression
Region	3UTR	3UTR	3UTR	3UTR	3UTR	3UTR	5UTR	3UTR	3UTR	5UTR	5UTR	5UTR	5UTR	5UTR	5UTR
Tissue	hsa-miR-1270	hsa-miR-1304-3p	hsa-miR-1307-3p	hsa-miR-3682-5p	hsa-miR-379-5p	hsa-miR-411-5p	hsa-miR-15b-5p	hsa-miR-1197	hsa-miR-6769a-5p	hsa-miR-212-5p	hsa-miR-187-3p	hsa-miR-668-3p	hsa-miR-6837-3p	hsa-miR-5004-3p	hsa-miR-4798-3p
Adipocyte	Not expressed	Medium	Medium	Not expressed	Not expressed	Not expressed	Medium	NA	NA	Not expressed	NA	NA	NA	NA	NA
Adrenal gland	Not expressed	Medium	Medium	Not expressed	Not expressed	Not expressed	Medium	NA	NA	Not expressed	NA	NA	NA	NA	NA
Bladder	Not expressed	Low	Low	Not expressed	Not expressed	Not expressed	Medium	NA	NA	Not expressed	NA	NA	NA	NA	NA
Bone marrow	Not expressed	Medium	Medium	Not expressed	Not expressed	Not expressed	Medium	NA	NA	Not expressed	NA	NA	NA	NA	NA
Cerebral cortex	Low	Medium	Medium	Not expressed	Medium	Medium	Medium	NA	NA	Low	NA	NA	NA	NA	NA
Colon	Not expressed	Medium	Medium	Not expressed	Low	Not expressed	High	NA	NA	Not expressed	NA	NA	NA	NA	NA
Duodenum	Not expressed	Medium	Medium	Not expressed	Not expressed	Not expressed	Medium	NA	NA	Not expressed	NA	NA	NA	NA	NA
Esophagus	Not expressed	Medium	Medium	Not expressed	Low	Not expressed	Medium	NA	NA	Not expressed	NA	NA	NA	NA	NA
Gallbladder	Not expressed	Medium	Medium	Not expressed	Not expressed	Not expressed	Low	NA	NA	Not expressed	NA	NA	NA	NA	NA
Heart	Not expressed	Medium	Medium	Not expressed	Not expressed	Not expressed	Medium	NA	NA	Not expressed	NA	NA	NA	NA	NA
Kidney	Low	Medium	Medium	Not expressed	Not expressed	Not expressed	Medium	NA	NA	Not expressed	NA	NA	NA	NA	NA
Liver	Not expressed	Medium	Low	Medium	Not expressed	Not expressed	Medium	NA	NA	Low	NA	NA	NA	NA	NA
Lung	Low	Medium	Medium	Not expressed	Low	Not expressed	Medium	NA	NA	Not expressed	NA	NA	NA	NA	NA
Lymphnode	Not expressed	Medium	Low	Not expressed	Not expressed	Not expressed	Medium	NA	NA	Not expressed	NA	NA	NA	NA	NA
Pancreas	Not expressed	Medium	Medium	Not expressed	Not expressed	Not expressed	Medium	NA	NA	Not expressed	NA	NA	NA	NA	NA
Prostate	Low	Medium	Medium	Not expressed	Not expressed	Not expressed	Medium	NA	NA	Not expressed	NA	NA	NA	NA	NA
Skeletal muscle	Not expressed	Low	Medium	Not expressed	Low	Low	Medium	NA	NA	Not expressed	NA	NA	NA	NA	NA
Skin	Not expressed	Medium	Medium	Not expressed	Low	Not expressed	Medium	NA	NA	Not expressed	NA	NA	NA	NA	NA
Small intestine	Low	Medium	Medium	Not expressed	Low	Not expressed	Medium	NA	NA	Not expressed	NA	NA	NA	NA	NA
Spleen	Not expressed	Medium	Medium	Medium	Not expressed	Not expressed	Medium	NA	NA	Medium	NA	NA	NA	NA	NA
Stomach	Not expressed	Medium	Medium	Not expressed	Not expressed	Not expressed	Medium	NA	NA	Not expressed	NA	NA	NA	NA	NA
Testis	Not expressed	Medium	Medium	Not expressed	Medium	Low	Medium	NA	NA	Not expressed	NA	NA	NA	NA	NA
Thyroid	Not expressed	Medium	Medium	Not expressed	Not expressed	Not expressed	Medium	NA	NA	Not expressed	NA	NA	NA	NA	NA

## Sheet: (D) miRNA expression
miRNA	Mock infection (4 hr)		4 hr after SARS-CoV-2 infection			12 hr after SARS-CoV-2 infection			24 hr after SARS-CoV-2 infection
	Count per million (CPM)	Rank	Fold change	Count per million (CPM)	Rank	Fold change	Count per million (CPM)	Rank	Fold change	Count per million (CPM)	Rank
hsa-miR-1307-3p	362.157	101	1.40532	508.947	72	1.34301	486.38	77	1.27154	460.496	74
hsa-miR-122-5p	35.4604	259	0.724159	25.679	255	0.567014	20.1066	283	0.703915	24.9611	265
hsa-miR-1270	14.9245	338	0.995268	14.8539	314	0.965867	14.4151	324	0.949542	14.1714	334
hsa-miR-411-5p	13.6649	348	0.362336	4.95129	454	0.63889	8.73039	381	0.887803	12.1318	345
hsa-miR-3682-5p	0.421365	953	3.18707	1.34292	679	0	0	972	1.65556	0.697597	844

## Sheet: (E) cross-species
Region	human miRNA	Actinopteri	Amphibia	Aves	Mammalia	No class name in Chordata	Grand Total
5UTR	hsa-miR-15b-5p	3	3	3	26	4	39
5UTR	hsa-miR-187-3p	4	1	3	22	2	32
5UTR	hsa-miR-212-5p	4	1	2	12	4	23
5UTR	hsa-miR-668-3p				7		7
5UTR	hsa-miR-4798-3p				1		1
5UTR	hsa-miR-6837-3p				1		1
5UTR	hsa-miR-5004-3p				1		1
3UTR	hsa-miR-411-5p				22		22
3UTR	hsa-miR-379-5p				20		20
3UTR	hsa-miR-1307-3p				13		13
3UTR	hsa-miR-1197				12		12
3UTR	hsa-miR-1304-3p				4		4
3UTR	hsa-miR-1270				1		1
3UTR	hsa-miR-6769a-5p				1		1
3UTR	hsa-miR-3682-5p				1		1
